# Supplementary material for: JAZF1-SUZ12 dysregulates PRC2 function and gene expression during cell differentiation
Source: Cell Rep. 2022 May 31;39(9):110889. doi: 10.1016/j.celrep.2022.110889 (PMC9637993; doi:10.1016/j.celrep.2022.110889)
Supplement: Table S1. Gene Ontology categories enriched in the sets of genes occupied by SUZ12, JAZF1-SUZ12, and JAZF1 in ESC and EBs, related to Figure 2 [file mmc2.xlsx]

## Sheet: Table S1. Enriched GO terms
			Adjusted p-value
source	term_name	term_id	SUZ12 d0	SUZ12 d8	JAZF1-SUZ12 d0	JAZF1-SUZ12 d8	JAZF1 d0	JAZF1 d8
GO:BP	multicellular organism development	GO:0007275	6.49721e-159	3.93321e-125	1.98646e-80	3.24585e-74	#N/A	#N/A
GO:BP	system development	GO:0048731	2.10044e-155	3.85527e-123	5.61525e-77	3.22251e-74	#N/A	#N/A
GO:BP	nervous system development	GO:0007399	2.02709e-152	1.73454e-127	3.13633e-87	4.49812e-77	#N/A	#N/A
GO:BP	anatomical structure development	GO:0048856	5.02811e-146	7.76843e-116	1.67992e-70	1.14255e-70	#N/A	#N/A
GO:BP	developmental process	GO:0032502	8.89236e-135	3.46168e-110	1.10465e-68	3.80703e-66	#N/A	#N/A
GO:BP	anatomical structure morphogenesis	GO:0009653	2.72497e-129	8.57887e-115	2.32619e-67	1.23776e-71	#N/A	#N/A
GO:BP	neurogenesis	GO:0022008	1.4656e-120	2.9702e-100	1.26248e-64	1.66677e-65	#N/A	#N/A
GO:BP	generation of neurons	GO:0048699	9.82022e-115	3.09678e-101	7.67646e-60	4.33524e-64	#N/A	#N/A
GO:BP	neuron differentiation	GO:0030182	5.65154e-109	3.71155e-93	1.71887e-58	5.86455e-60	#N/A	#N/A
GO:BP	animal organ morphogenesis	GO:0009887	2.80401e-108	7.1013e-106	1.87776e-52	1.50537e-40	#N/A	#N/A
GO:BP	animal organ development	GO:0048513	4.9381e-107	2.83262e-99	5.15025e-57	7.04186e-53	#N/A	#N/A
GO:BP	cell differentiation	GO:0030154	2.5415e-106	1.66119e-95	7.1213e-50	1.43557e-46	#N/A	#N/A
GO:BP	cellular developmental process	GO:0048869	4.72491e-104	8.67629e-95	1.24457e-50	2.43918e-48	#N/A	#N/A
GO:BP	cell development	GO:0048468	7.46319e-83	4.05112e-58	1.04346e-41	1.12372e-38	#N/A	#N/A
GO:BP	multicellular organismal process	GO:0032501	1.74874e-82	1.76549e-84	8.37986e-18	#N/A	#N/A	#N/A
GO:BP	central nervous system development	GO:0007417	1.17266e-80	4.22552e-82	2.39164e-54	4.38437e-42	#N/A	#N/A
GO:BP	tissue development	GO:0009888	2.17218e-77	6.02914e-70	5.53572e-37	3.77971e-40	#N/A	#N/A
GO:BP	cell-cell signaling	GO:0007267	1.09772e-73	1.31926e-50	2.01419e-32	6.25699e-18	#N/A	#N/A
GO:BP	regulation of developmental process	GO:0050793	2.28101e-71	1.18373e-63	9.44923e-39	1.28749e-44	#N/A	#N/A
GO:BP	pattern specification process	GO:0007389	9.60788e-71	3.62489e-89	4.14447e-50	3.60639e-35	#N/A	#N/A
GO:BP	neuron development	GO:0048666	5.39912e-70	1.37347e-49	8.57234e-39	1.07411e-41	#N/A	#N/A
GO:MF	DNA-binding transcription factor activity	GO:0003700	7.71954e-69	5.86787e-119	1.67521e-43	3.10654e-35	#N/A	#N/A
GO:BP	regulation of multicellular organismal process	GO:0051239	1.99627e-68	6.22891e-51	3.17066e-33	1.68597e-23	#N/A	#N/A
GO:MF	DNA-binding transcription factor activity, RNA polymerase II-specific	GO:0000981	5.5991e-68	5.36317e-118	4.33648e-43	1.68743e-34	#N/A	#N/A
GO:BP	regionalization	GO:0003002	4.11517e-63	1.00371e-79	4.1686e-49	1.01247e-34	#N/A	#N/A
GO:BP	positive regulation of cellular process	GO:0048522	9.55479e-63	2.08896e-60	2.14259e-53	2.47559e-93	1.3056e-09	9.31073e-16
GO:BP	head development	GO:0060322	4.58624e-61	3.56289e-72	2.38608e-44	1.41016e-41	#N/A	#N/A
GO:BP	embryonic morphogenesis	GO:0048598	6.27499e-61	5.85982e-72	3.03456e-40	3.54775e-45	#N/A	#N/A
GO:BP	positive regulation of biological process	GO:0048518	9.74715e-61	2.99716e-58	1.60578e-50	2.76428e-82	1.07451e-09	1.42115e-15
GO:BP	brain development	GO:0007420	1.20397e-60	7.78084e-71	3.65423e-45	1.01226e-41	#N/A	#N/A
GO:BP	neuron projection development	GO:0031175	7.15701e-60	7.75636e-40	1.36965e-34	4.98249e-39	#N/A	#N/A
GO:BP	embryo development	GO:0009790	1.00861e-58	2.94384e-68	3.61585e-43	1.19538e-63	0.0150839	0.00186713
GO:BP	tube development	GO:0035295	1.07404e-58	2.42924e-55	2.22462e-30	1.1059e-33	#N/A	#N/A
GO:BP	locomotion	GO:0040011	4.75629e-57	3.0191e-44	2.77927e-20	9.30262e-20	#N/A	#N/A
GO:BP	epithelium development	GO:0060429	1.35795e-56	1.366e-54	4.81085e-27	7.92435e-33	#N/A	#N/A
GO:BP	cell fate commitment	GO:0045165	5.25858e-56	2.8566e-70	1.43495e-27	3.18534e-19	#N/A	#N/A
GO:BP	regulation of signaling	GO:0023051	2.19536e-53	3.39557e-36	7.61277e-35	1.62707e-37	#N/A	#N/A
GO:BP	regulation of cell differentiation	GO:0045595	3.50142e-53	1.72855e-47	4.58825e-26	1.63164e-32	#N/A	#N/A
GO:BP	regulation of cell communication	GO:0010646	6.00617e-53	1.46858e-36	2.03164e-34	3.76323e-37	#N/A	#N/A
GO:MF	sequence-specific DNA binding	GO:0043565	6.77821e-53	2.19242e-99	2.19761e-47	6.39489e-49	0.000725945	0.00072481
GO:MF	sequence-specific double-stranded DNA binding	GO:1990837	1.13182e-52	2.39614e-98	7.40786e-45	1.13962e-43	0.0401538	0.003664
GO:BP	embryonic organ development	GO:0048568	2.40621e-52	7.25565e-60	2.48181e-33	1.06314e-32	#N/A	#N/A
GO:BP	cell surface receptor signaling pathway	GO:0007166	5.21202e-51	7.77373e-34	7.49996e-19	6.29851e-08	#N/A	#N/A
GO:BP	sensory organ development	GO:0007423	1.34352e-50	9.73161e-57	5.8217e-24	2.23132e-19	#N/A	#N/A
GO:BP	movement of cell or subcellular component	GO:0006928	3.17048e-50	2.24603e-36	9.2377e-22	1.40849e-23	#N/A	#N/A
GO:BP	regulation of localization	GO:0032879	6.21271e-50	2.22998e-27	5.85362e-25	2.09245e-26	#N/A	#N/A
GO:BP	embryonic organ morphogenesis	GO:0048562	8.65361e-50	1.7472e-59	9.02272e-33	2.52975e-22	#N/A	#N/A
GO:MF	transcription regulator activity	GO:0140110	1.30554e-49	3.53709e-101	5.40168e-44	4.46907e-57	0.0106469	0.00013482
GO:BP	skeletal system development	GO:0001501	4.3194e-49	1.08667e-48	8.08654e-29	3.54362e-22	#N/A	#N/A
GO:BP	regulation of multicellular organismal development	GO:2000026	8.28888e-49	2.18575e-44	3.20096e-23	2.99739e-25	#N/A	#N/A
GO:MF	double-stranded DNA binding	GO:0003690	6.3656e-48	9.40178e-94	1.06897e-42	8.39841e-45	0.00200954	0.000471513
GO:BP	positive regulation of developmental process	GO:0051094	1.63884e-47	1.65546e-44	1.20669e-26	6.71807e-25	#N/A	#N/A
GO:BP	tissue morphogenesis	GO:0048729	9.73354e-47	1.30427e-43	3.91358e-22	7.25767e-31	#N/A	#N/A
GO:BP	anatomical structure formation involved in morphogenesis	GO:0048646	1.10212e-46	3.08074e-49	3.54324e-24	6.30385e-24	#N/A	#N/A
GO:BP	tube morphogenesis	GO:0035239	2.90877e-46	4.56915e-44	1.20258e-22	6.46188e-26	#N/A	#N/A
GO:BP	neuron projection morphogenesis	GO:0048812	1.16475e-45	1.15273e-34	1.19016e-28	2.73337e-32	#N/A	#N/A
GO:BP	regulation of transcription by RNA polymerase II	GO:0006357	4.79893e-45	1.81692e-83	2.45303e-48	1.52108e-74	0.000231691	7.42073e-10
GO:BP	regulation of cellular process	GO:0050794	1.08337e-44	8.60663e-50	7.78305e-23	1.71002e-19	#N/A	#N/A
GO:BP	cell migration	GO:0016477	1.67523e-44	1.01829e-32	1.00446e-18	5.02486e-19	#N/A	#N/A
GO:BP	cell projection morphogenesis	GO:0048858	2.08017e-44	6.40047e-34	3.21072e-28	2.39832e-33	#N/A	#N/A
GO:BP	plasma membrane bounded cell projection morphogenesis	GO:0120039	2.18514e-44	1.40114e-33	2.68028e-28	1.69739e-32	#N/A	#N/A
GO:BP	anterior/posterior pattern specification	GO:0009952	8.07699e-44	2.17396e-51	1.59328e-31	2.23371e-27	#N/A	#N/A
GO:MF	protein binding	GO:0005515	1.61998e-43	1.05043e-23	3.13264e-56	8.33555e-123	8.19211e-27	8.35914e-33
GO:BP	forebrain development	GO:0030900	2.2513e-43	6.62993e-54	3.68994e-32	2.04668e-29	#N/A	#N/A
GO:BP	plasma membrane bounded cell projection organization	GO:0120036	5.72468e-43	5.58824e-27	2.62146e-27	6.96442e-38	#N/A	#N/A
GO:BP	cell projection organization	GO:0030030	7.85787e-43	1.66815e-26	5.87228e-27	2.16357e-36	#N/A	#N/A
GO:BP	cell motility	GO:0048870	1.74445e-42	1.08587e-30	1.48181e-17	9.17578e-18	#N/A	#N/A
GO:BP	localization of cell	GO:0051674	1.74445e-42	1.08587e-30	1.48181e-17	9.17578e-18	#N/A	#N/A
GO:BP	morphogenesis of an epithelium	GO:0002009	2.50367e-42	2.07572e-39	8.07866e-22	3.66051e-29	#N/A	#N/A
GO:BP	positive regulation of transcription by RNA polymerase II	GO:0045944	2.87624e-42	1.6543e-68	8.97704e-34	4.13099e-59	0.00159945	4.26939e-07
GO:BP	positive regulation of transcription, DNA-templated	GO:0045893	4.37223e-42	9.43326e-69	1.70083e-41	1.32898e-71	1.53251e-08	4.11604e-10
GO:MF	DNA-binding transcription activator activity	GO:0001216	4.37845e-42	6.61754e-68	5.28561e-26	6.41967e-29	#N/A	#N/A
GO:MF	DNA-binding transcription activator activity, RNA polymerase II-specific	GO:0001228	5.68309e-42	1.78642e-67	5.43419e-26	2.56221e-28	#N/A	#N/A
GO:BP	transcription by RNA polymerase II	GO:0006366	8.21764e-42	4.94302e-80	7.63414e-48	2.18079e-76	2.44489e-05	1.27004e-10
GO:BP	negative regulation of biological process	GO:0048519	1.52656e-41	3.46573e-45	1.02689e-42	1.38968e-84	2.2319e-13	8.58445e-23
GO:BP	negative regulation of cellular process	GO:0048523	1.73146e-41	3.91479e-43	1.24592e-40	4.2894e-86	5.60101e-13	2.46663e-22
GO:MF	RNA polymerase II transcription regulatory region sequence-specific DNA binding	GO:0000977	1.82763e-41	4.7003e-79	1.51265e-33	1.07393e-30	#N/A	#N/A
GO:MF	transcription regulatory region sequence-specific DNA binding	GO:0000976	3.32243e-41	8.41248e-80	8.73222e-35	8.62507e-36	#N/A	0.00972599
GO:BP	regulation of biological quality	GO:0065008	3.68628e-41	3.24341e-23	1.53352e-27	3.33232e-26	#N/A	0.015361
GO:MF	regulatory region nucleic acid binding	GO:0001067	5.4285e-41	1.37876e-79	2.76251e-35	4.52048e-36	#N/A	0.00508369
GO:BP	cell part morphogenesis	GO:0032990	7.1247e-41	7.44268e-32	1.43015e-27	6.43687e-33	#N/A	#N/A
GO:BP	regulation of biological process	GO:0050789	1.40598e-40	1.18514e-43	1.61928e-21	1.88682e-16	#N/A	#N/A
GO:BP	biological regulation	GO:0065007	2.75137e-40	5.95321e-45	2.44264e-22	1.23215e-17	#N/A	#N/A
GO:BP	trans-synaptic signaling	GO:0099537	3.64192e-40	1.98228e-26	7.67407e-21	3.93439e-05	#N/A	#N/A
GO:BP	cellular component morphogenesis	GO:0032989	5.17982e-40	6.3691e-31	1.71934e-26	2.2564e-29	#N/A	#N/A
GO:BP	cell morphogenesis	GO:0000902	7.50815e-40	2.12308e-30	1.86294e-25	3.83624e-36	#N/A	#N/A
GO:BP	cell morphogenesis involved in differentiation	GO:0000904	9.08412e-40	1.16633e-28	6.97274e-25	4.1668e-35	#N/A	#N/A
GO:BP	behavior	GO:0007610	1.11017e-39	3.67422e-38	3.41428e-14	0.00214523	#N/A	#N/A
GO:BP	cell morphogenesis involved in neuron differentiation	GO:0048667	2.47159e-39	7.36919e-31	9.02188e-26	5.0088e-31	#N/A	#N/A
GO:BP	chemical synaptic transmission	GO:0007268	2.57276e-39	6.98312e-27	9.38285e-21	6.85279e-05	#N/A	#N/A
GO:BP	anterograde trans-synaptic signaling	GO:0098916	2.57276e-39	6.98312e-27	9.38285e-21	6.85279e-05	#N/A	#N/A
GO:BP	positive regulation of nucleic acid-templated transcription	GO:1903508	3.83969e-39	2.37909e-65	3.81597e-42	3.33027e-74	2.56106e-10	1.88845e-11
GO:BP	positive regulation of RNA biosynthetic process	GO:1902680	4.44093e-39	2.71347e-65	1.91819e-42	1.8394e-74	1.37445e-10	1.10476e-11
GO:BP	synaptic signaling	GO:0099536	4.77047e-39	9.61186e-27	1.07337e-19	2.92851e-05	#N/A	#N/A
GO:BP	central nervous system neuron differentiation	GO:0021953	6.26868e-39	1.90081e-45	9.58753e-23	3.46643e-21	#N/A	#N/A
GO:BP	axonogenesis	GO:0007409	3.21333e-38	6.00523e-35	3.61439e-23	4.54307e-24	#N/A	#N/A
GO:BP	negative regulation of developmental process	GO:0051093	8.58097e-38	2.98774e-38	1.60375e-24	7.55603e-16	#N/A	#N/A
GO:BP	positive regulation of nitrogen compound metabolic process	GO:0051173	1.41494e-37	6.5367e-51	8.76977e-49	2.52938e-95	2.82725e-20	8.79876e-23
GO:BP	positive regulation of cellular metabolic process	GO:0031325	1.60973e-37	9.00597e-52	9.78544e-47	1.30727e-94	1.6427e-19	3.98934e-21
GO:BP	positive regulation of metabolic process	GO:0009893	2.1576e-37	1.60677e-49	1.52799e-44	7.4544e-88	1.74844e-18	2.52653e-20
GO:BP	regulation of signal transduction	GO:0009966	7.63577e-37	6.72737e-27	3.27718e-27	2.81978e-33	#N/A	#N/A
GO:BP	positive regulation of macromolecule metabolic process	GO:0010604	1.29034e-36	7.94882e-50	1.60986e-45	1.53584e-88	4.65747e-19	8.36854e-23
GO:BP	axon development	GO:0061564	1.46681e-36	5.42217e-34	5.87779e-23	4.93774e-23	#N/A	#N/A
GO:BP	localization	GO:0051179	2.05727e-36	9.68701e-15	4.89215e-31	3.14591e-46	#N/A	0.0264673
GO:BP	embryonic skeletal system development	GO:0048706	3.34238e-36	3.50783e-43	1.53161e-24	6.83605e-18	#N/A	#N/A
GO:BP	positive regulation of RNA metabolic process	GO:0051254	5.25149e-36	3.58129e-62	1.45791e-42	1.26016e-80	3.81008e-13	5.96031e-17
GO:BP	positive regulation of cell differentiation	GO:0045597	6.16682e-36	1.28823e-29	9.57664e-18	1.35193e-26	#N/A	#N/A
GO:BP	cell adhesion	GO:0007155	1.33541e-35	1.10827e-18	2.29951e-09	#N/A	#N/A	#N/A
GO:MF	binding	GO:0005488	2.09955e-35	9.55617e-38	4.81549e-61	2.43667e-126	2.73573e-24	1.68138e-33
GO:BP	positive regulation of gene expression	GO:0010628	3.74958e-35	4.98902e-58	4.94142e-36	1.53687e-59	2.79822e-07	7.77456e-10
GO:BP	neuron projection guidance	GO:0097485	4.32664e-35	1.77808e-32	4.66603e-13	1.5601e-10	#N/A	#N/A
GO:BP	skeletal system morphogenesis	GO:0048705	4.47534e-35	7.20317e-41	9.19787e-22	1.48466e-15	#N/A	#N/A
GO:BP	epithelial tube morphogenesis	GO:0060562	4.83287e-35	6.30253e-34	6.3123e-20	7.88099e-24	#N/A	#N/A
GO:BP	biological adhesion	GO:0022610	8.17243e-35	2.62182e-18	4.29094e-09	#N/A	#N/A	#N/A
GO:BP	circulatory system development	GO:0072359	8.38656e-35	1.86319e-31	4.40879e-15	2.13245e-20	#N/A	#N/A
GO:BP	positive regulation of multicellular organismal process	GO:0051240	1.01582e-34	2.06303e-31	2.74594e-14	4.13439e-10	#N/A	#N/A
GO:BP	axon guidance	GO:0007411	1.12774e-34	8.39308e-32	8.41554e-13	6.86709e-11	#N/A	#N/A
GO:BP	sensory organ morphogenesis	GO:0090596	2.26254e-34	1.34278e-39	4.48474e-19	1.13543e-10	#N/A	#N/A
GO:BP	renal system development	GO:0072001	1.70008e-33	2.35299e-26	1.04335e-10	3.07028e-12	#N/A	#N/A
GO:BP	urogenital system development	GO:0001655	1.11077e-32	3.3917e-27	5.19176e-10	9.73617e-14	#N/A	#N/A
GO:MF	cis-regulatory region sequence-specific DNA binding	GO:0000987	1.26426e-32	1.00456e-63	5.52829e-29	4.27058e-26	#N/A	#N/A
GO:BP	positive regulation of macromolecule biosynthetic process	GO:0010557	1.30566e-32	1.81076e-57	2.95718e-41	6.26115e-84	1.5258e-13	6.70182e-19
GO:BP	enzyme linked receptor protein signaling pathway	GO:0007167	2.05879e-32	9.09092e-21	1.15578e-15	3.59185e-18	#N/A	#N/A
GO:BP	regulation of neuron differentiation	GO:0045664	3.78043e-32	1.3258e-32	1.22846e-15	6.36416e-14	#N/A	#N/A
GO:BP	positive regulation of nucleobase-containing compound metabolic process	GO:0045935	4.91178e-32	1.14318e-57	6.05045e-43	2.24645e-85	3.69807e-17	2.71826e-20
GO:BP	negative regulation of multicellular organismal process	GO:0051241	1.21411e-31	2.59964e-20	9.28665e-20	1.35843e-05	#N/A	#N/A
GO:BP	positive regulation of biosynthetic process	GO:0009891	1.39368e-31	4.48289e-57	3.77545e-37	7.26066e-76	4.53797e-12	2.48014e-16
GO:MF	RNA polymerase II cis-regulatory region sequence-specific DNA binding	GO:0000978	1.6059e-31	2.32472e-61	4.57952e-27	2.77189e-24	#N/A	#N/A
GO:BP	positive regulation of cellular biosynthetic process	GO:0031328	1.82338e-31	6.93884e-57	6.5658e-38	2.64339e-77	3.54775e-13	2.58829e-17
GO:BP	regulation of cell population proliferation	GO:0042127	2.19447e-31	5.38379e-41	3.99729e-15	5.42938e-15	#N/A	#N/A
GO:BP	cell population proliferation	GO:0008283	2.61384e-31	6.92624e-42	5.9669e-16	2.43449e-19	#N/A	#N/A
GO:BP	positive regulation of cell communication	GO:0010647	3.70128e-31	4.01137e-21	1.92395e-14	3.88452e-15	#N/A	#N/A
GO:BP	cell surface receptor signaling pathway involved in cell-cell signaling	GO:1905114	4.85206e-31	2.47019e-23	5.54373e-17	2.05013e-14	#N/A	#N/A
GO:BP	neuron fate commitment	GO:0048663	7.23532e-31	1.88473e-45	6.78232e-20	2.46258e-14	#N/A	#N/A
GO:BP	kidney development	GO:0001822	7.74521e-31	3.76573e-24	3.4653e-09	1.84625e-11	#N/A	#N/A
GO:BP	positive regulation of signaling	GO:0023056	7.80626e-31	1.55521e-20	1.1997e-14	9.86426e-16	#N/A	#N/A
GO:BP	embryo development ending in birth or egg hatching	GO:0009792	1.07752e-30	2.37805e-38	1.09797e-24	1.71807e-42	0.0230386	5.5376e-05
GO:BP	chordate embryonic development	GO:0043009	1.38703e-30	4.67084e-38	6.33792e-25	7.49958e-42	#N/A	0.000105846
GO:BP	regulation of transport	GO:0051049	1.41697e-30	2.40226e-13	5.04228e-13	3.85316e-10	#N/A	#N/A
GO:BP	morphogenesis of a branching structure	GO:0001763	2.47188e-30	1.83122e-32	2.37887e-14	3.27786e-14	#N/A	#N/A
GO:BP	cell junction organization	GO:0034330	2.71815e-30	1.58832e-16	9.51516e-16	1.19981e-12	#N/A	#N/A
GO:BP	regulation of nervous system development	GO:0051960	1.04094e-29	6.56178e-27	1.77011e-17	1.74765e-22	#N/A	#N/A
GO:BP	regulation of transcription, DNA-templated	GO:0006355	1.76348e-29	3.12274e-66	1.95309e-39	1.65309e-68	8.28146e-08	7.5063e-11
GO:BP	regulation of trans-synaptic signaling	GO:0099177	2.07875e-29	1.51517e-20	1.2488e-16	5.47907e-06	#N/A	#N/A
GO:BP	modulation of chemical synaptic transmission	GO:0050804	6.0059e-29	1.31871e-20	2.61312e-16	4.4744e-06	#N/A	#N/A
GO:BP	signaling	GO:0023052	6.19679e-29	6.00481e-16	#N/A	#N/A	#N/A	#N/A
GO:BP	regulation of anatomical structure morphogenesis	GO:0022603	6.35452e-29	6.81647e-21	3.79422e-16	4.07739e-21	#N/A	#N/A
GO:BP	morphogenesis of a branching epithelium	GO:0061138	7.87733e-29	5.12673e-30	2.22378e-12	6.68524e-14	#N/A	#N/A
GO:BP	mesenchyme development	GO:0060485	1.08444e-28	1.11663e-25	4.38661e-15	5.15332e-20	#N/A	#N/A
GO:BP	cell fate specification	GO:0001708	1.85172e-28	6.34649e-35	3.44989e-14	8.74983e-09	#N/A	#N/A
GO:BP	ossification	GO:0001503	2.78159e-28	1.04912e-17	6.1763e-12	4.48927e-08	#N/A	#N/A
GO:BP	regulation of nucleic acid-templated transcription	GO:1903506	3.33451e-28	6.7357e-65	6.63278e-40	1.09477e-71	2.37733e-09	1.42938e-11
GO:BP	embryonic skeletal system morphogenesis	GO:0048704	3.39119e-28	1.4858e-35	8.27129e-21	2.15908e-13	#N/A	#N/A
GO:BP	regulation of RNA biosynthetic process	GO:2001141	4.64952e-28	9.48026e-65	5.62509e-40	1.4669e-71	1.6697e-09	1.09766e-11
GO:BP	negative regulation of cell differentiation	GO:0045596	1.10257e-27	2.54801e-29	2.98069e-18	2.52798e-13	#N/A	#N/A
GO:BP	appendage development	GO:0048736	1.47392e-27	4.03209e-28	1.65923e-14	2.14156e-12	#N/A	#N/A
GO:BP	limb development	GO:0060173	1.47392e-27	4.03209e-28	1.65923e-14	2.14156e-12	#N/A	#N/A
GO:BP	kidney epithelium development	GO:0072073	2.29828e-27	1.86705e-23	5.49204e-10	1.91423e-09	#N/A	#N/A
GO:BP	branching morphogenesis of an epithelial tube	GO:0048754	2.32454e-27	5.53524e-30	8.22666e-13	4.82244e-12	#N/A	#N/A
GO:BP	cell communication	GO:0007154	2.75671e-27	3.90681e-16	#N/A	#N/A	#N/A	#N/A
GO:BP	synapse organization	GO:0050808	4.44506e-27	7.93647e-17	4.11304e-17	6.92389e-08	#N/A	#N/A
GO:BP	sensory system development	GO:0048880	4.55481e-27	2.98905e-31	1.9784e-11	4.81694e-10	#N/A	#N/A
GO:BP	regulation of response to stimulus	GO:0048583	5.02113e-27	6.7747e-21	1.34863e-17	2.79127e-19	#N/A	#N/A
GO:BP	regulation of primary metabolic process	GO:0080090	5.39174e-27	4.08174e-51	1.45919e-49	1.72678e-109	4.52177e-24	2.00153e-31
GO:BP	regulation of nitrogen compound metabolic process	GO:0051171	6.15299e-27	1.22702e-50	9.78009e-49	3.95454e-107	5.23393e-25	1.04802e-31
GO:BP	stem cell differentiation	GO:0048863	6.2493e-27	5.39887e-25	1.37653e-16	6.28415e-17	#N/A	#N/A
GO:BP	regulation of cellular metabolic process	GO:0031323	8.66601e-27	1.16647e-49	2.14373e-48	1.92965e-116	7.40417e-25	1.14466e-29
GO:BP	Wnt signaling pathway	GO:0016055	3.92036e-26	1.71503e-18	8.0842e-15	5.57948e-17	#N/A	#N/A
GO:BP	telencephalon development	GO:0021537	4.42576e-26	2.62048e-34	3.5888e-17	8.57717e-16	#N/A	#N/A
GO:BP	transcription, DNA-templated	GO:0006351	5.69546e-26	7.85937e-63	2.35752e-37	4.54856e-71	3.0714e-08	2.73527e-13
GO:MF	DNA binding	GO:0003677	6.02066e-26	2.18919e-69	3.1004e-37	3.51372e-58	2.55187e-14	5.09833e-15
GO:BP	cell-cell signaling by wnt	GO:0198738	6.64009e-26	2.30269e-18	1.28263e-14	4.65458e-17	#N/A	#N/A
GO:BP	regulation of metabolic process	GO:0019222	7.01044e-26	1.44793e-45	2.46355e-46	6.53544e-99	9.96099e-22	3.2433e-26
GO:BP	mesenchymal cell differentiation	GO:0048762	9.55049e-26	3.59509e-21	3.56151e-12	1.93318e-16	#N/A	#N/A
GO:BP	renal tubule development	GO:0061326	1.20318e-25	1.06115e-23	1.05472e-10	1.61406e-10	#N/A	#N/A
GO:BP	eye development	GO:0001654	1.28061e-25	7.21257e-29	5.90347e-11	9.82586e-10	#N/A	#N/A
GO:BP	mesonephros development	GO:0001823	1.5634e-25	1.50697e-24	2.68781e-09	4.87293e-09	#N/A	#N/A
GO:BP	regulation of macromolecule metabolic process	GO:0060255	2.31447e-25	7.57822e-48	1.09296e-44	6.97762e-96	2.28807e-22	3.72727e-29
GO:BP	visual system development	GO:0150063	2.84809e-25	1.30258e-28	1.08011e-10	2.31063e-09	#N/A	#N/A
GO:BP	regulation of ion transport	GO:0043269	3.9892e-25	4.55114e-10	2.87408e-10	3.13244e-07	#N/A	#N/A
GO:BP	appendage morphogenesis	GO:0035107	4.51373e-25	5.3064e-29	3.66124e-13	6.39483e-12	#N/A	#N/A
GO:BP	limb morphogenesis	GO:0035108	4.51373e-25	5.3064e-29	3.66124e-13	6.39483e-12	#N/A	#N/A
GO:BP	ear development	GO:0043583	4.73632e-25	1.722e-27	1.49423e-10	1.01789e-08	#N/A	#N/A
GO:BP	ureteric bud development	GO:0001657	5.17197e-25	2.73659e-23	6.33407e-09	1.28837e-08	#N/A	#N/A
GO:BP	nucleic acid-templated transcription	GO:0097659	6.19793e-25	1.03993e-61	9.28484e-38	4.33706e-74	7.37703e-10	3.80235e-14
GO:BP	mesonephric epithelium development	GO:0072163	1.05146e-24	4.34994e-23	9.77577e-09	6.00367e-09	#N/A	#N/A
GO:BP	mesonephric tubule development	GO:0072164	1.05146e-24	4.34994e-23	9.77577e-09	6.00367e-09	#N/A	#N/A
GO:BP	nephron tubule development	GO:0072080	1.66409e-24	3.54731e-23	6.35637e-10	3.86283e-10	#N/A	#N/A
GO:BP	RNA biosynthetic process	GO:0032774	1.8113e-24	3.25411e-61	1.34227e-37	1.71079e-73	2.71456e-10	2.99372e-14
GO:BP	regulation of locomotion	GO:0040012	2.1102e-24	8.37052e-16	1.45513e-08	8.56845e-09	#N/A	#N/A
GO:BP	heart development	GO:0007507	2.53926e-24	8.14207e-21	7.43342e-13	2.7971e-20	#N/A	#N/A
GO:BP	regulation of cellular component movement	GO:0051270	2.75135e-24	8.63817e-16	7.55041e-10	1.23599e-09	#N/A	#N/A
GO:BP	positive regulation of signal transduction	GO:0009967	3.01352e-24	2.66415e-17	6.04855e-13	9.40468e-16	#N/A	#N/A
GO:BP	camera-type eye development	GO:0043010	3.05353e-24	1.37996e-28	2.20968e-09	2.43599e-09	#N/A	#N/A
GO:BP	cartilage development	GO:0051216	4.40278e-24	6.00759e-18	9.29537e-10	0.00268883	#N/A	#N/A
GO:BP	response to endogenous stimulus	GO:0009719	5.27438e-24	2.24982e-21	9.36986e-18	9.88738e-25	#N/A	#N/A
GO:BP	regulation of RNA metabolic process	GO:0051252	5.46669e-24	5.06158e-61	5.52041e-41	6.51071e-85	2.34488e-17	3.1512e-21
GO:BP	epithelial cell differentiation	GO:0030855	7.29763e-24	2.68284e-30	4.73954e-11	1.33889e-13	#N/A	#N/A
GO:BP	chemotaxis	GO:0006935	9.49518e-24	2.36938e-21	8.36605e-06	#N/A	#N/A	#N/A
GO:MF	metal ion transmembrane transporter activity	GO:0046873	1.26383e-23	4.56903e-10	8.33741e-07	#N/A	#N/A	#N/A
GO:BP	regulation of neuron projection development	GO:0010975	1.51468e-23	8.44618e-12	7.4078e-16	1.32013e-19	#N/A	#N/A
GO:BP	cellular response to growth factor stimulus	GO:0071363	1.64022e-23	2.28973e-21	1.31658e-14	9.92797e-21	#N/A	#N/A
GO:BP	renal tubule morphogenesis	GO:0061333	1.95177e-23	3.15417e-23	4.35299e-09	1.41718e-08	#N/A	#N/A
GO:BP	nephron epithelium development	GO:0072009	2.05007e-23	2.04406e-21	7.33123e-10	6.85968e-08	#N/A	#N/A
GO:BP	taxis	GO:0042330	2.4977e-23	4.40586e-21	1.50188e-05	#N/A	#N/A	#N/A
GO:BP	response to growth factor	GO:0070848	3.08913e-23	2.79167e-22	1.09003e-14	2.78008e-21	#N/A	#N/A
GO:BP	heart morphogenesis	GO:0003007	3.89803e-23	4.61132e-23	2.0184e-12	1.44405e-12	#N/A	#N/A
GO:BP	negative regulation of transcription by RNA polymerase II	GO:0000122	5.10755e-23	2.41169e-44	5.14073e-27	8.14479e-51	#N/A	0.000103606
GO:BP	vasculature development	GO:0001944	6.46049e-23	6.74584e-22	1.40689e-06	8.27903e-13	#N/A	#N/A
GO:BP	blood vessel development	GO:0001568	1.54003e-22	9.95957e-22	2.44173e-06	1.27426e-12	#N/A	#N/A
GO:BP	regulation of cell motility	GO:2000145	1.63423e-22	1.06891e-14	4.76721e-08	5.61177e-08	#N/A	#N/A
GO:BP	regulation of cellular macromolecule biosynthetic process	GO:2000112	1.8886e-22	3.06263e-56	4.10935e-43	5.32424e-93	6.21949e-18	1.04257e-25
GO:BP	connective tissue development	GO:0061448	1.91774e-22	3.39888e-18	4.37158e-08	0.000142331	#N/A	#N/A
GO:BP	metanephros development	GO:0001656	2.47858e-22	1.66892e-21	7.51055e-10	8.10299e-08	#N/A	#N/A
GO:BP	gland development	GO:0048732	2.56621e-22	4.30288e-28	4.2866e-11	3.92062e-15	#N/A	#N/A
GO:BP	spinal cord development	GO:0021510	2.57419e-22	4.2004e-24	8.0716e-18	1.19748e-08	#N/A	#N/A
GO:BP	nephron tubule morphogenesis	GO:0072078	2.78904e-22	9.88983e-23	2.71146e-08	3.39509e-08	#N/A	#N/A
GO:BP	regulation of membrane potential	GO:0042391	2.8487e-22	1.10888e-08	1.64711e-07	#N/A	#N/A	#N/A
GO:BP	regulation of cell migration	GO:0030334	3.87995e-22	3.31475e-14	9.16673e-08	6.56155e-08	#N/A	#N/A
GO:BP	aromatic compound biosynthetic process	GO:0019438	4.76501e-22	1.03241e-53	1.35727e-35	2.39269e-77	1.66683e-14	1.53562e-19
GO:BP	cell junction assembly	GO:0034329	4.92843e-22	5.90663e-10	1.2191e-08	0.000412003	#N/A	#N/A
GO:BP	regulation of biosynthetic process	GO:0009889	5.02713e-22	9.2422e-56	2.22643e-40	5.65754e-92	4.73546e-18	5.22648e-23
GO:BP	nucleobase-containing compound biosynthetic process	GO:0034654	5.95457e-22	1.24058e-54	2.65249e-36	5.38687e-79	6.46125e-15	4.40284e-20
GO:BP	learning or memory	GO:0007611	6.03119e-22	2.0123e-17	5.21853e-05	#N/A	#N/A	#N/A
GO:BP	endocrine system development	GO:0035270	6.11438e-22	1.46868e-30	7.36704e-13	1.04291e-08	#N/A	#N/A
GO:BP	developmental growth	GO:0048589	7.04643e-22	1.93984e-22	1.61157e-17	3.1944e-20	#N/A	#N/A
GO:BP	kidney morphogenesis	GO:0060993	7.38865e-22	9.21878e-23	1.55394e-07	3.06375e-08	#N/A	#N/A
GO:BP	regulation of cellular biosynthetic process	GO:0031326	1.09513e-21	5.95337e-56	8.48087e-42	2.02547e-92	1.13405e-18	8.09298e-24
GO:BP	nephron morphogenesis	GO:0072028	1.20241e-21	9.58314e-23	1.2096e-08	6.37804e-08	#N/A	#N/A
GO:MF	voltage-gated cation channel activity	GO:0022843	1.25171e-21	1.0087e-09	2.4202e-05	#N/A	#N/A	#N/A
GO:BP	regulation of macromolecule biosynthetic process	GO:0010556	1.30132e-21	4.74374e-55	7.08463e-44	2.95235e-96	1.22813e-20	1.84744e-26
GO:BP	cation transport	GO:0006812	1.35039e-21	9.14106e-06	8.65403e-05	#N/A	#N/A	#N/A
GO:BP	regulation of cell development	GO:0060284	1.47187e-21	2.78419e-19	1.3515e-14	7.3369e-27	#N/A	#N/A
GO:BP	cellular response to endogenous stimulus	GO:0071495	1.50044e-21	8.59178e-20	9.36619e-18	1.85274e-25	#N/A	#N/A
GO:BP	nephron development	GO:0072006	1.52552e-21	1.55648e-20	7.08564e-08	5.1961e-07	#N/A	#N/A
GO:BP	regulation of system process	GO:0044057	1.61614e-21	1.46379e-10	1.33742e-05	#N/A	#N/A	#N/A
GO:BP	cell-cell adhesion	GO:0098609	1.67706e-21	1.02277e-11	1.50828e-07	#N/A	#N/A	#N/A
GO:BP	cognition	GO:0050890	1.84723e-21	1.04897e-17	0.000126651	0.0223403	#N/A	#N/A
GO:BP	heterocycle biosynthetic process	GO:0018130	2.9079e-21	1.10494e-52	3.40374e-36	1.02211e-78	3.05545e-15	1.34344e-20
GO:BP	regulation of animal organ morphogenesis	GO:2000027	2.98394e-21	1.07859e-15	3.08175e-10	9.78375e-07	#N/A	#N/A
GO:BP	nephron epithelium morphogenesis	GO:0072088	3.06248e-21	5.28838e-22	2.32976e-08	6.84371e-08	#N/A	#N/A
GO:BP	negative regulation of signaling	GO:0023057	3.62771e-21	1.43812e-16	7.40348e-19	3.13584e-21	#N/A	#N/A
GO:BP	organic cyclic compound biosynthetic process	GO:1901362	3.69113e-21	8.81681e-52	3.40067e-34	9.09067e-74	2.02089e-13	3.59298e-17
GO:BP	negative regulation of cell communication	GO:0010648	5.61893e-21	3.01556e-16	9.69109e-19	2.99795e-21	#N/A	#N/A
GO:BP	blood vessel morphogenesis	GO:0048514	7.27499e-21	4.25098e-22	1.0509e-07	4.87149e-10	#N/A	#N/A
GO:BP	regulation of cell projection organization	GO:0031344	8.69708e-21	1.41929e-08	4.98493e-15	1.06448e-19	#N/A	#N/A
GO:BP	embryonic limb morphogenesis	GO:0030326	1.04968e-20	1.7117e-24	7.55892e-13	2.07486e-10	#N/A	#N/A
GO:BP	embryonic appendage morphogenesis	GO:0035113	1.04968e-20	1.7117e-24	7.55892e-13	2.07486e-10	#N/A	#N/A
GO:BP	regulation of nucleobase-containing compound metabolic process	GO:0019219	1.2083e-20	3.30346e-56	7.21103e-43	1.24121e-91	4.07914e-22	5.59174e-26
GO:BP	regulation of gene expression	GO:0010468	1.31125e-20	1.40928e-51	1.74934e-36	5.62345e-69	1.70633e-14	8.40901e-18
GO:BP	cellular response to organic substance	GO:0071310	2.4698e-20	3.21348e-19	4.88668e-13	1.2859e-21	#N/A	0.00277296
GO:BP	regulation of plasma membrane bounded cell projection organization	GO:0120035	2.85671e-20	2.8245e-08	6.78897e-15	7.01388e-21	#N/A	#N/A
GO:BP	regulation of neurogenesis	GO:0050767	3.79371e-20	1.57871e-20	1.07118e-12	4.42135e-25	#N/A	#N/A
GO:BP	synapse assembly	GO:0007416	5.17538e-20	1.77579e-10	1.22906e-09	#N/A	#N/A	#N/A
GO:BP	canonical Wnt signaling pathway	GO:0060070	5.52858e-20	2.66817e-15	7.98997e-12	1.44001e-13	#N/A	#N/A
GO:BP	intracellular signal transduction	GO:0035556	5.68639e-20	7.86132e-06	9.55815e-15	1.25792e-24	#N/A	#N/A
GO:MF	gated channel activity	GO:0022836	6.19384e-20	5.27986e-09	1.55925e-05	#N/A	#N/A	#N/A
GO:BP	cation transmembrane transport	GO:0098655	6.55715e-20	1.4163e-05	0.000192468	#N/A	#N/A	#N/A
GO:BP	metal ion transport	GO:0030001	9.08931e-20	6.39732e-05	0.00599014	#N/A	#N/A	#N/A
GO:BP	regulation of Wnt signaling pathway	GO:0030111	9.5321e-20	8.23054e-16	2.41459e-12	4.99017e-14	#N/A	#N/A
GO:BP	neuron migration	GO:0001764	1.19378e-19	6.70826e-28	1.38784e-16	5.32001e-12	#N/A	#N/A
GO:BP	regulation of cellular component organization	GO:0051128	1.20136e-19	3.39451e-09	9.84106e-26	3.66082e-52	1.4293e-05	7.54914e-08
GO:BP	retina development in camera-type eye	GO:0060041	1.29431e-19	9.31121e-20	9.12219e-05	0.00636777	#N/A	#N/A
GO:BP	inner ear development	GO:0048839	1.52779e-19	1.09053e-23	1.48443e-08	3.15087e-07	#N/A	#N/A
GO:BP	muscle structure development	GO:0061061	1.60237e-19	9.53684e-20	3.79963e-13	2.78101e-11	#N/A	#N/A
GO:BP	cardiac chamber morphogenesis	GO:0003206	1.87389e-19	7.6541e-18	4.27973e-06	1.07922e-08	#N/A	#N/A
GO:BP	digestive system development	GO:0055123	2.36865e-19	9.83629e-20	5.20575e-08	3.92854e-09	#N/A	#N/A
GO:BP	mesonephric tubule morphogenesis	GO:0072171	3.19338e-19	1.63708e-19	6.18918e-07	2.11211e-06	#N/A	#N/A
GO:BP	gliogenesis	GO:0042063	4.44279e-19	1.0527e-10	6.13617e-08	8.29936e-08	#N/A	#N/A
GO:BP	digestive tract development	GO:0048565	4.6855e-19	7.11753e-20	6.14215e-08	4.28003e-11	#N/A	#N/A
GO:BP	epithelial cell proliferation	GO:0050673	7.24781e-19	1.17452e-20	8.03666e-11	2.54891e-05	#N/A	#N/A
GO:BP	signal release	GO:0023061	1.02686e-18	2.62247e-08	8.81895e-06	#N/A	#N/A	#N/A
GO:BP	growth	GO:0040007	1.04062e-18	9.3053e-21	6.87286e-16	2.00994e-22	#N/A	#N/A
GO:MF	DNA-binding transcription repressor activity	GO:0001217	1.09737e-18	6.7323e-29	3.95652e-13	3.01575e-14	#N/A	#N/A
GO:BP	neural crest cell differentiation	GO:0014033	1.1775e-18	3.1691e-16	4.56994e-10	8.53049e-11	#N/A	#N/A
GO:BP	stem cell development	GO:0048864	1.64525e-18	9.59537e-17	9.65616e-11	2.03634e-10	#N/A	#N/A
GO:BP	ureteric bud morphogenesis	GO:0060675	1.78417e-18	9.33996e-20	3.74867e-07	1.00899e-06	#N/A	#N/A
GO:BP	osteoblast differentiation	GO:0001649	1.80259e-18	3.72883e-17	9.20751e-10	3.98122e-10	#N/A	#N/A
GO:BP	cellular response to chemical stimulus	GO:0070887	2.00238e-18	1.91312e-17	2.77433e-11	8.50709e-21	#N/A	#N/A
GO:BP	odontogenesis	GO:0042476	2.0213e-18	6.00733e-12	5.75005e-05	5.95352e-05	#N/A	#N/A
GO:MF	DNA-binding transcription repressor activity, RNA polymerase II-specific	GO:0001227	3.00388e-18	5.4321e-29	3.12909e-13	5.19493e-14	#N/A	#N/A
GO:BP	regulation of transmembrane transport	GO:0034762	3.8595e-18	2.92934e-06	0.000351769	#N/A	#N/A	#N/A
GO:BP	mesenchymal cell development	GO:0014031	4.30335e-18	4.954e-16	1.86001e-10	5.30238e-09	#N/A	#N/A
GO:MF	voltage-gated ion channel activity	GO:0005244	5.1461e-18	2.44054e-09	0.000118463	#N/A	#N/A	#N/A
GO:BP	regulation of ion transmembrane transport	GO:0034765	5.39886e-18	2.22238e-06	0.00117269	#N/A	#N/A	#N/A
GO:MF	ion channel activity	GO:0005216	6.79098e-18	2.02025e-07	2.62012e-05	#N/A	#N/A	#N/A
GO:MF	voltage-gated channel activity	GO:0022832	7.27223e-18	2.86814e-09	5.92703e-05	#N/A	#N/A	#N/A
GO:MF	inorganic molecular entity transmembrane transporter activity	GO:0015318	1.06962e-17	0.00131814	0.000326271	#N/A	#N/A	#N/A
GO:BP	branching involved in ureteric bud morphogenesis	GO:0001658	1.25928e-17	8.95815e-18	8.56519e-06	1.31331e-05	#N/A	#N/A
GO:BP	cell differentiation in spinal cord	GO:0021515	1.32025e-17	4.05741e-22	1.14051e-10	8.03264e-08	#N/A	#N/A
GO:BP	positive regulation of nervous system development	GO:0051962	1.97227e-17	1.04051e-14	6.43548e-09	9.03537e-12	#N/A	#N/A
GO:MF	potassium channel activity	GO:0005267	2.37302e-17	6.45619e-07	0.00234105	#N/A	#N/A	#N/A
GO:BP	ion transmembrane transport	GO:0034220	2.60344e-17	0.00508475	0.000783405	#N/A	#N/A	#N/A
GO:MF	channel activity	GO:0015267	2.93632e-17	1.01712e-07	3.21861e-05	#N/A	#N/A	#N/A
GO:MF	passive transmembrane transporter activity	GO:0022803	2.93632e-17	1.01712e-07	3.21861e-05	#N/A	#N/A	#N/A
GO:BP	neural crest cell development	GO:0014032	2.94236e-17	1.134e-15	6.90323e-10	5.91764e-09	#N/A	#N/A
GO:BP	transmembrane transport	GO:0055085	3.21788e-17	0.00301725	0.0012065	#N/A	#N/A	#N/A
GO:BP	negative regulation of transcription, DNA-templated	GO:0045892	4.10821e-17	1.75277e-38	7.94378e-22	9.3563e-46	0.000895525	2.94606e-06
GO:BP	cell-cell adhesion via plasma-membrane adhesion molecules	GO:0098742	4.27354e-17	2.97407e-09	3.0819e-06	#N/A	#N/A	#N/A
GO:BP	positive regulation of cell population proliferation	GO:0008284	4.46763e-17	2.84147e-21	3.20336e-09	0.000922092	#N/A	#N/A
GO:MF	potassium ion transmembrane transporter activity	GO:0015079	4.56757e-17	2.01922e-06	0.000944444	#N/A	#N/A	#N/A
GO:MF	voltage-gated potassium channel activity	GO:0005249	6.91121e-17	8.5645e-05	0.00112729	#N/A	#N/A	#N/A
GO:BP	ear morphogenesis	GO:0042471	1.36631e-16	1.10779e-18	4.99864e-08	0.000873789	#N/A	#N/A
GO:BP	negative regulation of response to stimulus	GO:0048585	1.87257e-16	9.13078e-13	4.27721e-14	1.07165e-17	#N/A	#N/A
GO:BP	muscle tissue development	GO:0060537	2.11637e-16	2.14096e-17	1.44261e-09	1.32308e-08	#N/A	#N/A
GO:BP	cardiac chamber development	GO:0003205	2.1888e-16	1.85191e-15	7.37041e-06	6.74293e-11	#N/A	#N/A
GO:BP	signal transduction	GO:0007165	2.24629e-16	1.88995e-09	#N/A	#N/A	#N/A	#N/A
GO:BP	roof of mouth development	GO:0060021	3.12479e-16	2.42516e-12	0.000133233	0.000210215	#N/A	#N/A
GO:BP	inorganic ion transmembrane transport	GO:0098660	3.93648e-16	0.000598343	0.0429859	#N/A	#N/A	#N/A
GO:MF	cation channel activity	GO:0005261	4.23275e-16	6.04716e-08	3.24104e-05	#N/A	#N/A	#N/A
GO:BP	ameboidal-type cell migration	GO:0001667	5.26304e-16	2.73155e-13	4.03989e-11	2.70638e-13	#N/A	#N/A
GO:MF	inorganic cation transmembrane transporter activity	GO:0022890	5.35653e-16	2.1464e-06	8.53125e-05	#N/A	#N/A	#N/A
GO:BP	negative regulation of nucleic acid-templated transcription	GO:1903507	5.46179e-16	4.30559e-38	4.78946e-21	2.38649e-47	0.00025373	9.32395e-07
GO:BP	protein phosphorylation	GO:0006468	5.54978e-16	0.0017736	6.46315e-14	3.68548e-22	#N/A	#N/A
GO:BP	negative regulation of RNA biosynthetic process	GO:1902679	6.01933e-16	4.77518e-38	5.4859e-21	3.28171e-47	0.000264529	9.90361e-07
GO:BP	positive regulation of response to stimulus	GO:0048584	6.06276e-16	5.59037e-13	7.31803e-07	0.000909695	#N/A	#N/A
GO:BP	inorganic cation transmembrane transport	GO:0098662	6.7951e-16	0.000180974	0.00800304	#N/A	#N/A	#N/A
GO:BP	eye morphogenesis	GO:0048592	7.86943e-16	3.85756e-19	1.42653e-09	1.64303e-05	#N/A	#N/A
GO:BP	regulation of epithelial cell proliferation	GO:0050678	1.10924e-15	4.58583e-19	7.57222e-10	0.0003459	#N/A	#N/A
GO:BP	retina morphogenesis in camera-type eye	GO:0060042	1.23657e-15	6.34138e-12	5.99555e-06	#N/A	#N/A	#N/A
GO:BP	regulation of protein phosphorylation	GO:0001932	1.3602e-15	1.95431e-06	1.11649e-11	1.4962e-16	#N/A	#N/A
GO:MF	cation transmembrane transporter activity	GO:0008324	1.53805e-15	4.83075e-05	0.00011467	#N/A	#N/A	#N/A
GO:BP	camera-type eye morphogenesis	GO:0048593	1.78449e-15	8.5442e-19	5.01714e-10	3.41057e-06	#N/A	#N/A
GO:BP	response to organic substance	GO:0010033	1.91998e-15	9.13682e-19	5.14345e-07	1.77752e-10	#N/A	#N/A
GO:BP	striated muscle tissue development	GO:0014706	2.26241e-15	3.17229e-16	2.02735e-08	8.82246e-08	#N/A	#N/A
GO:BP	negative regulation of RNA metabolic process	GO:0051253	2.96957e-15	1.11358e-37	1.55744e-25	4.3521e-54	1.25865e-09	5.73793e-12
GO:BP	transmembrane receptor protein tyrosine kinase signaling pathway	GO:0007169	3.36546e-15	9.6609e-10	5.6512e-08	5.76098e-06	#N/A	#N/A
GO:BP	neural retina development	GO:0003407	3.3931e-15	4.49842e-14	4.80322e-05	#N/A	#N/A	#N/A
GO:BP	negative regulation of neuron differentiation	GO:0045665	4.19659e-15	8.68365e-19	3.20802e-08	1.09295e-06	#N/A	#N/A
GO:BP	cellular process	GO:0009987	4.24307e-15	8.27318e-16	1.32904e-29	9.13658e-64	1.28307e-14	1.99965e-17
GO:BP	positive regulation of phosphorylation	GO:0042327	4.43725e-15	9.88619e-08	1.42313e-07	4.84372e-09	#N/A	#N/A
GO:BP	response to BMP	GO:0071772	4.50827e-15	5.62268e-16	2.27143e-08	4.60516e-08	#N/A	#N/A
GO:BP	cellular response to BMP stimulus	GO:0071773	4.50827e-15	5.62268e-16	2.27143e-08	4.60516e-08	#N/A	#N/A
GO:BP	regulation of phosphorylation	GO:0042325	5.96865e-15	3.93359e-06	4.47517e-11	1.44251e-20	#N/A	#N/A
GO:BP	diencephalon development	GO:0021536	6.14987e-15	1.4093e-20	3.81245e-08	2.15217e-10	#N/A	#N/A
GO:BP	locomotory behavior	GO:0007626	6.53603e-15	6.91845e-19	5.9239e-06	#N/A	#N/A	#N/A
GO:MF	ion transmembrane transporter activity	GO:0015075	7.57866e-15	0.0284506	0.0134113	#N/A	#N/A	#N/A
GO:BP	transmembrane receptor protein serine/threonine kinase signaling pathway	GO:0007178	7.64243e-15	5.13478e-11	7.98196e-07	5.61634e-14	#N/A	#N/A
GO:MF	calcium ion binding	GO:0005509	8.78021e-15	8.9392e-07	0.000191476	#N/A	#N/A	#N/A
GO:BP	cellular macromolecule biosynthetic process	GO:0034645	9.58507e-15	8.47181e-41	4.86016e-47	3.94948e-115	7.65653e-33	2.92167e-43
GO:BP	dorsal/ventral pattern formation	GO:0009953	1.01878e-14	5.73926e-23	3.853e-11	9.75153e-07	#N/A	#N/A
GO:BP	regulation of phosphorus metabolic process	GO:0051174	1.12007e-14	6.00747e-06	1.2447e-11	2.19221e-23	#N/A	#N/A
GO:BP	neural crest cell migration	GO:0001755	1.24914e-14	1.02326e-12	1.05703e-06	1.48638e-05	#N/A	#N/A
GO:BP	negative regulation of cell population proliferation	GO:0008285	1.31517e-14	8.84948e-19	0.000305097	2.05107e-07	#N/A	#N/A
GO:BP	cellular component organization	GO:0016043	1.46081e-14	3.12662e-09	9.64416e-39	2.3709e-108	1.20777e-26	1.97202e-34
GO:BP	Notch signaling pathway	GO:0007219	1.71442e-14	1.99063e-09	0.000305405	9.19658e-08	#N/A	#N/A
GO:BP	regulation of phosphate metabolic process	GO:0019220	1.94363e-14	5.77499e-06	1.89381e-11	3.19048e-23	#N/A	#N/A
GO:BP	reproductive system development	GO:0061458	1.94943e-14	1.0915e-16	4.44205e-06	2.39258e-13	#N/A	#N/A
GO:BP	reproductive structure development	GO:0048608	2.29816e-14	5.88252e-17	8.51176e-06	5.49026e-13	#N/A	#N/A
GO:BP	positive regulation of neuron differentiation	GO:0045666	2.5054e-14	1.18843e-17	2.47899e-08	2.91857e-05	#N/A	#N/A
GO:BP	hindbrain development	GO:0030902	2.59776e-14	2.77489e-18	2.83588e-11	2.32602e-09	#N/A	#N/A
GO:BP	neural precursor cell proliferation	GO:0061351	2.59776e-14	3.80574e-19	4.03333e-08	2.32602e-09	#N/A	#N/A
GO:BP	potassium ion transmembrane transport	GO:0071805	2.62992e-14	0.000544634	#N/A	#N/A	#N/A	#N/A
GO:BP	regulation of secretion by cell	GO:1903530	3.59824e-14	1.02443e-06	2.25752e-05	#N/A	#N/A	#N/A
GO:BP	circulatory system process	GO:0003013	3.77249e-14	0.000824556	#N/A	#N/A	#N/A	#N/A
GO:MF	transporter activity	GO:0005215	4.45612e-14	0.0468093	0.0103781	#N/A	#N/A	#N/A
GO:BP	adenylate cyclase-modulating G protein-coupled receptor signaling pathway	GO:0007188	4.61628e-14	5.78247e-05	#N/A	#N/A	#N/A	#N/A
GO:BP	regulation of neurotransmitter levels	GO:0001505	5.55321e-14	3.4279e-08	1.75662e-06	#N/A	#N/A	#N/A
GO:MF	transmembrane transporter activity	GO:0022857	5.68425e-14	0.0081272	0.0180202	#N/A	#N/A	#N/A
GO:BP	neurotransmitter transport	GO:0006836	5.88192e-14	3.6236e-08	2.54537e-08	#N/A	#N/A	#N/A
GO:BP	forebrain generation of neurons	GO:0021872	6.37904e-14	3.67046e-24	1.06533e-11	6.58723e-09	#N/A	#N/A
GO:BP	positive regulation of protein phosphorylation	GO:0001934	6.44082e-14	1.55427e-07	8.09241e-07	1.54616e-07	#N/A	#N/A
GO:BP	somite development	GO:0061053	6.9206e-14	4.45319e-12	1.82207e-08	5.5667e-05	#N/A	#N/A
GO:BP	blood circulation	GO:0008015	7.3492e-14	0.000917095	#N/A	#N/A	#N/A	#N/A
GO:BP	transport	GO:0006810	7.54963e-14	#N/A	5.82646e-14	1.82709e-16	#N/A	#N/A
GO:BP	cellular biosynthetic process	GO:0044249	8.13148e-14	6.42607e-34	8.07979e-42	3.02758e-114	1.61205e-31	1.17776e-40
GO:BP	glial cell differentiation	GO:0010001	8.45328e-14	2.56209e-09	2.09131e-07	0.000261943	#N/A	#N/A
GO:BP	macromolecule biosynthetic process	GO:0009059	8.74991e-14	5.82981e-40	7.51606e-48	3.28827e-118	4.11388e-36	1.88408e-44
GO:BP	biosynthetic process	GO:0009058	9.44109e-14	2.17251e-32	2.78973e-40	9.85482e-112	1.51504e-30	4.09419e-39
GO:BP	neuron fate specification	GO:0048665	1.05856e-13	2.81279e-20	7.31379e-07	7.60206e-06	#N/A	#N/A
GO:BP	segmentation	GO:0035282	1.15105e-13	9.61162e-13	1.8316e-07	1.31715e-06	#N/A	#N/A
GO:BP	export from cell	GO:0140352	1.26915e-13	1.96077e-05	1.00769e-05	#N/A	#N/A	#N/A
GO:BP	negative regulation of Wnt signaling pathway	GO:0030178	1.3795e-13	1.34011e-11	4.41806e-05	8.42529e-05	#N/A	#N/A
GO:BP	regulation of synapse organization	GO:0050807	1.53949e-13	2.24873e-07	1.84496e-10	0.000523341	#N/A	#N/A
GO:BP	positive regulation of phosphorus metabolic process	GO:0010562	1.8169e-13	1.61148e-06	5.67074e-06	4.16013e-08	#N/A	#N/A
GO:BP	positive regulation of phosphate metabolic process	GO:0045937	1.8169e-13	1.61148e-06	5.67074e-06	4.16013e-08	#N/A	#N/A
GO:BP	secretion by cell	GO:0032940	2.09822e-13	6.92632e-06	1.44623e-05	#N/A	#N/A	#N/A
GO:MF	monovalent inorganic cation transmembrane transporter activity	GO:0015077	2.26001e-13	2.72641e-05	0.00195457	#N/A	#N/A	#N/A
GO:BP	memory	GO:0007613	2.38732e-13	3.9329e-08	0.00747259	#N/A	#N/A	#N/A
GO:BP	regulation of secretion	GO:0051046	2.39728e-13	1.4601e-05	0.00251187	#N/A	#N/A	#N/A
GO:BP	angiogenesis	GO:0001525	2.42193e-13	1.12002e-14	0.000182726	0.000740761	#N/A	#N/A
GO:BP	regulation of canonical Wnt signaling pathway	GO:0060828	2.66816e-13	5.3614e-10	1.68597e-08	1.75768e-11	#N/A	#N/A
GO:BP	negative regulation of signal transduction	GO:0009968	2.81678e-13	7.94996e-12	6.05277e-16	8.29011e-21	#N/A	#N/A
GO:BP	organic substance biosynthetic process	GO:1901576	2.93273e-13	5.74271e-32	1.03842e-40	7.20886e-113	2.61298e-31	1.12552e-39
GO:BP	MAPK cascade	GO:0000165	3.4723e-13	0.00013521	0.00112303	3.74263e-05	#N/A	#N/A
GO:BP	chondrocyte differentiation	GO:0002062	4.19498e-13	4.19993e-10	3.12163e-05	0.00775204	#N/A	#N/A
GO:BP	pallium development	GO:0021543	5.52242e-13	2.32004e-18	8.51698e-08	2.42552e-08	#N/A	#N/A
GO:BP	cellular nitrogen compound biosynthetic process	GO:0044271	5.62254e-13	1.78817e-40	1.739e-38	1.37229e-102	4.72384e-35	4.20528e-41
GO:BP	regulation of molecular function	GO:0065009	6.20919e-13	2.01994e-05	1.31839e-09	7.38217e-28	#N/A	#N/A
GO:BP	second-messenger-mediated signaling	GO:0019932	7.0355e-13	4.6362e-08	0.0135675	#N/A	#N/A	#N/A
GO:BP	sex differentiation	GO:0007548	7.47745e-13	1.32221e-12	0.00037374	0.000105515	#N/A	#N/A
GO:BP	developmental growth involved in morphogenesis	GO:0060560	7.99295e-13	2.53179e-10	1.35615e-09	2.84976e-12	#N/A	#N/A
GO:BP	regulation of synapse structure or activity	GO:0050803	7.99295e-13	2.59988e-07	1.35615e-09	0.0026443	#N/A	#N/A
GO:BP	regulation of cell adhesion	GO:0030155	8.09391e-13	2.49714e-07	0.0010206	0.000639178	#N/A	#N/A
GO:BP	secretion	GO:0046903	8.65146e-13	4.53351e-06	0.000693322	#N/A	#N/A	#N/A
GO:BP	G protein-coupled receptor signaling pathway, coupled to cyclic nucleotide second messenger	GO:0007187	9.71597e-13	9.10538e-05	#N/A	#N/A	#N/A	#N/A
GO:BP	regulation of epithelial cell differentiation	GO:0030856	1.0022e-12	5.21117e-10	0.00670057	1.6025e-07	#N/A	#N/A
GO:BP	adult behavior	GO:0030534	1.05963e-12	3.51606e-09	8.01683e-05	#N/A	#N/A	#N/A
GO:BP	cellular macromolecule metabolic process	GO:0044260	1.08828e-12	8.63432e-25	4.54834e-54	4.37376e-177	2.13471e-49	1.576e-66
GO:BP	establishment of localization	GO:0051234	1.17724e-12	#N/A	1.70711e-14	7.38644e-19	#N/A	0.0360819
GO:BP	negative regulation of nucleobase-containing compound metabolic process	GO:0045934	1.60981e-12	1.60763e-34	1.07006e-25	9.76314e-54	1.70715e-12	5.1324e-13
GO:BP	extracellular matrix organization	GO:0030198	2.00163e-12	8.04385e-05	#N/A	#N/A	#N/A	#N/A
GO:BP	autonomic nervous system development	GO:0048483	2.41714e-12	1.37673e-16	0.000230334	#N/A	#N/A	#N/A
GO:BP	outflow tract morphogenesis	GO:0003151	2.75733e-12	1.551e-13	1.41245e-07	3.22235e-06	#N/A	#N/A
GO:BP	positive regulation of molecular function	GO:0044093	2.78927e-12	0.00757925	3.02505e-07	2.25115e-25	#N/A	#N/A
GO:BP	regulation of synapse assembly	GO:0051963	2.92898e-12	1.37262e-07	1.93479e-08	#N/A	#N/A	#N/A
GO:BP	forebrain neuron differentiation	GO:0021879	2.95498e-12	3.52093e-21	1.01081e-09	1.22905e-06	#N/A	#N/A
GO:BP	proximal/distal pattern formation	GO:0009954	3.01852e-12	2.19206e-14	9.71843e-08	0.00132606	#N/A	#N/A
GO:BP	extracellular structure organization	GO:0043062	3.07968e-12	9.68489e-05	#N/A	#N/A	#N/A	#N/A
GO:BP	response to organic cyclic compound	GO:0014070	3.35269e-12	1.66758e-12	1.7047e-05	1.45534e-05	#N/A	#N/A
GO:BP	positive regulation of locomotion	GO:0040017	3.61346e-12	2.15921e-06	0.0042249	0.000574976	#N/A	#N/A
GO:BP	regulation of cell junction assembly	GO:1901888	3.75384e-12	8.07514e-08	0.000183723	#N/A	#N/A	#N/A
GO:BP	positive regulation of MAPK cascade	GO:0043410	3.90357e-12	0.000136238	#N/A	#N/A	#N/A	#N/A
GO:BP	negative regulation of cellular macromolecule biosynthetic process	GO:2000113	4.1324e-12	1.82098e-32	4.03913e-22	3.79424e-56	8.3256e-10	5.22318e-15
GO:BP	potassium ion transport	GO:0006813	4.40196e-12	0.00891344	#N/A	#N/A	#N/A	#N/A
GO:BP	negative regulation of locomotion	GO:0040013	4.56422e-12	4.59451e-08	3.78764e-05	0.00436466	#N/A	#N/A
GO:BP	learning	GO:0007612	4.81755e-12	1.6674e-09	0.00377668	#N/A	#N/A	#N/A
GO:BP	nerve development	GO:0021675	5.02583e-12	9.75195e-14	0.0476474	0.000779249	#N/A	#N/A
GO:BP	regulation of cellular response to growth factor stimulus	GO:0090287	5.25341e-12	5.46604e-11	9.59657e-07	6.61998e-06	#N/A	#N/A
GO:BP	positive regulation of transport	GO:0051050	5.6985e-12	2.09129e-06	0.0044981	0.0445224	#N/A	#N/A
GO:BP	morphogenesis of embryonic epithelium	GO:0016331	6.23021e-12	6.26203e-17	4.25455e-10	5.74832e-14	#N/A	#N/A
GO:BP	BMP signaling pathway	GO:0030509	7.07711e-12	1.4018e-12	9.92787e-07	9.67991e-08	#N/A	#N/A
GO:BP	negative regulation of biosynthetic process	GO:0009890	7.42977e-12	2.47376e-32	2.14317e-19	4.76774e-56	1.74193e-09	7.45675e-13
GO:BP	negative regulation of gene expression	GO:0010629	8.00338e-12	3.85129e-29	2.57376e-22	1.63027e-48	1.04753e-10	2.91836e-16
GO:BP	muscle organ development	GO:0007517	8.76792e-12	4.03163e-17	6.90708e-08	1.89967e-05	#N/A	#N/A
GO:BP	ventral spinal cord development	GO:0021517	1.2949e-11	1.43237e-15	6.66498e-07	3.89186e-05	#N/A	#N/A
GO:BP	positive regulation of intracellular signal transduction	GO:1902533	1.33825e-11	1.72374e-06	0.014857	1.69271e-06	#N/A	#N/A
GO:BP	response to oxygen-containing compound	GO:1901700	1.65427e-11	1.51199e-09	0.00136862	5.96131e-07	#N/A	#N/A
GO:BP	positive regulation of cell motility	GO:2000147	1.7272e-11	2.07301e-06	0.00501666	0.000244784	#N/A	#N/A
GO:MF	signaling receptor binding	GO:0005102	1.94822e-11	7.39693e-09	#N/A	#N/A	#N/A	#N/A
GO:BP	regulation of protein modification process	GO:0031399	2.00055e-11	1.07392e-06	1.82043e-14	3.39977e-32	0.0423011	6.76443e-05
GO:BP	cell fate determination	GO:0001709	2.03248e-11	2.1791e-18	6.95949e-08	9.44418e-05	#N/A	#N/A
GO:BP	cyclic-nucleotide-mediated signaling	GO:0019935	2.15036e-11	2.28529e-05	0.0174522	#N/A	#N/A	#N/A
GO:BP	negative regulation of cellular biosynthetic process	GO:0031327	2.22953e-11	4.86329e-32	4.05283e-20	5.64893e-55	1.13257e-09	3.27079e-13
GO:BP	bone development	GO:0060348	2.26586e-11	2.68983e-09	4.2344e-07	0.000237137	#N/A	#N/A
GO:BP	regulation of osteoblast differentiation	GO:0045667	2.44776e-11	1.22798e-11	4.29236e-06	5.87881e-07	#N/A	#N/A
GO:BP	negative regulation of macromolecule biosynthetic process	GO:0010558	2.48146e-11	3.05702e-32	1.36868e-21	6.10775e-58	9.1921e-11	3.60419e-15
GO:BP	regulation of ossification	GO:0030278	2.67993e-11	2.32032e-06	0.0158507	0.0119261	#N/A	#N/A
GO:BP	cardiac ventricle morphogenesis	GO:0003208	3.20452e-11	5.40293e-09	#N/A	0.0421554	#N/A	#N/A
GO:BP	gland morphogenesis	GO:0022612	3.39304e-11	1.54327e-11	0.0031242	0.0108549	#N/A	#N/A
GO:BP	inner ear morphogenesis	GO:0042472	3.5801e-11	5.9581e-14	5.68547e-05	0.023051	#N/A	#N/A
GO:BP	cellular response to stimulus	GO:0051716	3.75398e-11	4.01784e-08	#N/A	#N/A	#N/A	#N/A
GO:BP	forebrain regionalization	GO:0021871	3.9238e-11	1.20322e-19	1.19159e-09	1.11585e-06	#N/A	#N/A
GO:BP	dopaminergic neuron differentiation	GO:0071542	4.98474e-11	2.36232e-10	0.000429808	0.000213714	#N/A	#N/A
GO:BP	cellular component organization or biogenesis	GO:0071840	5.15628e-11	2.57664e-07	1.0786e-38	2.63182e-120	1.14621e-32	1.19238e-43
GO:BP	regulation of developmental growth	GO:0048638	5.21348e-11	1.17904e-10	2.79482e-13	1.65259e-11	#N/A	#N/A
GO:BP	positive regulation of epithelial cell proliferation	GO:0050679	5.28579e-11	4.74418e-14	4.44214e-06	#N/A	#N/A	#N/A
GO:BP	cardiac septum morphogenesis	GO:0060411	5.36894e-11	7.91903e-13	0.000462152	3.54643e-08	#N/A	#N/A
GO:BP	negative regulation of cell development	GO:0010721	5.52689e-11	1.88779e-09	6.10648e-08	2.145e-08	#N/A	#N/A
GO:BP	positive regulation of cellular component movement	GO:0051272	7.10786e-11	6.57705e-06	0.00561144	0.000912782	#N/A	#N/A
GO:BP	regulation of transmembrane receptor protein serine/threonine kinase signaling pathway	GO:0090092	8.18162e-11	8.29756e-10	9.23434e-08	2.85711e-09	#N/A	#N/A
GO:BP	cardiac muscle tissue development	GO:0048738	1.02128e-10	6.59398e-08	6.77213e-05	3.91002e-06	#N/A	#N/A
GO:BP	regulation of MAPK cascade	GO:0043408	1.0964e-10	0.00297362	#N/A	0.00312959	#N/A	#N/A
GO:BP	respiratory system development	GO:0060541	1.12129e-10	3.93848e-14	1.08697e-05	8.05639e-07	#N/A	#N/A
GO:BP	ion transport	GO:0006811	1.14758e-10	#N/A	2.31137e-14	2.05759e-19	#N/A	7.48314e-05
GO:BP	developmental induction	GO:0031128	1.23686e-10	2.28283e-11	2.26456e-08	0.0154385	#N/A	#N/A
GO:BP	cardiac ventricle development	GO:0003231	1.2739e-10	4.16941e-10	0.0022995	2.14075e-08	#N/A	#N/A
GO:BP	animal organ formation	GO:0048645	1.29487e-10	9.42524e-12	4.37229e-05	0.0385398	#N/A	#N/A
GO:MF	frizzled binding	GO:0005109	1.53497e-10	3.41997e-06	8.14097e-05	0.00589062	#N/A	#N/A
GO:BP	regulation of synaptic plasticity	GO:0048167	2.28826e-10	2.97395e-06	0.00301456	#N/A	#N/A	#N/A
GO:BP	developmental maturation	GO:0021700	2.40604e-10	3.48446e-08	1.34939e-08	0.00021346	#N/A	#N/A
GO:BP	forelimb morphogenesis	GO:0035136	2.62417e-10	7.35441e-13	3.24161e-05	0.000543967	#N/A	#N/A
GO:BP	cranial nerve development	GO:0021545	2.65387e-10	2.62747e-15	0.0214594	0.00724007	#N/A	#N/A
GO:BP	positive regulation of animal organ morphogenesis	GO:0110110	2.92903e-10	1.73161e-07	0.000222353	#N/A	#N/A	#N/A
GO:BP	regulation of transmembrane transporter activity	GO:0022898	3.14121e-10	0.000324879	0.0258763	#N/A	#N/A	#N/A
GO:BP	positive regulation of cell migration	GO:0030335	3.1688e-10	4.16054e-05	0.0186177	0.000388425	#N/A	#N/A
GO:BP	monovalent inorganic cation transport	GO:0015672	3.24837e-10	#N/A	#N/A	#N/A	#N/A	#N/A
GO:BP	homophilic cell adhesion via plasma membrane adhesion molecules	GO:0007156	3.25077e-10	1.80372e-06	0.000213397	#N/A	#N/A	#N/A
GO:BP	regulation of cation transmembrane transport	GO:1904062	3.27255e-10	0.044485	#N/A	#N/A	#N/A	#N/A
GO:BP	regulation of ion transmembrane transporter activity	GO:0032412	3.27364e-10	0.000360644	#N/A	#N/A	#N/A	#N/A
GO:BP	synaptic transmission, glutamatergic	GO:0035249	3.32457e-10	3.98936e-08	7.55748e-05	#N/A	#N/A	#N/A
GO:BP	odontogenesis of dentin-containing tooth	GO:0042475	4.35064e-10	9.42065e-11	0.00263743	7.11164e-06	#N/A	#N/A
GO:BP	regulation of transporter activity	GO:0032409	4.37042e-10	0.00100337	#N/A	#N/A	#N/A	#N/A
GO:BP	respiratory tube development	GO:0030323	4.6353e-10	7.15845e-12	3.09253e-05	4.20094e-08	#N/A	#N/A
GO:BP	cAMP-mediated signaling	GO:0019933	4.96845e-10	3.58604e-05	0.0155556	#N/A	#N/A	#N/A
GO:BP	regulation of neural precursor cell proliferation	GO:2000177	4.96939e-10	4.87656e-13	0.00014228	1.8267e-05	#N/A	#N/A
GO:BP	limbic system development	GO:0021761	5.31932e-10	5.08592e-14	0.00068384	4.66691e-05	#N/A	#N/A
GO:BP	dendrite development	GO:0016358	6.90936e-10	#N/A	1.76745e-07	7.9059e-13	#N/A	#N/A
GO:BP	lung development	GO:0030324	7.969e-10	4.22519e-12	1.65137e-05	2.19913e-07	#N/A	#N/A
GO:BP	nephron tubule formation	GO:0072079	8.62432e-10	4.48137e-10	4.73598e-06	#N/A	#N/A	#N/A
GO:BP	positive regulation of protein modification process	GO:0031401	8.78565e-10	9.40689e-07	8.55624e-08	9.92778e-14	#N/A	#N/A
GO:BP	positive regulation of cellular component organization	GO:0051130	8.93236e-10	0.000782557	2.35091e-11	1.42358e-27	#N/A	0.00299786
GO:BP	multicellular organismal signaling	GO:0035637	9.09536e-10	6.21175e-05	#N/A	#N/A	#N/A	#N/A
GO:BP	negative regulation of nervous system development	GO:0051961	9.82018e-10	6.19894e-09	2.22063e-06	3.12437e-08	#N/A	#N/A
GO:BP	pancreas development	GO:0031016	1.09748e-09	7.12229e-14	9.20443e-06	0.0188822	#N/A	#N/A
GO:BP	formation of primary germ layer	GO:0001704	1.1456e-09	6.79438e-15	0.000105363	5.1082e-05	#N/A	#N/A
GO:BP	regulation of cation channel activity	GO:2001257	1.15674e-09	5.71732e-05	#N/A	#N/A	#N/A	#N/A
GO:BP	mammary gland development	GO:0030879	1.65767e-09	1.01187e-07	0.00171177	#N/A	#N/A	#N/A
GO:BP	embryonic digestive tract development	GO:0048566	1.67859e-09	4.27173e-10	#N/A	#N/A	#N/A	#N/A
GO:BP	digestive tract morphogenesis	GO:0048546	1.71785e-09	2.32021e-13	0.0165125	3.58064e-05	#N/A	#N/A
GO:BP	positive regulation of synaptic transmission	GO:0050806	1.80685e-09	0.000133685	0.00695238	#N/A	#N/A	#N/A
GO:BP	mesenchymal cell proliferation	GO:0010463	1.81294e-09	1.41148e-12	4.55764e-06	0.0358588	#N/A	#N/A
GO:BP	phosphorylation	GO:0016310	1.97827e-09	#N/A	5.44388e-12	1.05909e-26	#N/A	0.0469207
GO:BP	positive regulation of neurogenesis	GO:0050769	2.22788e-09	3.05563e-08	0.000114875	5.84887e-14	#N/A	#N/A
GO:BP	regulation of hormone levels	GO:0010817	2.28205e-09	2.05247e-06	#N/A	#N/A	#N/A	#N/A
GO:BP	phosphorus metabolic process	GO:0006793	2.78633e-09	#N/A	1.29954e-11	1.01101e-31	#N/A	0.00168704
GO:BP	response to stimulus	GO:0050896	2.87375e-09	1.97283e-08	#N/A	#N/A	#N/A	#N/A
GO:BP	muscle system process	GO:0003012	3.04659e-09	0.000958423	#N/A	#N/A	#N/A	#N/A
GO:BP	neuromuscular process	GO:0050905	3.06441e-09	7.31489e-12	#N/A	#N/A	#N/A	#N/A
GO:BP	muscle contraction	GO:0006936	3.49734e-09	#N/A	#N/A	#N/A	#N/A	#N/A
GO:BP	positive regulation of cell development	GO:0010720	3.84286e-09	6.02799e-08	0.000315887	2.15932e-14	#N/A	#N/A
GO:BP	neurotransmitter secretion	GO:0007269	4.44918e-09	0.000433389	5.46912e-06	#N/A	#N/A	#N/A
GO:BP	signal release from synapse	GO:0099643	4.44918e-09	0.000433389	5.46912e-06	#N/A	#N/A	#N/A
GO:BP	phosphate-containing compound metabolic process	GO:0006796	4.48757e-09	#N/A	1.26677e-11	3.0623e-31	#N/A	0.00205003
GO:BP	negative regulation of metabolic process	GO:0009892	5.73209e-09	5.2579e-22	5.91945e-19	3.01379e-58	7.06897e-14	8.61168e-18
GO:BP	cardiac septum development	GO:0003279	5.93506e-09	1.25962e-10	0.00680479	4.70004e-11	#N/A	#N/A
GO:BP	tube formation	GO:0035148	6.47844e-09	9.76475e-12	4.11574e-07	8.68366e-11	#N/A	#N/A
GO:BP	positive regulation of neural precursor cell proliferation	GO:2000179	6.62104e-09	1.02067e-10	0.00077895	#N/A	#N/A	#N/A
GO:BP	regulation of morphogenesis of an epithelium	GO:1905330	6.62104e-09	9.82215e-09	#N/A	#N/A	#N/A	#N/A
GO:BP	positive regulation of ion transport	GO:0043270	6.74281e-09	0.000173909	#N/A	0.0417453	#N/A	#N/A
GO:BP	bone morphogenesis	GO:0060349	7.43811e-09	1.66708e-09	0.0497749	#N/A	#N/A	#N/A
GO:BP	regulation of metal ion transport	GO:0010959	7.76431e-09	#N/A	#N/A	#N/A	#N/A	#N/A
GO:BP	development of primary sexual characteristics	GO:0045137	8.0167e-09	9.01741e-09	0.011415	0.00244036	#N/A	#N/A
GO:BP	regulation of growth	GO:0040008	8.14719e-09	4.29007e-10	1.99105e-10	7.44527e-15	#N/A	#N/A
GO:BP	negative regulation of canonical Wnt signaling pathway	GO:0090090	8.32426e-09	1.9496e-06	0.0128116	0.00367095	#N/A	#N/A
GO:BP	epithelial tube formation	GO:0072175	8.95355e-09	2.89475e-12	6.91932e-08	1.95591e-11	#N/A	#N/A
GO:BP	vascular process in circulatory system	GO:0003018	9.46235e-09	0.000298503	#N/A	#N/A	#N/A	#N/A
GO:BP	embryonic forelimb morphogenesis	GO:0035115	1.05526e-08	7.10477e-10	0.000442832	0.0175817	#N/A	#N/A
GO:BP	midbrain development	GO:0030901	1.1866e-08	1.58185e-08	0.0145948	0.00091084	#N/A	#N/A
GO:BP	oligodendrocyte differentiation	GO:0048709	1.27147e-08	1.68345e-07	0.000187367	0.00772098	#N/A	#N/A
GO:BP	feeding behavior	GO:0007631	1.44788e-08	3.84126e-08	0.00662338	#N/A	#N/A	#N/A
GO:BP	regulation of intracellular signal transduction	GO:1902531	1.45659e-08	0.00346918	5.62666e-06	2.27822e-13	#N/A	#N/A
GO:BP	mammary gland epithelium development	GO:0061180	1.59434e-08	2.45474e-05	0.0208347	#N/A	#N/A	#N/A
GO:BP	male sex differentiation	GO:0046661	1.62376e-08	9.64876e-07	0.00116659	0.000303471	#N/A	#N/A
GO:BP	response to lipid	GO:0033993	1.64356e-08	4.40572e-06	#N/A	#N/A	#N/A	#N/A
GO:BP	negative regulation of neurogenesis	GO:0050768	1.94659e-08	1.56261e-08	1.99026e-05	4.37049e-08	#N/A	#N/A
GO:BP	regulation of postsynaptic membrane potential	GO:0060078	2.00227e-08	1.64758e-05	0.00244169	#N/A	#N/A	#N/A
GO:BP	specification of animal organ identity	GO:0010092	2.03453e-08	1.07849e-07	0.000776226	#N/A	#N/A	#N/A
GO:BP	axon extension involved in axon guidance	GO:0048846	2.03453e-08	0.00177324	0.0236669	#N/A	#N/A	#N/A
GO:BP	neuron projection extension involved in neuron projection guidance	GO:1902284	2.03453e-08	0.00177324	0.0236669	#N/A	#N/A	#N/A
GO:BP	epithelial to mesenchymal transition	GO:0001837	2.03958e-08	1.32251e-08	0.000815638	2.99879e-07	#N/A	#N/A
GO:BP	embryonic epithelial tube formation	GO:0001838	2.05553e-08	3.76756e-12	8.889e-08	1.60516e-11	#N/A	#N/A
GO:BP	action potential	GO:0001508	2.05553e-08	0.00456711	#N/A	#N/A	#N/A	#N/A
GO:BP	developmental cell growth	GO:0048588	2.13337e-08	1.50955e-06	6.72427e-06	1.3292e-07	#N/A	#N/A
GO:MF	regulation of blood circulation	GO:1903522	2.31e-08	#N/A	#N/A	#N/A	#N/A	#N/A
GO:MF	positive regulation of kinase activity	GO:0033674	2.44704e-08	#N/A	0.000253349	5.85454e-10	#N/A	#N/A
GO:BP	negative regulation of cell migration	GO:0030336	2.49522e-08	6.0648e-05	0.0154472	#N/A	#N/A	#N/A
GO:BP	cranial nerve morphogenesis	GO:0021602	2.57523e-08	1.94544e-11	0.00602694	#N/A	#N/A	#N/A
GO:BP	endocrine pancreas development	GO:0031018	2.67058e-08	3.27787e-11	0.000381694	#N/A	#N/A	#N/A
GO:BP	negative regulation of cellular component movement	GO:0051271	2.69852e-08	5.99048e-05	0.00190133	#N/A	#N/A	#N/A
GO:BP	anatomical structure maturation	GO:0071695	2.7996e-08	2.09285e-05	7.33074e-05	0.0268352	#N/A	#N/A
GO:BP	negative regulation of cell motility	GO:2000146	3.69459e-08	7.28251e-05	0.00364541	#N/A	#N/A	#N/A
GO:BP	regulation of cartilage development	GO:0061035	4.08445e-08	1.52269e-05	0.0113161	#N/A	#N/A	#N/A
GO:BP	sodium ion transmembrane transport	GO:0035725	4.35991e-08	#N/A	#N/A	#N/A	#N/A	#N/A
GO:BP	transmission of nerve impulse	GO:0019226	4.36683e-08	7.26803e-06	#N/A	#N/A	#N/A	#N/A
GO:BP	regulation of vasculature development	GO:1901342	4.43082e-08	4.24547e-07	#N/A	#N/A	#N/A	#N/A
GO:BP	molting cycle process	GO:0022404	4.52994e-08	0.0266171	#N/A	#N/A	#N/A	#N/A
GO:BP	hair cycle process	GO:0022405	4.52994e-08	0.0266171	#N/A	#N/A	#N/A	#N/A
GO:BP	neural nucleus development	GO:0048857	4.8017e-08	7.09762e-05	1.03441e-05	#N/A	#N/A	#N/A
GO:BP	sympathetic nervous system development	GO:0048485	4.8017e-08	2.33654e-10	#N/A	#N/A	#N/A	#N/A
GO:BP	positive regulation of cell junction assembly	GO:1901890	5.2645e-08	1.99227e-06	0.00393347	#N/A	#N/A	#N/A
GO:BP	negative chemotaxis	GO:0050919	5.59258e-08	0.000106042	0.00217308	#N/A	#N/A	#N/A
GO:BP	hormone secretion	GO:0046879	5.81209e-08	0.0391005	#N/A	#N/A	#N/A	#N/A
GO:BP	positive regulation of Wnt signaling pathway	GO:0030177	6.20844e-08	6.34679e-06	5.74917e-06	1.41157e-07	#N/A	#N/A
GO:BP	hindlimb morphogenesis	GO:0035137	6.2574e-08	1.36993e-12	5.95802e-05	0.00583834	#N/A	#N/A
GO:BP	somitogenesis	GO:0001756	6.27014e-08	1.93774e-05	7.87095e-05	0.00146825	#N/A	#N/A
GO:BP	skin epidermis development	GO:0098773	6.46073e-08	0.0306319	#N/A	#N/A	#N/A	#N/A
GO:BP	cerebral cortex neuron differentiation	GO:0021895	6.46851e-08	0.00109915	0.00163354	0.0186445	#N/A	#N/A
GO:BP	forebrain cell migration	GO:0021885	6.76542e-08	1.35584e-08	0.0151016	#N/A	#N/A	#N/A
GO:BP	RNA metabolic process	GO:0016070	7.24515e-08	4.00025e-40	6.99001e-37	6.21603e-113	5.29939e-38	9.53166e-45
GO:BP	negative regulation of nitrogen compound metabolic process	GO:0051172	8.13439e-08	5.65311e-23	1.18142e-19	2.34756e-55	3.58099e-13	2.38823e-16
GO:BP	negative regulation of cellular metabolic process	GO:0031324	8.70797e-08	4.24563e-23	1.92909e-18	7.02205e-60	1.17357e-13	4.13855e-17
GO:MF	receptor regulator activity	GO:0030545	9.6488e-08	5.62066e-10	#N/A	#N/A	#N/A	#N/A
GO:BP	dorsal spinal cord development	GO:0021516	1.02146e-07	6.3143e-13	9.22264e-07	#N/A	#N/A	#N/A
GO:MF	hormone transport	GO:0009914	1.03611e-07	#N/A	#N/A	#N/A	#N/A	#N/A
GO:BP	hair follicle development	GO:0001942	1.11358e-07	0.0199639	#N/A	#N/A	#N/A	#N/A
GO:BP	telencephalon cell migration	GO:0022029	1.1159e-07	4.67407e-08	0.020136	#N/A	#N/A	#N/A
GO:BP	regulation of nervous system process	GO:0031644	1.11846e-07	1.12622e-05	0.016382	#N/A	#N/A	#N/A
GO:BP	negative regulation of neuron projection development	GO:0010977	1.24852e-07	#N/A	0.00370747	0.000100914	#N/A	#N/A
GO:BP	columnar/cuboidal epithelial cell differentiation	GO:0002065	1.29014e-07	2.71624e-13	6.52363e-07	6.14702e-06	#N/A	#N/A
GO:BP	mesoderm development	GO:0007498	1.32565e-07	6.29597e-11	3.27111e-05	5.08957e-09	#N/A	#N/A
GO:BP	regulation of kidney development	GO:0090183	1.34151e-07	7.10477e-10	0.0171895	#N/A	#N/A	#N/A
GO:BP	regulation of neurotransmitter secretion	GO:0046928	1.37916e-07	0.00370886	0.000424067	#N/A	#N/A	#N/A
GO:BP	muscle cell differentiation	GO:0042692	1.40035e-07	6.75564e-08	0.000280293	0.0197005	#N/A	#N/A
GO:BP	regulation of angiogenesis	GO:0045765	1.40346e-07	2.80869e-06	#N/A	#N/A	#N/A	#N/A
GO:BP	regulation of neurotransmitter transport	GO:0051588	1.41683e-07	0.00168153	0.000786497	#N/A	#N/A	#N/A
GO:BP	adenylate cyclase-inhibiting G protein-coupled receptor signaling pathway	GO:0007193	1.43566e-07	#N/A	#N/A	#N/A	#N/A	#N/A
GO:BP	regulation of synaptic transmission, glutamatergic	GO:0051966	1.43566e-07	4.59707e-06	0.0084733	#N/A	#N/A	#N/A
GO:BP	gastrulation	GO:0007369	1.4415e-07	4.24797e-10	0.00227005	2.89195e-08	#N/A	#N/A
GO:BP	regulation of animal organ formation	GO:0003156	1.52987e-07	4.09899e-08	5.2362e-05	#N/A	#N/A	#N/A
GO:BP	negative regulation of macromolecule metabolic process	GO:0010605	1.57683e-07	1.06206e-21	1.44735e-18	9.36498e-56	5.8255e-13	5.25076e-18
GO:MF	regulation of presynapse assembly	GO:1905606	1.64182e-07	#N/A	0.00070023	#N/A	#N/A	#N/A
GO:BP	metanephric nephron development	GO:0072210	1.64182e-07	1.36308e-10	#N/A	0.0282146	#N/A	#N/A
GO:BP	neural tube development	GO:0021915	1.75095e-07	7.17882e-11	2.79001e-07	1.65586e-15	#N/A	#N/A
GO:BP	gonad development	GO:0008406	1.82396e-07	6.24802e-08	0.037584	0.0040064	#N/A	#N/A
GO:BP	fat cell differentiation	GO:0045444	1.98819e-07	1.52854e-06	7.22561e-07	4.25292e-08	#N/A	#N/A
GO:BP	developmental process involved in reproduction	GO:0003006	1.99916e-07	7.28051e-10	0.00317319	#N/A	#N/A	#N/A
GO:MF	delayed rectifier potassium channel activity	GO:0005251	2.10372e-07	2.73635e-05	#N/A	#N/A	#N/A	#N/A
GO:BP	cation binding	GO:0043169	2.13108e-07	#N/A	3.72954e-09	6.4513e-18	#N/A	#N/A
GO:BP	positive regulation of synapse assembly	GO:0051965	2.14279e-07	3.88814e-05	1.4586e-05	#N/A	#N/A	#N/A
GO:BP	regulation of kinase activity	GO:0043549	2.18569e-07	#N/A	5.68509e-08	4.83317e-19	#N/A	#N/A
GO:BP	regulation of anion transport	GO:0044070	2.22127e-07	0.0060415	0.000102823	8.9098e-10	#N/A	#N/A
GO:BP	tissue migration	GO:0090130	2.26101e-07	1.22535e-05	7.09279e-05	3.13539e-06	#N/A	#N/A
GO:BP	homeostatic process	GO:0042592	2.27578e-07	#N/A	6.92803e-07	9.8417e-08	#N/A	#N/A
GO:BP	smooth muscle contraction	GO:0006939	2.30633e-07	0.0206502	#N/A	#N/A	#N/A	#N/A
GO:BP	negative regulation of cellular response to growth factor stimulus	GO:0090288	2.76188e-07	1.88954e-06	#N/A	#N/A	#N/A	#N/A
GO:BP	positive regulation of protein kinase activity	GO:0045860	2.80713e-07	#N/A	0.00166555	1.51008e-08	#N/A	#N/A
GO:BP	mesenchyme morphogenesis	GO:0072132	2.86509e-07	3.0527e-09	0.00766769	0.0131399	#N/A	#N/A
GO:BP	regulation of protein kinase activity	GO:0045859	2.90703e-07	#N/A	6.0519e-07	1.00759e-15	#N/A	#N/A
GO:BP	ligand-gated ion channel activity	GO:0015276	2.98723e-07	#N/A	#N/A	#N/A	#N/A	#N/A
GO:BP	synaptic transmission, GABAergic	GO:0051932	2.99671e-07	#N/A	0.0337597	#N/A	#N/A	#N/A
GO:BP	glutamate receptor signaling pathway	GO:0007215	2.99671e-07	0.0275687	0.00211256	#N/A	#N/A	#N/A
GO:BP	regulation of tube size	GO:0035150	3.03838e-07	0.000301154	#N/A	#N/A	#N/A	#N/A
GO:BP	adenylate cyclase-activating G protein-coupled receptor signaling pathway	GO:0007189	3.14379e-07	#N/A	#N/A	#N/A	#N/A	#N/A
GO:BP	muscle tissue morphogenesis	GO:0060415	3.17046e-07	4.86278e-05	#N/A	#N/A	#N/A	#N/A
GO:BP	cell growth	GO:0016049	3.77807e-07	8.98329e-07	2.92113e-06	2.22566e-12	#N/A	#N/A
GO:BP	reproductive process	GO:0022414	3.83601e-07	3.40592e-10	#N/A	0.0383762	#N/A	#N/A
GO:BP	GABAergic neuron differentiation	GO:0097154	3.85544e-07	0.000716376	0.000588782	#N/A	#N/A	#N/A
GO:BP	cranial skeletal system development	GO:1904888	4.06754e-07	1.35584e-08	0.0151016	0.000572882	#N/A	#N/A
GO:BP	reproduction	GO:0000003	4.07602e-07	3.56924e-10	#N/A	0.0413299	#N/A	#N/A
GO:BP	vesicle-mediated transport in synapse	GO:0099003	4.40784e-07	#N/A	7.42572e-07	0.0463053	#N/A	#N/A
GO:BP	positive regulation of secretion by cell	GO:1903532	4.72444e-07	5.71237e-05	0.0232143	#N/A	#N/A	#N/A
GO:BP	regulation of morphogenesis of a branching structure	GO:0060688	4.72775e-07	8.44987e-08	#N/A	#N/A	#N/A	#N/A
GO:BP	axis specification	GO:0009798	5.68403e-07	9.57778e-08	0.000207131	2.60877e-07	#N/A	#N/A
GO:BP	cellular response to organic cyclic compound	GO:0071407	5.75039e-07	3.35894e-06	1.39494e-05	9.9516e-06	#N/A	#N/A
GO:BP	cardiac atrium morphogenesis	GO:0003209	5.76612e-07	7.68294e-06	0.046031	#N/A	#N/A	#N/A
GO:BP	epithelium migration	GO:0090132	5.92762e-07	6.55652e-05	0.000123254	5.28925e-06	#N/A	#N/A
GO:BP	ligand-gated channel activity	GO:0022834	6.36451e-07	#N/A	#N/A	#N/A	#N/A	#N/A
GO:BP	regulation of signaling receptor activity	GO:0010469	6.66799e-07	7.21358e-07	0.00251979	#N/A	#N/A	#N/A
GO:BP	pituitary gland development	GO:0021983	6.79776e-07	8.0408e-13	0.000527989	0.00107596	#N/A	#N/A
GO:BP	regulation of axonogenesis	GO:0050770	7.01198e-07	1.55605e-05	9.39546e-05	2.10195e-08	#N/A	#N/A
GO:BP	cerebral cortex development	GO:0021987	7.42644e-07	8.61688e-10	0.0002338	1.88283e-06	#N/A	#N/A
GO:BP	divalent inorganic cation homeostasis	GO:0072507	7.51873e-07	0.0284669	#N/A	#N/A	#N/A	#N/A
GO:BP	organ growth	GO:0035265	7.62191e-07	3.65701e-05	0.009352	0.000515969	#N/A	#N/A
GO:BP	heart valve development	GO:0003170	7.80944e-07	7.33767e-08	#N/A	0.0397346	#N/A	#N/A
GO:BP	monoamine transport	GO:0015844	8.34014e-07	0.0005121	0.0497749	#N/A	#N/A	#N/A
GO:BP	regulation of tube diameter	GO:0035296	8.69662e-07	0.00105765	#N/A	#N/A	#N/A	#N/A
GO:BP	blood vessel diameter maintenance	GO:0097746	8.69662e-07	0.00105765	#N/A	#N/A	#N/A	#N/A
GO:BP	positive regulation of cellular protein metabolic process	GO:0032270	9.45409e-07	0.000785845	3.24284e-10	2.43848e-22	0.000692624	6.84749e-06
GO:BP	divalent inorganic cation transport	GO:0072511	9.48494e-07	#N/A	#N/A	#N/A	#N/A	#N/A
GO:BP	organ induction	GO:0001759	9.51025e-07	1.2832e-06	0.00155159	#N/A	#N/A	#N/A
GO:BP	phenol-containing compound metabolic process	GO:0018958	9.71563e-07	0.00511696	#N/A	#N/A	#N/A	#N/A
GO:BP	regulation of presynapse organization	GO:0099174	1.02135e-06	#N/A	0.000614707	#N/A	#N/A	#N/A
GO:MF	postsynaptic neurotransmitter receptor activity	GO:0098960	1.04856e-06	0.00190708	0.0478236	#N/A	#N/A	#N/A
GO:BP	cardiocyte differentiation	GO:0035051	1.08538e-06	2.03645e-05	0.000378099	0.000506349	#N/A	#N/A
GO:BP	regulation of fat cell differentiation	GO:0045598	1.11297e-06	7.18177e-05	3.20401e-06	8.67683e-08	#N/A	#N/A
GO:MF	divalent inorganic cation transmembrane transporter activity	GO:0072509	1.14072e-06	0.014891	#N/A	#N/A	#N/A	#N/A
GO:BP	regulation of BMP signaling pathway	GO:0030510	1.14341e-06	1.53425e-08	0.000249923	5.74649e-05	#N/A	#N/A
GO:BP	hippocampus development	GO:0021766	1.14341e-06	1.53425e-08	#N/A	#N/A	#N/A	#N/A
GO:BP	muscle organ morphogenesis	GO:0048644	1.15312e-06	4.44353e-05	#N/A	#N/A	#N/A	#N/A
GO:MF	signaling receptor activator activity	GO:0030546	1.16122e-06	4.57979e-09	#N/A	#N/A	#N/A	#N/A
GO:BP	positive regulation of ossification	GO:0045778	1.21924e-06	4.29899e-08	0.00673358	0.000280178	#N/A	#N/A
GO:BP	cellular response to transforming growth factor beta stimulus	GO:0071560	1.22008e-06	#N/A	#N/A	1.50053e-09	#N/A	#N/A
GO:BP	presynapse assembly	GO:0099054	1.25976e-06	#N/A	0.0237566	#N/A	#N/A	#N/A
GO:BP	regulation of amine transport	GO:0051952	1.26504e-06	2.70253e-05	#N/A	#N/A	#N/A	#N/A
GO:BP	ion homeostasis	GO:0050801	1.36663e-06	#N/A	#N/A	#N/A	#N/A	#N/A
GO:MF	receptor ligand activity	GO:0048018	1.38777e-06	2.98184e-09	#N/A	#N/A	#N/A	#N/A
GO:BP	cardiac atrium development	GO:0003230	1.50171e-06	5.02248e-06	0.00386188	#N/A	#N/A	#N/A
GO:BP	regulation of cellular component biogenesis	GO:0044087	1.52101e-06	#N/A	5.46442e-09	2.4503e-15	#N/A	#N/A
GO:BP	positive regulation of transferase activity	GO:0051347	1.58724e-06	#N/A	0.000272465	1.79192e-13	#N/A	#N/A
GO:BP	metal ion binding	GO:0046872	1.59528e-06	#N/A	1.47638e-08	2.59789e-18	#N/A	#N/A
GO:BP	positive regulation of cell projection organization	GO:0031346	1.59739e-06	0.0345867	0.00017485	6.76996e-08	#N/A	#N/A
GO:BP	embryonic cranial skeleton morphogenesis	GO:0048701	1.96849e-06	6.86804e-09	0.00138128	0.000208509	#N/A	#N/A
GO:BP	adult locomotory behavior	GO:0008344	1.98858e-06	3.35644e-07	0.0307046	#N/A	#N/A	#N/A
GO:BP	catecholamine transport	GO:0051937	1.99233e-06	0.00078513	#N/A	#N/A	#N/A	#N/A
GO:BP	cell differentiation involved in kidney development	GO:0061005	2.00305e-06	1.39765e-06	#N/A	#N/A	#N/A	#N/A
GO:BP	embryonic digestive tract morphogenesis	GO:0048557	2.10809e-06	1.22269e-09	#N/A	#N/A	#N/A	#N/A
GO:BP	import into cell	GO:0098657	2.18213e-06	#N/A	#N/A	#N/A	#N/A	#N/A
GO:BP	divalent metal ion transport	GO:0070838	2.20937e-06	#N/A	#N/A	#N/A	#N/A	#N/A
GO:BP	positive regulation of protein metabolic process	GO:0051247	2.2465e-06	0.00237385	8.52902e-11	1.35439e-24	0.000180646	2.26416e-07
GO:BP	epithelial cell migration	GO:0010631	2.43287e-06	0.000433239	0.000162367	9.74424e-06	#N/A	#N/A
GO:BP	response to transforming growth factor beta	GO:0071559	2.49141e-06	#N/A	#N/A	1.05144e-09	#N/A	#N/A
GO:BP	response to wounding	GO:0009611	2.49851e-06	0.00111462	#N/A	#N/A	#N/A	#N/A
GO:BP	regulation of cytosolic calcium ion concentration	GO:0051480	2.54377e-06	0.023088	#N/A	#N/A	#N/A	#N/A
GO:BP	regulation of cell death	GO:0010941	2.54706e-06	1.48675e-09	4.09231e-06	3.83356e-14	#N/A	0.0195589
GO:BP	cell-substrate adhesion	GO:0031589	2.58247e-06	0.0285591	#N/A	0.0134717	#N/A	#N/A
GO:BP	synaptic vesicle cycle	GO:0099504	2.59044e-06	#N/A	2.44847e-06	#N/A	#N/A	#N/A
GO:BP	cardiac muscle tissue morphogenesis	GO:0055008	2.6223e-06	0.000845768	#N/A	#N/A	#N/A	#N/A
GO:MF	PDZ domain binding	GO:0030165	2.62944e-06	#N/A	#N/A	#N/A	#N/A	#N/A
GO:MF	neurotransmitter receptor activity	GO:0030594	2.62944e-06	0.00520365	#N/A	#N/A	#N/A	#N/A
GO:BP	regulation of anatomical structure size	GO:0090066	2.8174e-06	0.000206627	1.28474e-05	5.18752e-08	#N/A	#N/A
GO:BP	epidermis development	GO:0008544	2.82551e-06	1.78538e-05	#N/A	#N/A	#N/A	#N/A
GO:BP	amine transport	GO:0015837	2.97335e-06	0.000105978	#N/A	#N/A	#N/A	#N/A
GO:BP	molting cycle	GO:0042303	2.98164e-06	#N/A	#N/A	#N/A	#N/A	#N/A
GO:BP	hair cycle	GO:0042633	2.98164e-06	#N/A	#N/A	#N/A	#N/A	#N/A
GO:BP	regulation of heart contraction	GO:0008016	2.99548e-06	#N/A	#N/A	#N/A	#N/A	#N/A
GO:BP	calcium ion homeostasis	GO:0055074	3.14233e-06	#N/A	#N/A	#N/A	#N/A	#N/A
GO:BP	development of primary male sexual characteristics	GO:0046546	3.15033e-06	0.000145124	0.0227833	0.0183025	#N/A	#N/A
GO:BP	postsynapse organization	GO:0099173	3.20892e-06	0.00102533	0.000147737	2.28941e-06	#N/A	#N/A
GO:BP	regulation of chondrocyte differentiation	GO:0032330	3.27043e-06	0.000323492	0.0445158	#N/A	#N/A	#N/A
GO:BP	negative regulation of cell projection organization	GO:0031345	4.1185e-06	#N/A	4.0141e-05	2.46901e-05	#N/A	#N/A
GO:BP	regulation of epithelial cell migration	GO:0010632	4.25194e-06	0.00111669	0.0233919	0.000403935	#N/A	#N/A
GO:BP	positive regulation of secretion	GO:0051047	4.51248e-06	0.00353281	#N/A	#N/A	#N/A	#N/A
GO:MF	regulation of hormone secretion	GO:0046883	4.64047e-06	#N/A	#N/A	#N/A	#N/A	#N/A
GO:BP	endocardial cushion development	GO:0003197	4.71636e-06	8.01326e-08	0.00997888	#N/A	#N/A	#N/A
GO:BP	ureter development	GO:0072189	4.76591e-06	6.31344e-09	0.000369138	#N/A	#N/A	#N/A
GO:BP	biomineral tissue development	GO:0031214	4.79117e-06	0.000687656	#N/A	#N/A	#N/A	#N/A
GO:BP	Wnt-protein binding	GO:0017147	4.8246e-06	#N/A	0.00421128	#N/A	#N/A	#N/A
GO:BP	glandular epithelial cell differentiation	GO:0002067	4.86326e-06	2.90549e-09	5.16007e-05	0.00234171	#N/A	#N/A
GO:MF	sodium ion transport	GO:0006814	4.89379e-06	#N/A	#N/A	#N/A	#N/A	#N/A
GO:BP	retina layer formation	GO:0010842	5.60291e-06	0.000196701	0.0422657	#N/A	#N/A	#N/A
GO:BP	secondary palate development	GO:0062009	5.60291e-06	0.00258758	#N/A	#N/A	#N/A	#N/A
GO:BP	synaptic vesicle exocytosis	GO:0016079	6.06235e-06	#N/A	1.84267e-05	#N/A	#N/A	#N/A
GO:BP	negative regulation of cell death	GO:0060548	6.33806e-06	1.43943e-07	0.000469858	1.43243e-07	#N/A	#N/A
GO:MF	transmembrane receptor protein kinase activity	GO:0019199	6.81552e-06	0.000446009	#N/A	#N/A	#N/A	#N/A
GO:BP	artery development	GO:0060840	6.81771e-06	2.31462e-06	#N/A	0.000892472	#N/A	#N/A
GO:MF	protein domain specific binding	GO:0019904	6.86472e-06	0.025639	7.11244e-11	5.96465e-24	0.000412675	2.6224e-11
GO:MF	HMG box domain binding	GO:0071837	7.36295e-06	5.82156e-12	6.90655e-05	0.00990322	#N/A	#N/A
GO:BP	regulation of muscle contraction	GO:0006937	7.37428e-06	#N/A	#N/A	#N/A	#N/A	#N/A
GO:BP	biomineralization	GO:0110148	7.37428e-06	0.000876264	#N/A	#N/A	#N/A	#N/A
GO:BP	calcium ion transport	GO:0006816	7.42793e-06	#N/A	#N/A	#N/A	#N/A	#N/A
GO:BP	hematopoietic or lymphoid organ development	GO:0048534	7.54355e-06	4.99945e-06	0.00346146	1.13953e-07	#N/A	#N/A
GO:BP	regulation of transferase activity	GO:0051338	7.54355e-06	#N/A	4.96002e-08	5.03955e-24	#N/A	3.25862e-05
GO:BP	metencephalon development	GO:0022037	7.75244e-06	6.94573e-08	2.45055e-05	3.28899e-05	#N/A	#N/A
GO:BP	metanephros morphogenesis	GO:0003338	7.80833e-06	1.96018e-06	#N/A	0.0405956	#N/A	#N/A
GO:MF	transmembrane receptor protein tyrosine kinase activity	GO:0004714	7.97659e-06	0.000413216	#N/A	#N/A	#N/A	#N/A
GO:BP	heart contraction	GO:0060047	8.05789e-06	#N/A	#N/A	#N/A	#N/A	#N/A
GO:BP	non-canonical Wnt signaling pathway	GO:0035567	8.08688e-06	0.00366719	0.0237566	#N/A	#N/A	#N/A
GO:BP	male gonad development	GO:0008584	8.1601e-06	0.000127821	0.0430601	0.0284905	#N/A	#N/A
GO:BP	regulation of neurotransmitter receptor activity	GO:0099601	8.42669e-06	4.86278e-05	#N/A	#N/A	#N/A	#N/A
GO:BP	positive regulation of neuron projection development	GO:0010976	8.9486e-06	0.0165966	0.00784077	0.000499436	#N/A	#N/A
GO:BP	associative learning	GO:0008306	9.02794e-06	0.000400015	#N/A	#N/A	#N/A	#N/A
GO:BP	response to hormone	GO:0009725	9.12655e-06	1.7936e-05	5.4945e-05	1.61266e-09	#N/A	#N/A
GO:MF	sodium ion transmembrane transporter activity	GO:0015081	9.53056e-06	0.0294575	0.0105873	#N/A	#N/A	#N/A
GO:BP	embryonic pattern specification	GO:0009880	9.8659e-06	1.4293e-05	0.0006835	0.00154862	#N/A	#N/A
GO:BP	peripheral nervous system development	GO:0007422	1.02523e-05	0.000759094	#N/A	#N/A	#N/A	#N/A
GO:BP	regulation of Notch signaling pathway	GO:0008593	1.04694e-05	6.69064e-05	#N/A	8.72689e-07	#N/A	#N/A
GO:BP	regulation of muscle system process	GO:0090257	1.12862e-05	#N/A	#N/A	#N/A	#N/A	#N/A
GO:BP	positive regulation of catalytic activity	GO:0043085	1.17363e-05	#N/A	0.000421149	7.95422e-20	#N/A	#N/A
GO:BP	long-term synaptic potentiation	GO:0060291	1.19011e-05	0.0374923	#N/A	#N/A	#N/A	#N/A
GO:BP	embryonic digit morphogenesis	GO:0042733	1.22984e-05	1.17657e-07	0.00112688	0.000154668	#N/A	#N/A
GO:BP	peptidyl-tyrosine phosphorylation	GO:0018108	1.23362e-05	0.00251665	0.00584624	#N/A	#N/A	#N/A
GO:BP	outflow tract septum morphogenesis	GO:0003148	1.25807e-05	0.000313387	#N/A	0.00694675	#N/A	#N/A
GO:BP	neuron projection extension	GO:1990138	1.3204e-05	5.18131e-05	0.00016147	2.04126e-07	#N/A	#N/A
GO:BP	embryonic heart tube development	GO:0035050	1.32324e-05	2.91093e-05	0.00860004	0.00612207	#N/A	#N/A
GO:BP	mammary gland morphogenesis	GO:0060443	1.33808e-05	3.50372e-06	#N/A	#N/A	#N/A	#N/A
GO:BP	heart valve morphogenesis	GO:0003179	1.35411e-05	2.12173e-06	#N/A	#N/A	#N/A	#N/A
GO:BP	parasympathetic nervous system development	GO:0048486	1.35669e-05	4.8287e-07	#N/A	#N/A	#N/A	#N/A
GO:BP	renal vesicle development	GO:0072087	1.35669e-05	1.16099e-05	#N/A	#N/A	#N/A	#N/A
GO:BP	chemical homeostasis	GO:0048878	1.39405e-05	#N/A	#N/A	#N/A	#N/A	#N/A
GO:BP	regulation of gliogenesis	GO:0014013	1.41466e-05	1.22453e-05	#N/A	0.000182154	#N/A	#N/A
GO:BP	peptide hormone secretion	GO:0030072	1.4525e-05	#N/A	#N/A	#N/A	#N/A	#N/A
GO:BP	multicellular organismal response to stress	GO:0033555	1.55438e-05	0.0110029	#N/A	#N/A	#N/A	#N/A
GO:MF	calcium ion transmembrane transporter activity	GO:0015085	1.61036e-05	0.00629775	#N/A	#N/A	#N/A	#N/A
GO:BP	inorganic ion homeostasis	GO:0098771	1.71565e-05	#N/A	#N/A	#N/A	#N/A	#N/A
GO:BP	neuron death	GO:0070997	1.76564e-05	1.08035e-06	#N/A	1.27695e-05	#N/A	#N/A
GO:BP	mesoderm formation	GO:0001707	1.76837e-05	1.85956e-08	0.00594243	0.0323784	#N/A	#N/A
GO:BP	peptidyl-tyrosine modification	GO:0018212	1.79347e-05	0.00308753	0.00835143	#N/A	#N/A	#N/A
GO:BP	cell death	GO:0008219	1.9087e-05	6.85197e-09	2.0549e-07	1.99397e-20	#N/A	6.7252e-05
GO:BP	subpallium development	GO:0021544	2.0526e-05	0.000140264	0.0196503	#N/A	#N/A	#N/A
GO:MF	growth factor binding	GO:0019838	2.06766e-05	0.00695015	#N/A	#N/A	#N/A	#N/A
GO:BP	lung morphogenesis	GO:0060425	2.113e-05	5.05102e-09	0.000360549	0.000366027	#N/A	#N/A
GO:BP	epithelial cell development	GO:0002064	2.18141e-05	1.20933e-06	0.00234401	6.85596e-05	#N/A	#N/A
GO:BP	myelination	GO:0042552	2.37456e-05	#N/A	#N/A	#N/A	#N/A	#N/A
GO:BP	central nervous system neuron development	GO:0021954	2.62823e-05	5.46058e-07	0.000168269	1.9084e-05	#N/A	#N/A
GO:BP	embryonic hindlimb morphogenesis	GO:0035116	2.76803e-05	2.30899e-08	0.00515718	#N/A	#N/A	#N/A
GO:BP	spinal cord motor neuron differentiation	GO:0021522	2.76803e-05	3.59681e-07	0.028514	0.0377118	#N/A	#N/A
GO:BP	negative regulation of osteoblast differentiation	GO:0045668	2.84861e-05	0.00111799	#N/A	#N/A	#N/A	#N/A
GO:BP	positive regulation of MAP kinase activity	GO:0043406	2.91992e-05	#N/A	0.0340281	#N/A	#N/A	#N/A
GO:BP	in utero embryonic development	GO:0001701	3.05831e-05	1.05676e-07	0.0116115	1.52996e-20	#N/A	0.00175431
GO:BP	response to alcohol	GO:0097305	3.1173e-05	0.00113718	#N/A	#N/A	#N/A	#N/A
GO:BP	negative regulation of synaptic transmission	GO:0050805	3.17117e-05	0.00064982	#N/A	#N/A	#N/A	#N/A
GO:BP	skin development	GO:0043588	3.20794e-05	#N/A	#N/A	#N/A	#N/A	#N/A
GO:BP	metal ion homeostasis	GO:0055065	3.27457e-05	#N/A	#N/A	#N/A	#N/A	#N/A
GO:BP	cation homeostasis	GO:0055080	3.49277e-05	#N/A	#N/A	#N/A	#N/A	#N/A
GO:BP	regulation of heart rate	GO:0002027	3.60251e-05	#N/A	#N/A	#N/A	#N/A	#N/A
GO:BP	presynapse organization	GO:0099172	3.62679e-05	#N/A	0.0268221	#N/A	#N/A	#N/A
GO:BP	cerebral cortex GABAergic interneuron differentiation	GO:0021892	3.89833e-05	0.0237378	0.00119749	#N/A	#N/A	#N/A
GO:BP	cell surface receptor signaling pathway involved in heart development	GO:0061311	3.94941e-05	1.19175e-06	#N/A	#N/A	#N/A	#N/A
GO:BP	multicellular organismal homeostasis	GO:0048871	4.09692e-05	#N/A	#N/A	#N/A	#N/A	#N/A
GO:BP	heart process	GO:0003015	4.1776e-05	#N/A	#N/A	#N/A	#N/A	#N/A
GO:BP	ensheathment of neurons	GO:0007272	4.45969e-05	#N/A	#N/A	#N/A	#N/A	#N/A
GO:BP	axon ensheathment	GO:0008366	4.45969e-05	#N/A	#N/A	#N/A	#N/A	#N/A
GO:BP	nitrogen compound metabolic process	GO:0006807	4.57226e-05	6.50558e-13	5.64477e-41	7.50064e-164	6.53197e-58	1.95837e-68
GO:BP	regulation of neuron death	GO:1901214	4.81971e-05	5.07115e-06	#N/A	0.000250878	#N/A	#N/A
GO:BP	motor neuron axon guidance	GO:0008045	4.96945e-05	0.000924501	#N/A	#N/A	#N/A	#N/A
GO:BP	mesoderm morphogenesis	GO:0048332	4.99947e-05	4.62543e-08	0.00448097	0.00474642	#N/A	#N/A
GO:BP	establishment of planar polarity	GO:0001736	5.25153e-05	0.000102522	0.0369246	#N/A	#N/A	#N/A
GO:BP	cellular divalent inorganic cation homeostasis	GO:0072503	5.33046e-05	#N/A	#N/A	#N/A	#N/A	#N/A
GO:BP	somatic stem cell population maintenance	GO:0035019	5.34107e-05	2.00733e-09	#N/A	0.00179886	#N/A	#N/A
GO:BP	atrioventricular valve development	GO:0003171	5.39811e-05	0.000739133	#N/A	0.0446943	#N/A	#N/A
GO:BP	cellular calcium ion homeostasis	GO:0006874	5.48448e-05	#N/A	#N/A	#N/A	#N/A	#N/A
GO:BP	sensory perception of pain	GO:0019233	5.56221e-05	0.00514442	0.0357427	#N/A	#N/A	#N/A
GO:BP	regulation of cell fate commitment	GO:0010453	5.59757e-05	3.37164e-06	#N/A	#N/A	#N/A	#N/A
GO:BP	positive regulation of morphogenesis of an epithelium	GO:1905332	5.59757e-05	3.37164e-06	#N/A	#N/A	#N/A	#N/A
GO:BP	cyclic nucleotide metabolic process	GO:0009187	5.70535e-05	#N/A	#N/A	#N/A	#N/A	#N/A
GO:BP	forebrain neuron fate commitment	GO:0021877	6.00575e-05	3.70211e-08	2.46509e-05	#N/A	#N/A	#N/A
GO:BP	regulation of smooth muscle contraction	GO:0006940	6.17723e-05	0.0108048	#N/A	#N/A	#N/A	#N/A
GO:BP	regulation of vesicle-mediated transport	GO:0060627	6.36858e-05	#N/A	0.00894491	0.00778027	#N/A	#N/A
GO:BP	regulation of programmed cell death	GO:0043067	6.38186e-05	2.67236e-08	5.26219e-05	1.28649e-13	#N/A	0.011378
GO:MF	hormone binding	GO:0042562	6.69821e-05	0.0150437	#N/A	#N/A	#N/A	#N/A
GO:BP	neuroepithelial cell differentiation	GO:0060563	6.95363e-05	6.98531e-07	0.0422657	0.0023288	#N/A	#N/A
GO:MF	phasic smooth muscle contraction	GO:0014821	6.95363e-05	#N/A	#N/A	#N/A	#N/A	#N/A
GO:BP	endocardial cushion morphogenesis	GO:0003203	7.32923e-05	2.64627e-05	#N/A	#N/A	#N/A	#N/A
GO:BP	cardiac epithelial to mesenchymal transition	GO:0060317	7.32923e-05	0.00324583	#N/A	#N/A	#N/A	#N/A
GO:BP	regulation of axon extension involved in axon guidance	GO:0048841	7.32923e-05	#N/A	#N/A	#N/A	#N/A	#N/A
GO:MF	positive regulation of cellular component biogenesis	GO:0044089	7.38339e-05	#N/A	0.000131749	6.1612e-07	#N/A	#N/A
GO:BP	establishment of tissue polarity	GO:0007164	7.53189e-05	0.000130503	#N/A	#N/A	#N/A	#N/A
GO:BP	regulation of synaptic vesicle exocytosis	GO:2000300	7.56603e-05	#N/A	0.00253909	#N/A	#N/A	#N/A
GO:BP	cell maturation	GO:0048469	7.77985e-05	0.0324158	0.00468323	#N/A	#N/A	#N/A
GO:BP	positive regulation of reproductive process	GO:2000243	8.29429e-05	1.35971e-06	#N/A	#N/A	#N/A	#N/A
GO:BP	smoothened signaling pathway	GO:0007224	8.47837e-05	0.0065031	0.0035771	0.047082	#N/A	#N/A
GO:BP	renal vesicle morphogenesis	GO:0072077	8.5357e-05	5.75359e-06	#N/A	#N/A	#N/A	#N/A
GO:BP	enteric nervous system development	GO:0048484	8.5357e-05	0.00222982	#N/A	#N/A	#N/A	#N/A
GO:BP	response to cocaine	GO:0042220	9.03992e-05	#N/A	0.0137327	#N/A	#N/A	#N/A
GO:BP	activation of protein kinase activity	GO:0032147	9.42335e-05	#N/A	#N/A	8.49308e-05	#N/A	#N/A
GO:BP	calcium ion transmembrane transport	GO:0070588	0.000104461	#N/A	#N/A	#N/A	#N/A	#N/A
GO:BP	negative regulation of BMP signaling pathway	GO:0030514	0.00010646	0.000124694	#N/A	#N/A	#N/A	#N/A
GO:BP	neuroblast proliferation	GO:0007405	0.000107039	0.000165276	#N/A	0.0150089	#N/A	#N/A
GO:BP	catecholamine secretion	GO:0050432	0.000107039	0.00104992	#N/A	#N/A	#N/A	#N/A
GO:BP	regulation of apoptotic process	GO:0042981	0.000109282	2.02953e-08	2.83416e-05	5.79049e-13	#N/A	0.0034953
GO:BP	vasculogenesis	GO:0001570	0.00010931	2.12416e-05	#N/A	0.000658012	#N/A	#N/A
GO:MF	glycosaminoglycan binding	GO:0005539	0.000110758	0.0243654	#N/A	#N/A	#N/A	#N/A
GO:BP	positive regulation of epithelial cell differentiation	GO:0030858	0.000122508	0.014861	#N/A	#N/A	#N/A	#N/A
GO:BP	striated muscle cell differentiation	GO:0051146	0.000125425	6.89071e-06	0.0300342	#N/A	#N/A	#N/A
GO:BP	regulation of protein serine/threonine kinase activity	GO:0071900	0.000125847	#N/A	0.000259972	6.28946e-10	#N/A	#N/A
GO:BP	cellular response to oxygen-containing compound	GO:1901701	0.00012855	0.00172192	#N/A	1.05799e-06	#N/A	#N/A
GO:BP	positive regulation of developmental growth	GO:0048639	0.000131836	0.00145189	3.37799e-05	0.000283216	#N/A	#N/A
GO:BP	positive regulation of osteoblast differentiation	GO:0045669	0.00013188	8.28856e-07	#N/A	7.48359e-07	#N/A	#N/A
GO:BP	neuropeptide signaling pathway	GO:0007218	0.00013347	0.0329682	#N/A	#N/A	#N/A	#N/A
GO:MF	nucleic acid binding	GO:0003676	0.000136572	1.33112e-36	3.42279e-35	2.88887e-92	7.65583e-51	9.43334e-53
GO:BP	genitalia development	GO:0048806	0.000137002	0.000840207	#N/A	#N/A	#N/A	#N/A
GO:MF	growth factor activity	GO:0008083	0.000138596	0.00316554	#N/A	#N/A	#N/A	#N/A
GO:BP	negative regulation of transmembrane receptor protein serine/threonine kinase signaling pathway	GO:0090101	0.000139104	1.03102e-05	#N/A	0.00217904	#N/A	#N/A
GO:BP	bone mineralization	GO:0030282	0.000139104	0.0166079	#N/A	#N/A	#N/A	#N/A
GO:BP	uterus development	GO:0060065	0.000142025	0.00386682	#N/A	#N/A	#N/A	#N/A
GO:BP	telencephalon regionalization	GO:0021978	0.000152179	6.55094e-10	0.000220727	0.0123797	#N/A	#N/A
GO:BP	spinal cord association neuron differentiation	GO:0021527	0.000152179	4.71471e-08	0.00445336	#N/A	#N/A	#N/A
GO:BP	cardiac chamber formation	GO:0003207	0.000152179	8.17989e-05	#N/A	#N/A	#N/A	#N/A
GO:MF	regulation of MAP kinase activity	GO:0043405	0.000152225	#N/A	0.0338226	0.00209531	#N/A	#N/A
GO:BP	negative regulation of programmed cell death	GO:0043069	0.000154644	3.01976e-07	0.000238884	2.37559e-06	#N/A	#N/A
GO:BP	ventricular cardiac muscle tissue development	GO:0003229	0.000155471	0.00706361	#N/A	#N/A	#N/A	#N/A
GO:BP	macromolecule metabolic process	GO:0043170	0.000157429	6.28981e-16	9.96041e-40	4.41237e-143	2.76385e-51	5.25974e-63
GO:BP	dendrite morphogenesis	GO:0048813	0.000163087	#N/A	2.76216e-05	1.41933e-11	#N/A	#N/A
GO:BP	response to drug	GO:0042493	0.000171727	0.000191345	#N/A	#N/A	#N/A	#N/A
GO:BP	artery morphogenesis	GO:0048844	0.000179652	1.07338e-06	#N/A	0.0102954	#N/A	#N/A
GO:BP	signal transduction involved in regulation of gene expression	GO:0023019	0.000180753	3.93142e-06	0.000129811	#N/A	#N/A	#N/A
GO:BP	middle ear morphogenesis	GO:0042474	0.000180753	7.09762e-05	#N/A	#N/A	#N/A	#N/A
GO:BP	heart looping	GO:0001947	0.000185444	0.000541079	#N/A	#N/A	#N/A	#N/A
GO:BP	regulation of epithelial to mesenchymal transition	GO:0010717	0.000186177	0.0020928	#N/A	0.000628258	#N/A	#N/A
GO:BP	amino acid transport	GO:0006865	0.000187906	#N/A	#N/A	#N/A	#N/A	#N/A
GO:BP	muscle cell proliferation	GO:0033002	0.000196048	0.000359409	#N/A	#N/A	#N/A	#N/A
GO:BP	rhythmic process	GO:0048511	0.000198532	#N/A	#N/A	#N/A	#N/A	#N/A
GO:BP	cardiac right ventricle morphogenesis	GO:0003215	0.000208426	1.16099e-05	#N/A	#N/A	#N/A	#N/A
GO:BP	regulation of cell fate specification	GO:0042659	0.000208426	0.0036853	#N/A	#N/A	#N/A	#N/A
GO:BP	regulation of odontogenesis	GO:0042481	0.000208426	0.0485226	#N/A	#N/A	#N/A	#N/A
GO:BP	determination of heart left/right asymmetry	GO:0061371	0.000210619	0.000261238	0.0375344	#N/A	#N/A	#N/A
GO:MF	E-box binding	GO:0070888	0.00023193	1.7254e-08	0.00138477	3.59872e-06	#N/A	#N/A
GO:BP	cell-cell junction assembly	GO:0007043	0.000232743	#N/A	#N/A	#N/A	#N/A	#N/A
GO:MF	peptide hormone binding	GO:0017046	0.000233546	0.0304696	#N/A	#N/A	#N/A	#N/A
GO:BP	cell adhesion molecule binding	GO:0050839	0.000236648	#N/A	#N/A	#N/A	#N/A	#N/A
GO:BP	regulation of biomineral tissue development	GO:0070167	0.000241468	0.000100346	#N/A	#N/A	#N/A	#N/A
GO:BP	positive regulation of smoothened signaling pathway	GO:0045880	0.000243568	#N/A	0.00997888	#N/A	#N/A	#N/A
GO:BP	negative regulation of amine transport	GO:0051953	0.000245055	#N/A	#N/A	#N/A	#N/A	#N/A
GO:BP	regulation of catecholamine secretion	GO:0050433	0.000261878	0.000678128	#N/A	#N/A	#N/A	#N/A
GO:BP	negative regulation of apoptotic process	GO:0043066	0.000264302	2.00594e-07	0.000232999	2.91424e-06	#N/A	#N/A
GO:BP	fear response	GO:0042596	0.000267098	0.0225547	#N/A	#N/A	#N/A	#N/A
GO:BP	negative regulation of response to external stimulus	GO:0032102	0.000270823	#N/A	#N/A	#N/A	#N/A	#N/A
GO:BP	negative regulation of developmental growth	GO:0048640	0.000272792	8.13316e-05	4.1404e-06	0.00261502	#N/A	#N/A
GO:BP	positive regulation of mesenchymal cell proliferation	GO:0002053	0.000276561	3.58967e-05	0.00313406	#N/A	#N/A	#N/A
GO:BP	tongue development	GO:0043586	0.000276561	0.00565623	#N/A	#N/A	#N/A	#N/A
GO:BP	regulation of receptor binding	GO:1900120	0.000276561	#N/A	#N/A	#N/A	#N/A	#N/A
GO:BP	embryonic heart tube morphogenesis	GO:0003143	0.000291807	0.00195586	#N/A	0.0204707	#N/A	#N/A
GO:BP	response to steroid hormone	GO:0048545	0.000298633	0.000137297	#N/A	0.0119648	#N/A	#N/A
GO:BP	response to organonitrogen compound	GO:0010243	0.000302003	0.000228025	3.06453e-05	4.07525e-11	#N/A	#N/A
GO:MF	G protein-coupled receptor binding	GO:0001664	0.000323117	0.000110161	#N/A	#N/A	#N/A	#N/A
GO:BP	neural tube patterning	GO:0021532	0.000350899	4.44065e-09	0.018693	0.0358588	#N/A	#N/A
GO:BP	neuromuscular process controlling balance	GO:0050885	0.000366533	1.85778e-05	#N/A	#N/A	#N/A	#N/A
GO:BP	negative regulation of axonogenesis	GO:0050771	0.000366533	#N/A	0.00394653	0.00909899	#N/A	#N/A
GO:BP	immune system development	GO:0002520	0.00036774	0.000101017	0.00387665	5.55891e-08	#N/A	#N/A
GO:BP	regulation of branching involved in ureteric bud morphogenesis	GO:0090189	0.000373817	7.20006e-06	#N/A	#N/A	#N/A	#N/A
GO:BP	cAMP metabolic process	GO:0046058	0.000373817	#N/A	#N/A	#N/A	#N/A	#N/A
GO:BP	regulation of regulated secretory pathway	GO:1903305	0.00037632	#N/A	0.00459627	#N/A	#N/A	#N/A
GO:BP	response to ketone	GO:1901654	0.000383017	8.65497e-05	#N/A	#N/A	#N/A	#N/A
GO:BP	cell proliferation in forebrain	GO:0021846	0.000389272	5.83847e-07	0.00880732	0.0165946	#N/A	#N/A
GO:BP	regulation of cardiocyte differentiation	GO:1905207	0.000389272	#N/A	#N/A	0.0165946	#N/A	#N/A
GO:BP	insulin-like growth factor receptor signaling pathway	GO:0048009	0.000389272	#N/A	#N/A	#N/A	#N/A	#N/A
GO:BP	olfactory lobe development	GO:0021988	0.000398118	3.37164e-06	0.00232159	#N/A	#N/A	#N/A
GO:BP	regulation of synaptic transmission, GABAergic	GO:0032228	0.000398118	#N/A	#N/A	#N/A	#N/A	#N/A
GO:BP	semaphorin-plexin signaling pathway	GO:0071526	0.000398118	#N/A	#N/A	#N/A	#N/A	#N/A
GO:BP	regulation of biomineralization	GO:0110149	0.000400736	0.00014389	#N/A	#N/A	#N/A	#N/A
GO:BP	regulation of endothelial cell migration	GO:0010594	0.000405822	0.000768155	#N/A	#N/A	#N/A	#N/A
GO:BP	apoptotic process	GO:0006915	0.000407896	6.6489e-08	3.74004e-07	1.07115e-20	#N/A	3.58259e-05
GO:BP	smooth muscle cell differentiation	GO:0051145	0.000424369	0.000194142	#N/A	#N/A	#N/A	#N/A
GO:BP	primary metabolic process	GO:0044238	0.000430399	1.37368e-10	5.29343e-39	2.4475e-163	1.4824e-54	2.19281e-64
GO:BP	morphogenesis of a polarized epithelium	GO:0001738	0.000432591	0.000642329	0.0193122	#N/A	#N/A	#N/A
GO:BP	regulation of bone mineralization	GO:0030500	0.000438871	0.00135872	#N/A	#N/A	#N/A	#N/A
GO:BP	negative regulation of growth	GO:0045926	0.000447997	0.00110286	0.000866569	0.000562783	#N/A	#N/A
GO:BP	endochondral bone morphogenesis	GO:0060350	0.000454832	0.000339237	#N/A	#N/A	#N/A	#N/A
GO:BP	response to inorganic substance	GO:0010035	0.000460084	#N/A	#N/A	1.59529e-05	#N/A	#N/A
GO:BP	carboxylic acid transport	GO:0046942	0.00046291	#N/A	#N/A	#N/A	#N/A	#N/A
GO:BP	axon extension	GO:0048675	0.000464579	0.016754	0.00012892	3.41057e-06	#N/A	#N/A
GO:BP	cerebellum development	GO:0021549	0.000466381	2.00755e-06	0.000551814	0.000856986	#N/A	#N/A
GO:BP	regulation of postsynaptic neurotransmitter receptor activity	GO:0098962	0.000468793	0.000397367	0.00244482	#N/A	#N/A	#N/A
GO:BP	retinal ganglion cell axon guidance	GO:0031290	0.000468793	0.000397367	#N/A	#N/A	#N/A	#N/A
GO:BP	positive regulation of stem cell differentiation	GO:2000738	0.000468793	#N/A	#N/A	#N/A	#N/A	#N/A
GO:BP	sensory perception of mechanical stimulus	GO:0050954	0.000474114	0.00153989	#N/A	#N/A	#N/A	#N/A
GO:BP	cell-cell junction organization	GO:0045216	0.000479599	#N/A	#N/A	#N/A	#N/A	#N/A
GO:BP	regulation of penile erection	GO:0060405	0.000494985	5.35561e-05	#N/A	#N/A	#N/A	#N/A
GO:BP	positive regulation of cytosolic calcium ion concentration	GO:0007204	0.000522298	#N/A	#N/A	#N/A	#N/A	#N/A
GO:MF	organic cyclic compound binding	GO:0097159	0.000524139	1.43299e-18	1.94262e-31	1.87981e-94	5.09223e-45	6.15075e-50
GO:BP	positive regulation of penile erection	GO:0060406	0.000556934	0.000222639	#N/A	#N/A	#N/A	#N/A
GO:BP	programmed cell death	GO:0012501	0.000561509	1.61971e-07	7.55748e-07	6.4544e-21	#N/A	8.30965e-05
GO:BP	gene expression	GO:0010467	0.000594508	5.84455e-29	3.88729e-26	5.57309e-84	2.70236e-37	2.5881e-41
GO:BP	regulation of peptide hormone secretion	GO:0090276	0.000595346	#N/A	#N/A	#N/A	#N/A	#N/A
GO:BP	positive regulation of canonical Wnt signaling pathway	GO:0090263	0.000608711	0.00215558	0.000255289	2.909e-06	#N/A	#N/A
GO:BP	response to metal ion	GO:0010038	0.000610613	#N/A	#N/A	0.0419087	#N/A	#N/A
GO:BP	Wnt signaling pathway, planar cell polarity pathway	GO:0060071	0.000633664	0.032491	#N/A	#N/A	#N/A	#N/A
GO:BP	epithelial tube branching involved in lung morphogenesis	GO:0060441	0.000644035	1.16738e-05	0.0146248	0.0345835	#N/A	#N/A
GO:BP	negative regulation of Notch signaling pathway	GO:0045746	0.000644035	0.00128849	#N/A	0.000213714	#N/A	#N/A
GO:BP	actin filament-based process	GO:0030029	0.000659559	#N/A	#N/A	4.60221e-09	#N/A	#N/A
GO:BP	endothelial cell migration	GO:0043542	0.000709638	6.98446e-05	0.0186721	0.0396621	#N/A	#N/A
GO:BP	endoderm development	GO:0007492	0.000728347	1.30935e-07	#N/A	0.00468107	#N/A	#N/A
GO:BP	regulation of sodium ion transport	GO:0002028	0.000728347	#N/A	#N/A	#N/A	#N/A	#N/A
GO:BP	regulation of cellular protein metabolic process	GO:0032268	0.00072994	#N/A	2.28951e-12	5.53354e-40	1.23507e-08	1.26835e-15
GO:BP	metanephric nephron morphogenesis	GO:0072273	0.000733422	1.27014e-05	#N/A	#N/A	#N/A	#N/A
GO:BP	atrioventricular valve morphogenesis	GO:0003181	0.000733422	0.0287739	#N/A	#N/A	#N/A	#N/A
GO:BP	regulated exocytosis	GO:0045055	0.000736688	#N/A	0.000923718	#N/A	#N/A	#N/A
GO:BP	ventricular cardiac muscle tissue morphogenesis	GO:0055010	0.000785092	0.0387696	#N/A	#N/A	#N/A	#N/A
GO:BP	endothelium development	GO:0003158	0.000787927	#N/A	#N/A	0.032099	#N/A	#N/A
GO:BP	cellular chemical homeostasis	GO:0055082	0.000803831	#N/A	#N/A	#N/A	#N/A	#N/A
GO:BP	hemopoiesis	GO:0030097	0.000818168	0.00280389	#N/A	9.89254e-06	#N/A	#N/A
GO:BP	negative regulation of neuron death	GO:1901215	0.000846127	1.5161e-05	#N/A	0.00765343	#N/A	#N/A
GO:BP	negative regulation of blood vessel morphogenesis	GO:2000181	0.000884513	#N/A	#N/A	#N/A	#N/A	#N/A
GO:BP	vasoconstriction	GO:0042310	0.00088747	0.0461004	#N/A	#N/A	#N/A	#N/A
GO:BP	regulation of establishment of planar polarity	GO:0090175	0.000897247	0.015763	#N/A	#N/A	#N/A	#N/A
GO:BP	female sex differentiation	GO:0046660	0.000910967	0.00358598	#N/A	#N/A	#N/A	#N/A
GO:BP	import across plasma membrane	GO:0098739	0.000911941	#N/A	#N/A	#N/A	#N/A	#N/A
GO:BP	organic acid transport	GO:0015849	0.000913238	#N/A	#N/A	#N/A	#N/A	#N/A
GO:BP	type B pancreatic cell differentiation	GO:0003309	0.000928081	9.11054e-05	0.00163354	#N/A	#N/A	#N/A
GO:BP	semi-lunar valve development	GO:1905314	0.000928081	9.11054e-05	#N/A	#N/A	#N/A	#N/A
GO:MF	heparin binding	GO:0008201	0.000929102	0.0306362	#N/A	#N/A	#N/A	#N/A
GO:BP	regulation of glial cell differentiation	GO:0045685	0.000938242	6.70234e-06	#N/A	#N/A	#N/A	#N/A
GO:MF	glutamate receptor activity	GO:0008066	0.00095085	0.0211934	0.0447921	#N/A	#N/A	#N/A
GO:MF	positive regulation of fat cell differentiation	GO:0045600	0.000955883	#N/A	0.000190056	0.0127113	#N/A	#N/A
GO:BP	response to alkaloid	GO:0043279	0.000965641	0.0132207	0.0323108	#N/A	#N/A	#N/A
GO:BP	positive regulation of chondrocyte differentiation	GO:0032332	0.000984196	0.000665017	#N/A	#N/A	#N/A	#N/A
GO:BP	regulation of hair follicle development	GO:0051797	0.000984196	#N/A	#N/A	#N/A	#N/A	#N/A
GO:BP	cellular ion homeostasis	GO:0006873	0.000984274	#N/A	#N/A	#N/A	#N/A	#N/A
GO:BP	calmodulin binding	GO:0005516	0.000988466	#N/A	#N/A	#N/A	#N/A	#N/A
GO:BP	ventricular septum morphogenesis	GO:0060412	0.000989502	7.37838e-06	0.0299785	0.00279783	#N/A	#N/A
GO:BP	ventricular septum development	GO:0003281	0.000996819	0.00012589	#N/A	1.7934e-06	#N/A	#N/A
GO:BP	enteroendocrine cell differentiation	GO:0035883	0.00102811	4.04485e-05	0.00292863	#N/A	#N/A	#N/A
GO:BP	long-term synaptic depression	GO:0060292	0.00102811	#N/A	#N/A	#N/A	#N/A	#N/A
GO:BP	adrenergic receptor signaling pathway	GO:0071875	0.00102811	#N/A	#N/A	#N/A	#N/A	#N/A
GO:BP	olfactory bulb development	GO:0021772	0.00104123	1.45179e-06	0.004519	#N/A	#N/A	#N/A
GO:BP	negative regulation of cell adhesion	GO:0007162	0.00105294	0.0149869	0.0436732	#N/A	#N/A	#N/A
GO:BP	negative regulation of vasculature development	GO:1901343	0.00108822	#N/A	#N/A	#N/A	#N/A	#N/A
GO:BP	cellular metal ion homeostasis	GO:0006875	0.00109311	#N/A	#N/A	#N/A	#N/A	#N/A
GO:BP	regulation of protein metabolic process	GO:0051246	0.00110726	#N/A	7.73915e-14	1.70108e-42	4.94402e-10	1.16393e-17
GO:BP	inward rectifier potassium channel activity	GO:0005242	0.00111975	#N/A	#N/A	#N/A	#N/A	#N/A
GO:BP	positive regulation of protein serine/threonine kinase activity	GO:0071902	0.00112247	#N/A	#N/A	0.00135587	#N/A	#N/A
GO:BP	cerebral cortex cell migration	GO:0021795	0.0011508	0.000141775	#N/A	#N/A	#N/A	#N/A
GO:BP	trabecula morphogenesis	GO:0061383	0.0011508	0.0477882	#N/A	#N/A	#N/A	#N/A
GO:BP	dentate gyrus development	GO:0021542	0.00121182	0.000125783	#N/A	#N/A	#N/A	#N/A
GO:BP	regulation of extent of cell growth	GO:0061387	0.00122012	0.014666	1.35753e-05	3.08002e-06	#N/A	#N/A
GO:BP	regulation of organ growth	GO:0046620	0.00122012	0.00370886	0.0253143	0.00375939	#N/A	#N/A
GO:BP	regulation of sodium ion transmembrane transport	GO:1902305	0.00122231	#N/A	#N/A	#N/A	#N/A	#N/A
GO:BP	transmitter-gated ion channel activity	GO:0022824	0.00122702	#N/A	#N/A	#N/A	#N/A	#N/A
GO:BP	transmitter-gated channel activity	GO:0022835	0.00122702	#N/A	#N/A	#N/A	#N/A	#N/A
GO:BP	transforming growth factor beta receptor signaling pathway	GO:0007179	0.00129027	#N/A	#N/A	8.07058e-09	#N/A	#N/A
GO:BP	monocarboxylic acid transport	GO:0015718	0.00129069	#N/A	#N/A	#N/A	#N/A	#N/A
GO:BP	epithelial cell differentiation involved in kidney development	GO:0035850	0.00134239	0.0199416	#N/A	#N/A	#N/A	#N/A
GO:BP	response to nicotine	GO:0035094	0.00137201	#N/A	0.0237566	#N/A	#N/A	#N/A
GO:BP	negative regulation of axon extension involved in axon guidance	GO:0048843	0.0013741	#N/A	#N/A	#N/A	#N/A	#N/A
GO:MF	calcium channel activity	GO:0005262	0.00140534	0.0391192	#N/A	#N/A	#N/A	#N/A
GO:BP	positive regulation of growth	GO:0045927	0.00143407	0.00151479	0.000661369	4.59352e-05	#N/A	#N/A
GO:BP	positive regulation of transporter activity	GO:0032411	0.00143833	#N/A	#N/A	#N/A	#N/A	#N/A
GO:BP	symporter activity	GO:0015293	0.00146699	#N/A	#N/A	#N/A	#N/A	#N/A
GO:BP	cellular response to vascular endothelial growth factor stimulus	GO:0035924	0.00154721	0.0106575	#N/A	#N/A	#N/A	#N/A
GO:MF	chemorepellent activity	GO:0045499	0.00159318	0.0283656	0.0139579	#N/A	#N/A	#N/A
GO:BP	thyroid gland development	GO:0030878	0.00161289	7.07123e-07	#N/A	#N/A	#N/A	#N/A
GO:BP	gamma-aminobutyric acid signaling pathway	GO:0007214	0.00161289	#N/A	#N/A	#N/A	#N/A	#N/A
GO:BP	response to retinoic acid	GO:0032526	0.00165663	#N/A	#N/A	#N/A	#N/A	#N/A
GO:BP	positive regulation of cartilage development	GO:0061036	0.00169364	6.07228e-05	#N/A	#N/A	#N/A	#N/A
GO:BP	regulation of exocytosis	GO:0017157	0.00173279	#N/A	0.0186721	#N/A	#N/A	#N/A
GO:BP	regulation of cell-cell adhesion	GO:0022407	0.00182951	#N/A	#N/A	#N/A	#N/A	#N/A
GO:MF	cytokine activity	GO:0005125	0.00184864	0.015712	#N/A	#N/A	#N/A	#N/A
GO:BP	endoderm formation	GO:0001706	0.00193456	9.56129e-05	#N/A	#N/A	#N/A	#N/A
GO:BP	cellular cation homeostasis	GO:0030003	0.00194439	#N/A	#N/A	#N/A	#N/A	#N/A
GO:BP	spinal cord patterning	GO:0021511	0.00194833	7.09762e-05	#N/A	#N/A	#N/A	#N/A
GO:MF	negative regulation of axon extension	GO:0030517	0.00197978	#N/A	0.000862249	#N/A	#N/A	#N/A
GO:BP	nucleic acid metabolic process	GO:0090304	0.00204883	5.45452e-31	2.49579e-37	4.77153e-128	2.15187e-54	6.36341e-61
GO:BP	regulation of response to external stimulus	GO:0032101	0.00206867	#N/A	#N/A	#N/A	#N/A	#N/A
GO:BP	astrocyte differentiation	GO:0048708	0.00208421	#N/A	#N/A	#N/A	#N/A	#N/A
GO:BP	ligand-gated anion channel activity	GO:0099095	0.00211332	#N/A	#N/A	#N/A	#N/A	#N/A
GO:MF	heterocyclic compound binding	GO:1901363	0.00213186	3.15934e-18	1.05744e-30	7.05396e-97	1.15808e-46	1.48118e-52
GO:BP	secondary active transmembrane transporter activity	GO:0015291	0.00213886	#N/A	#N/A	#N/A	#N/A	#N/A
GO:BP	mesonephric tubule formation	GO:0072172	0.00223469	0.000170898	0.0336012	#N/A	#N/A	#N/A
GO:BP	aggressive behavior	GO:0002118	0.00223469	0.00587532	0.0336012	#N/A	#N/A	#N/A
GO:BP	mesenchymal stem cell differentiation	GO:0072497	0.00223469	#N/A	#N/A	#N/A	#N/A	#N/A
GO:BP	lipid export from cell	GO:0140353	0.00228328	#N/A	0.0476474	#N/A	#N/A	#N/A
GO:MF	regulation of chemotaxis	GO:0050920	0.00228876	#N/A	#N/A	#N/A	#N/A	#N/A
GO:BP	leukocyte differentiation	GO:0002521	0.00229704	0.003784	#N/A	#N/A	#N/A	#N/A
GO:BP	proteoglycan metabolic process	GO:0006029	0.00232992	0.0356699	0.0115107	#N/A	#N/A	#N/A
GO:BP	regulation of reproductive process	GO:2000241	0.00243219	0.00038216	#N/A	#N/A	#N/A	#N/A
GO:BP	cellular aromatic compound metabolic process	GO:0006725	0.00244157	3.8049e-27	3.72203e-30	1.3972e-118	9.12351e-52	3.85724e-55
GO:BP	cyclic nucleotide biosynthetic process	GO:0009190	0.00247164	#N/A	#N/A	#N/A	#N/A	#N/A
GO:MF	cyclic purine nucleotide metabolic process	GO:0052652	0.00247164	#N/A	#N/A	#N/A	#N/A	#N/A
GO:MF	trabecula formation	GO:0060343	0.00247164	#N/A	#N/A	#N/A	#N/A	#N/A
GO:BP	neuron apoptotic process	GO:0051402	0.00247799	5.0275e-05	#N/A	0.00135587	#N/A	#N/A
GO:BP	wound healing	GO:0042060	0.00248784	#N/A	#N/A	#N/A	#N/A	#N/A
GO:BP	response to external stimulus	GO:0009605	0.00253992	6.70147e-08	#N/A	#N/A	#N/A	#N/A
GO:BP	heart growth	GO:0060419	0.00255056	0.0113835	#N/A	#N/A	#N/A	#N/A
GO:BP	response to nitrogen compound	GO:1901698	0.00258009	0.0022294	0.00141017	5.11647e-09	#N/A	#N/A
GO:BP	cardioblast differentiation	GO:0010002	0.0025915	0.0036853	#N/A	#N/A	#N/A	#N/A
GO:BP	post-anal tail morphogenesis	GO:0036342	0.0025915	0.0485226	#N/A	#N/A	#N/A	#N/A
GO:BP	neurotransmitter receptor activity involved in regulation of postsynaptic membrane potential	GO:0099529	0.00267215	#N/A	#N/A	#N/A	#N/A	#N/A
GO:BP	startle response	GO:0001964	0.00271862	0.000211641	#N/A	#N/A	#N/A	#N/A
GO:BP	chondrocyte development	GO:0002063	0.00271862	#N/A	#N/A	#N/A	#N/A	#N/A
GO:BP	regulation of mesenchymal cell proliferation	GO:0010464	0.00272341	7.68294e-06	0.00880732	#N/A	#N/A	#N/A
GO:MF	regulation of heart rate by cardiac conduction	GO:0086091	0.00272341	#N/A	#N/A	#N/A	#N/A	#N/A
GO:BP	regulation of body fluid levels	GO:0050878	0.00286848	#N/A	#N/A	#N/A	#N/A	#N/A
GO:BP	ion binding	GO:0043167	0.00305341	#N/A	4.39193e-10	3.39131e-34	0.000127768	2.20674e-07
GO:BP	protein localization to cell junction	GO:1902414	0.00309077	#N/A	0.0178533	#N/A	#N/A	#N/A
GO:BP	cellular response to fibroblast growth factor stimulus	GO:0044344	0.00311022	0.000100346	#N/A	#N/A	#N/A	#N/A
GO:BP	glial cell fate commitment	GO:0021781	0.00311697	0.000716376	0.00778487	#N/A	#N/A	#N/A
GO:BP	ganglion development	GO:0061548	0.00311697	1.15257e-06	#N/A	#N/A	#N/A	#N/A
GO:BP	preganglionic parasympathetic fiber development	GO:0021783	0.00311697	0.000716376	#N/A	#N/A	#N/A	#N/A
GO:BP	segment specification	GO:0007379	0.00311697	#N/A	#N/A	#N/A	#N/A	#N/A
GO:BP	chemical synaptic transmission, postsynaptic	GO:0099565	0.00312547	0.0129311	#N/A	#N/A	#N/A	#N/A
GO:BP	response to forskolin	GO:1904321	0.00314966	#N/A	#N/A	#N/A	#N/A	#N/A
GO:BP	cellular response to forskolin	GO:1904322	0.00314966	#N/A	#N/A	#N/A	#N/A	#N/A
GO:MF	regulation of catalytic activity	GO:0050790	0.00326764	#N/A	0.000276201	3.88725e-21	#N/A	#N/A
GO:MF	acetylgalactosaminyltransferase activity	GO:0008376	0.00332583	#N/A	#N/A	#N/A	#N/A	#N/A
GO:BP	positive regulation of ion transmembrane transporter activity	GO:0032414	0.00335626	#N/A	#N/A	#N/A	#N/A	#N/A
GO:BP	mating	GO:0007618	0.00337002	4.83122e-06	#N/A	#N/A	#N/A	#N/A
GO:BP	regulation of sodium ion transmembrane transporter activity	GO:2000649	0.00337002	#N/A	#N/A	#N/A	#N/A	#N/A
GO:BP	regulation of peptidyl-tyrosine phosphorylation	GO:0050730	0.0034047	0.0187502	#N/A	#N/A	#N/A	#N/A
GO:BP	negative regulation of neuron apoptotic process	GO:0043524	0.00340818	7.51004e-06	#N/A	0.023916	#N/A	#N/A
GO:BP	peptide receptor activity	GO:0001653	0.00348185	#N/A	#N/A	#N/A	#N/A	#N/A
GO:BP	regulation of cell growth	GO:0001558	0.00358656	0.000864929	0.000198045	1.22145e-08	#N/A	#N/A
GO:BP	cellular protein modification process	GO:0006464	0.00360835	#N/A	9.87083e-19	7.44989e-80	1.46847e-11	4.49463e-22
GO:BP	protein modification process	GO:0036211	0.00360835	#N/A	9.87083e-19	7.44989e-80	1.46847e-11	4.49463e-22
GO:BP	reflex	GO:0060004	0.00366597	0.001691	#N/A	#N/A	#N/A	#N/A
GO:BP	active transmembrane transporter activity	GO:0022804	0.00367856	#N/A	#N/A	#N/A	#N/A	#N/A
GO:MF	transmembrane receptor protein serine/threonine kinase binding	GO:0070696	0.00379894	#N/A	#N/A	#N/A	#N/A	#N/A
GO:BP	branching involved in blood vessel morphogenesis	GO:0001569	0.00389449	4.23721e-07	#N/A	0.0282146	#N/A	#N/A
GO:BP	regulation of neuroblast proliferation	GO:1902692	0.00389449	0.00431855	#N/A	#N/A	#N/A	#N/A
GO:BP	skeletal muscle tissue development	GO:0007519	0.00398695	2.28446e-08	0.0115087	#N/A	#N/A	#N/A
GO:BP	channel regulator activity	GO:0016247	0.00400362	#N/A	#N/A	#N/A	#N/A	#N/A
GO:BP	ligand-gated cation channel activity	GO:0099094	0.00402182	#N/A	#N/A	#N/A	#N/A	#N/A
GO:BP	positive regulation of cation transmembrane transport	GO:1904064	0.00402883	#N/A	#N/A	#N/A	#N/A	#N/A
GO:BP	neuron fate determination	GO:0048664	0.00402904	1.24325e-05	0.0444294	#N/A	#N/A	#N/A
GO:BP	pattern specification involved in kidney development	GO:0061004	0.00402904	0.00085326	#N/A	#N/A	#N/A	#N/A
GO:BP	renal system pattern specification	GO:0072048	0.00402904	0.00085326	#N/A	#N/A	#N/A	#N/A
GO:BP	cellular response to lipid	GO:0071396	0.00409988	#N/A	#N/A	#N/A	#N/A	#N/A
GO:BP	receptor serine/threonine kinase binding	GO:0033612	0.00410666	#N/A	#N/A	#N/A	#N/A	#N/A
GO:BP	catecholamine binding	GO:1901338	0.00413596	#N/A	#N/A	#N/A	#N/A	#N/A
GO:BP	regulation of binding	GO:0051098	0.00418822	1.75815e-05	4.19113e-05	2.62874e-15	0.0397607	#N/A
GO:BP	regulation of AMPA receptor activity	GO:2000311	0.00428735	0.00811478	#N/A	#N/A	#N/A	#N/A
GO:BP	determination of bilateral symmetry	GO:0009855	0.00428842	0.00112986	0.0482426	0.00718691	#N/A	#N/A
GO:BP	response to fibroblast growth factor	GO:0071774	0.00440719	6.81655e-05	#N/A	#N/A	#N/A	#N/A
GO:MF	protein localization to synapse	GO:0035418	0.00440719	#N/A	#N/A	#N/A	#N/A	#N/A
GO:BP	camera-type eye photoreceptor cell differentiation	GO:0060219	0.00445686	0.0292159	#N/A	#N/A	#N/A	#N/A
GO:BP	transmitter-gated ion channel activity involved in regulation of postsynaptic membrane potential	GO:1904315	0.00461589	#N/A	#N/A	#N/A	#N/A	#N/A
GO:BP	ERK1 and ERK2 cascade	GO:0070371	0.00462535	#N/A	#N/A	#N/A	#N/A	#N/A
GO:MF	negative regulation of angiogenesis	GO:0016525	0.00465087	#N/A	#N/A	#N/A	#N/A	#N/A
GO:BP	negative regulation of epithelial cell differentiation	GO:0030857	0.00471524	0.000419843	#N/A	#N/A	#N/A	#N/A
GO:MF	neuron maturation	GO:0042551	0.00471524	#N/A	#N/A	#N/A	#N/A	#N/A
GO:MF	positive regulation of cell adhesion	GO:0045785	0.00477424	#N/A	#N/A	#N/A	#N/A	#N/A
GO:MF	positive regulation of heart contraction	GO:0045823	0.00497727	#N/A	#N/A	#N/A	#N/A	#N/A
GO:BP	noradrenergic neuron differentiation	GO:0003357	0.00508966	0.00390326	#N/A	#N/A	#N/A	#N/A
GO:BP	specification of symmetry	GO:0009799	0.00516079	0.000312411	#N/A	0.00429901	#N/A	#N/A
GO:BP	spinal cord dorsal/ventral patterning	GO:0021513	0.00518591	0.000397367	#N/A	#N/A	#N/A	#N/A
GO:BP	regulation of neuron apoptotic process	GO:0043523	0.00524969	6.49543e-05	#N/A	0.014803	#N/A	#N/A
GO:BP	fibroblast growth factor receptor signaling pathway	GO:0008543	0.00532737	0.000156654	0.0208347	#N/A	#N/A	#N/A
GO:MF	polypeptide N-acetylgalactosaminyltransferase activity	GO:0004653	0.00557981	#N/A	#N/A	#N/A	#N/A	#N/A
GO:BP	determination of left/right symmetry	GO:0007368	0.00564843	0.00484137	#N/A	0.0178344	#N/A	#N/A
GO:BP	organic cyclic compound metabolic process	GO:1901360	0.00572154	5.49215e-26	1.20266e-28	3.07148e-113	1.48399e-48	2.30532e-51
GO:BP	regulation of smooth muscle cell migration	GO:0014910	0.00581879	#N/A	#N/A	#N/A	#N/A	#N/A
GO:BP	vascular endothelial growth factor signaling pathway	GO:0038084	0.00583115	0.0414237	#N/A	#N/A	#N/A	#N/A
GO:BP	behavioral fear response	GO:0001662	0.0058722	#N/A	#N/A	#N/A	#N/A	#N/A
GO:BP	cardiac muscle tissue growth	GO:0055017	0.00598252	0.0181538	#N/A	#N/A	#N/A	#N/A
GO:BP	sprouting angiogenesis	GO:0002040	0.00619486	0.0211185	#N/A	0.0136719	#N/A	#N/A
GO:MF	identical protein binding	GO:0042802	0.00638646	#N/A	8.6646e-08	6.49025e-21	4.97888e-05	1.85106e-06
GO:BP	system process	GO:0003008	0.00642266	5.18284e-10	#N/A	#N/A	#N/A	#N/A
GO:MF	[heparan sulfate]-glucosamine 3-sulfotransferase 1 activity	GO:0008467	0.0064541	#N/A	#N/A	#N/A	#N/A	#N/A
GO:BP	cell differentiation involved in metanephros development	GO:0072202	0.00659853	0.000196701	#N/A	#N/A	#N/A	#N/A
GO:BP	organic hydroxy compound transport	GO:0015850	0.00661291	0.0454039	#N/A	#N/A	#N/A	#N/A
GO:MF	activating transcription factor binding	GO:0033613	0.00669176	1.88551e-05	0.000137293	1.56981e-09	#N/A	#N/A
GO:BP	mesenchymal to epithelial transition	GO:0060231	0.00682202	0.00129469	#N/A	#N/A	#N/A	#N/A
GO:BP	cell migration involved in heart development	GO:0060973	0.00682202	0.00129469	#N/A	#N/A	#N/A	#N/A
GO:BP	cardiac left ventricle morphogenesis	GO:0003214	0.00682202	#N/A	#N/A	#N/A	#N/A	#N/A
GO:MF	negative regulation of cell fate commitment	GO:0010454	0.00682202	#N/A	#N/A	#N/A	#N/A	#N/A
GO:BP	regulation of epithelial cell differentiation involved in kidney development	GO:2000696	0.00682202	#N/A	#N/A	#N/A	#N/A	#N/A
GO:BP	cardiac muscle cell contraction	GO:0086003	0.00693305	#N/A	#N/A	#N/A	#N/A	#N/A
GO:BP	negative regulation of cell growth	GO:0030308	0.00693485	#N/A	0.0164312	0.0297206	#N/A	#N/A
GO:BP	peptide secretion	GO:0002790	0.00693885	#N/A	#N/A	#N/A	#N/A	#N/A
GO:BP	cardiac muscle cell action potential	GO:0086001	0.00712363	#N/A	#N/A	#N/A	#N/A	#N/A
GO:BP	axis elongation	GO:0003401	0.00712367	4.04485e-05	#N/A	#N/A	#N/A	#N/A
GO:MF	negative regulation of organic acid transport	GO:0032891	0.00712367	#N/A	#N/A	#N/A	#N/A	#N/A
GO:BP	morphogenesis of an epithelial fold	GO:0060571	0.00719872	9.11054e-05	#N/A	#N/A	#N/A	#N/A
GO:BP	ionotropic glutamate receptor signaling pathway	GO:0035235	0.00719872	#N/A	#N/A	#N/A	#N/A	#N/A
GO:BP	positive regulation of long-term synaptic potentiation	GO:1900273	0.00719872	#N/A	#N/A	#N/A	#N/A	#N/A
GO:MF	endothelial cell differentiation	GO:0045446	0.00732242	#N/A	#N/A	0.00309255	#N/A	#N/A
GO:BP	peripheral nervous system neuron differentiation	GO:0048934	0.00739959	1.1458e-05	#N/A	#N/A	#N/A	#N/A
GO:BP	peripheral nervous system neuron development	GO:0048935	0.00739959	1.1458e-05	#N/A	#N/A	#N/A	#N/A
GO:BP	regulation of photoreceptor cell differentiation	GO:0046532	0.00739959	0.000449919	#N/A	#N/A	#N/A	#N/A
GO:BP	embryonic skeletal joint morphogenesis	GO:0060272	0.00739959	0.000449919	#N/A	#N/A	#N/A	#N/A
GO:BP	regulation of heart morphogenesis	GO:2000826	0.00739959	0.0123858	#N/A	#N/A	#N/A	#N/A
GO:BP	cAMP biosynthetic process	GO:0006171	0.00739959	#N/A	#N/A	#N/A	#N/A	#N/A
GO:BP	regulation of odontogenesis of dentin-containing tooth	GO:0042487	0.00739959	#N/A	#N/A	#N/A	#N/A	#N/A
GO:BP	regulation of endothelial cell proliferation	GO:0001936	0.00741756	9.68029e-05	#N/A	#N/A	#N/A	#N/A
GO:BP	cellular metabolic process	GO:0044237	0.00773646	7.19366e-10	3.76656e-39	6.56541e-197	1.888e-64	1.28533e-79
GO:BP	ventral spinal cord interneuron differentiation	GO:0021514	0.00795529	6.19475e-06	#N/A	#N/A	#N/A	#N/A
GO:BP	penile erection	GO:0043084	0.00795529	6.19475e-06	#N/A	#N/A	#N/A	#N/A
GO:BP	embryonic skeletal joint development	GO:0072498	0.00795529	0.000182604	#N/A	#N/A	#N/A	#N/A
GO:BP	somatic stem cell division	GO:0048103	0.00795529	#N/A	#N/A	#N/A	#N/A	#N/A
GO:BP	nephric duct development	GO:0072176	0.00795529	#N/A	#N/A	#N/A	#N/A	#N/A
GO:BP	midbrain dopaminergic neuron differentiation	GO:1904948	0.00795529	#N/A	#N/A	#N/A	#N/A	#N/A
GO:BP	positive regulation of non-canonical Wnt signaling pathway	GO:2000052	0.00795529	#N/A	#N/A	#N/A	#N/A	#N/A
GO:MF	transcription factor binding	GO:0008134	0.00819861	1.18903e-11	1.4085e-13	3.78656e-37	4.38507e-07	8.14331e-13
GO:BP	behavioral defense response	GO:0002209	0.00823829	#N/A	#N/A	#N/A	#N/A	#N/A
GO:BP	regulation of dendrite development	GO:0050773	0.0082604	#N/A	0.00893818	1.47866e-09	#N/A	#N/A
GO:BP	skeletal muscle organ development	GO:0060538	0.00827465	2.82108e-08	0.00695238	#N/A	#N/A	#N/A
GO:BP	smooth muscle cell migration	GO:0014909	0.00836041	#N/A	#N/A	#N/A	#N/A	#N/A
GO:BP	positive regulation of transmembrane receptor protein serine/threonine kinase signaling pathway	GO:0090100	0.00893368	#N/A	0.000189704	0.0111132	#N/A	#N/A
GO:BP	regulation of stem cell differentiation	GO:2000736	0.00895557	#N/A	0.0337597	3.38024e-05	#N/A	#N/A
GO:BP	cardiac muscle cell differentiation	GO:0055007	0.00903694	0.0147196	#N/A	#N/A	#N/A	#N/A
GO:BP	photoreceptor cell differentiation	GO:0046530	0.00929932	0.00050173	#N/A	#N/A	#N/A	#N/A
GO:BP	regulation of cell-substrate adhesion	GO:0010810	0.00931637	0.0197468	#N/A	0.00176189	#N/A	#N/A
GO:BP	pathway-restricted SMAD protein phosphorylation	GO:0060389	0.00944249	#N/A	#N/A	#N/A	#N/A	#N/A
GO:BP	molecular function regulator	GO:0098772	0.00958206	#N/A	0.00572827	1.15405e-07	#N/A	0.044163
GO:BP	aortic valve development	GO:0003176	0.0098078	0.000665017	#N/A	#N/A	#N/A	#N/A
GO:BP	positive regulation of branching involved in ureteric bud morphogenesis	GO:0090190	0.0098078	0.000665017	#N/A	#N/A	#N/A	#N/A
GO:BP	negative regulation of amino acid transport	GO:0051956	0.0098078	#N/A	#N/A	#N/A	#N/A	#N/A
GO:BP	regulation of smoothened signaling pathway	GO:0008589	0.010045	0.0419455	0.00264853	#N/A	#N/A	#N/A
GO:BP	regulation of calcium ion transport	GO:0051924	0.0100708	#N/A	#N/A	#N/A	#N/A	#N/A
GO:BP	positive regulation of blood circulation	GO:1903524	0.010235	#N/A	#N/A	#N/A	#N/A	#N/A
GO:MF	extracellular matrix structural constituent	GO:0005201	0.0104831	0.00629775	#N/A	#N/A	#N/A	#N/A
GO:BP	insulin-like growth factor binding	GO:0005520	0.0105662	#N/A	#N/A	#N/A	#N/A	#N/A
GO:BP	extracellular ligand-gated ion channel activity	GO:0005230	0.0105903	#N/A	#N/A	#N/A	#N/A	#N/A
GO:BP	regulation of peptide secretion	GO:0002791	0.0108132	#N/A	#N/A	#N/A	#N/A	#N/A
GO:BP	cyclase activity	GO:0009975	0.0108628	#N/A	#N/A	#N/A	#N/A	#N/A
GO:BP	phosphorus-oxygen lyase activity	GO:0016849	0.0108628	#N/A	#N/A	#N/A	#N/A	#N/A
GO:BP	protein localization to cell periphery	GO:1990778	0.0113874	#N/A	0.017791	9.42856e-08	#N/A	#N/A
GO:MF	regulation of insulin-like growth factor receptor signaling pathway	GO:0043567	0.0114211	#N/A	#N/A	#N/A	#N/A	#N/A
GO:BP	negative regulation of gliogenesis	GO:0014014	0.0114322	0.000247535	#N/A	#N/A	#N/A	#N/A
GO:MF	positive regulation of DNA-binding transcription factor activity	GO:0051091	0.0117002	#N/A	#N/A	#N/A	#N/A	#N/A
GO:BP	cell differentiation in hindbrain	GO:0021533	0.0117372	0.000140264	#N/A	#N/A	#N/A	#N/A
GO:BP	apoptotic process involved in morphogenesis	GO:0060561	0.0117372	0.00160382	#N/A	#N/A	#N/A	#N/A
GO:BP	prostate gland epithelium morphogenesis	GO:0060740	0.0117372	0.00160382	#N/A	#N/A	#N/A	#N/A
GO:BP	coronary vasculature morphogenesis	GO:0060977	0.0117372	#N/A	#N/A	0.00767765	#N/A	#N/A
GO:MF	regulation of hair cycle	GO:0042634	0.0117372	#N/A	#N/A	#N/A	#N/A	#N/A
GO:BP	striated muscle contraction	GO:0006941	0.0120737	#N/A	#N/A	#N/A	#N/A	#N/A
GO:BP	positive regulation of peptidyl-tyrosine phosphorylation	GO:0050731	0.0122124	0.00126481	#N/A	#N/A	#N/A	#N/A
GO:BP	organic substance metabolic process	GO:0071704	0.0124073	1.22193e-08	4.20358e-26	6.15197e-132	5.84102e-44	1.16089e-55
GO:MF	potassium ion import across plasma membrane	GO:1990573	0.0124697	#N/A	#N/A	#N/A	#N/A	#N/A
GO:BP	aorta development	GO:0035904	0.0124779	#N/A	#N/A	#N/A	#N/A	#N/A
GO:BP	nucleobase-containing compound metabolic process	GO:0006139	0.0126922	2.97594e-27	1.9904e-32	5.09006e-126	5.47983e-55	6.30717e-59
GO:BP	endothelial cell proliferation	GO:0001935	0.0127208	4.5886e-05	#N/A	#N/A	#N/A	#N/A
GO:BP	negative regulation of phosphorus metabolic process	GO:0010563	0.0133921	#N/A	0.000239701	2.93054e-12	#N/A	#N/A
GO:BP	negative regulation of phosphate metabolic process	GO:0045936	0.0133921	#N/A	0.000239701	2.93054e-12	#N/A	#N/A
GO:BP	neuropeptide receptor activity	GO:0008188	0.0138153	#N/A	#N/A	#N/A	#N/A	#N/A
GO:BP	anatomical structure arrangement	GO:0048532	0.0138348	0.0320036	#N/A	#N/A	#N/A	#N/A
GO:BP	mammary gland epithelial cell differentiation	GO:0060644	0.0138348	#N/A	#N/A	#N/A	#N/A	#N/A
GO:BP	response to corticosteroid	GO:0031960	0.0140183	#N/A	#N/A	#N/A	#N/A	#N/A
GO:MF	positive regulation of ERK1 and ERK2 cascade	GO:0070374	0.01407	#N/A	#N/A	#N/A	#N/A	#N/A
GO:BP	response to abiotic stimulus	GO:0009628	0.0148209	0.000526512	#N/A	2.61003e-10	#N/A	0.004884
GO:BP	voltage-gated calcium channel activity	GO:0005245	0.0149226	#N/A	#N/A	#N/A	#N/A	#N/A
GO:BP	visual behavior	GO:0007632	0.0162418	#N/A	#N/A	#N/A	#N/A	#N/A
GO:BP	rhombomere development	GO:0021546	0.0163982	6.82919e-07	0.00780342	#N/A	#N/A	#N/A
GO:BP	sympathetic ganglion development	GO:0061549	0.0163982	5.35561e-05	#N/A	#N/A	#N/A	#N/A
GO:BP	neuroendocrine cell differentiation	GO:0061101	0.0163982	0.00245267	#N/A	#N/A	#N/A	#N/A
GO:BP	negative regulation of glutamate secretion	GO:0014050	0.0163982	#N/A	#N/A	#N/A	#N/A	#N/A
GO:MF	positive regulation of insulin-like growth factor receptor signaling pathway	GO:0043568	0.0163982	#N/A	#N/A	#N/A	#N/A	#N/A
GO:BP	mesonephric duct development	GO:0072177	0.0163982	#N/A	#N/A	#N/A	#N/A	#N/A
GO:BP	inositol lipid-mediated signaling	GO:0048017	0.0170665	#N/A	#N/A	#N/A	#N/A	#N/A
GO:BP	sialyltransferase activity	GO:0008373	0.0172458	#N/A	#N/A	#N/A	#N/A	#N/A
GO:BP	endocardial cushion formation	GO:0003272	0.0176673	0.0136611	#N/A	#N/A	#N/A	#N/A
GO:BP	metanephric tubule development	GO:0072170	0.0176673	#N/A	#N/A	#N/A	#N/A	#N/A
GO:BP	metanephric renal vesicle morphogenesis	GO:0072283	0.0179425	0.000374371	#N/A	#N/A	#N/A	#N/A
GO:BP	negative regulation of transport	GO:0051051	0.0181891	#N/A	#N/A	#N/A	#N/A	#N/A
GO:MF	excitatory postsynaptic potential	GO:0060079	0.0182884	#N/A	#N/A	#N/A	#N/A	#N/A
GO:BP	heterocycle metabolic process	GO:0046483	0.0183707	1.07118e-25	5.37246e-31	1.99327e-122	3.43926e-54	3.22821e-58
GO:BP	prostate gland morphogenesis	GO:0060512	0.0186338	0.00229992	#N/A	#N/A	#N/A	#N/A
GO:BP	mesodermal cell differentiation	GO:0048333	0.0186338	0.0216762	#N/A	#N/A	#N/A	#N/A
GO:BP	synaptic transmission, dopaminergic	GO:0001963	0.0186338	#N/A	#N/A	#N/A	#N/A	#N/A
GO:BP	positive regulation of gliogenesis	GO:0014015	0.0187712	#N/A	#N/A	#N/A	#N/A	#N/A
GO:BP	positive regulation of neuroblast proliferation	GO:0002052	0.019092	0.00565623	#N/A	#N/A	#N/A	#N/A
GO:BP	norepinephrine transport	GO:0015874	0.019092	#N/A	#N/A	#N/A	#N/A	#N/A
GO:BP	metanephric epithelium development	GO:0072207	0.019092	#N/A	#N/A	#N/A	#N/A	#N/A
GO:BP	G protein-coupled peptide receptor activity	GO:0008528	0.019466	#N/A	#N/A	#N/A	#N/A	#N/A
GO:BP	regulation of oligodendrocyte differentiation	GO:0048713	0.0200316	0.000106042	#N/A	#N/A	#N/A	#N/A
GO:BP	olfactory bulb interneuron differentiation	GO:0021889	0.0200498	0.00103377	0.0220082	#N/A	#N/A	#N/A
GO:BP	ventral spinal cord interneuron fate commitment	GO:0060579	0.0200498	3.2885e-05	#N/A	#N/A	#N/A	#N/A
GO:BP	cell fate commitment involved in pattern specification	GO:0060581	0.0200498	3.2885e-05	#N/A	#N/A	#N/A	#N/A
GO:BP	facial nerve development	GO:0021561	0.0200498	0.00103377	#N/A	#N/A	#N/A	#N/A
GO:BP	cranial nerve structural organization	GO:0021604	0.0200498	0.00103377	#N/A	#N/A	#N/A	#N/A
GO:BP	facial nerve morphogenesis	GO:0021610	0.0200498	0.00103377	#N/A	#N/A	#N/A	#N/A
GO:BP	loop of Henle development	GO:0072070	0.0200498	0.00103377	#N/A	#N/A	#N/A	#N/A
GO:BP	midgut development	GO:0007494	0.0200498	#N/A	#N/A	#N/A	#N/A	#N/A
GO:BP	positive regulation of transmembrane transport	GO:0034764	0.0202221	#N/A	#N/A	#N/A	#N/A	#N/A
GO:MF	positive regulation of ion transmembrane transport	GO:0034767	0.0202221	#N/A	#N/A	#N/A	#N/A	#N/A
GO:BP	mechanosensitive ion channel activity	GO:0008381	0.0203953	#N/A	#N/A	#N/A	#N/A	#N/A
GO:BP	potassium ion leak channel activity	GO:0022841	0.0203953	#N/A	#N/A	#N/A	#N/A	#N/A
GO:BP	BMP receptor binding	GO:0070700	0.0203953	#N/A	#N/A	#N/A	#N/A	#N/A
GO:MF	organic anion transport	GO:0015711	0.0206138	#N/A	#N/A	#N/A	#N/A	#N/A
GO:MF	cardiac muscle contraction	GO:0060048	0.0206715	#N/A	#N/A	#N/A	#N/A	#N/A
GO:BP	negative regulation of epithelial cell proliferation	GO:0050680	0.0207914	0.00358598	#N/A	#N/A	#N/A	#N/A
GO:MF	chromatin binding	GO:0003682	0.0213157	4.13776e-12	3.6687e-14	2.4819e-37	2.12753e-12	4.01426e-14
GO:MF	regulation of ERK1 and ERK2 cascade	GO:0070372	0.0216504	#N/A	#N/A	#N/A	#N/A	#N/A
GO:BP	negative regulation of fat cell differentiation	GO:0045599	0.0218767	0.0086976	#N/A	1.40315e-05	#N/A	#N/A
GO:BP	positive regulation of protein tyrosine kinase activity	GO:0061098	0.0218767	#N/A	#N/A	#N/A	#N/A	#N/A
GO:BP	negative regulation of secretion	GO:0051048	0.0227746	#N/A	#N/A	#N/A	#N/A	#N/A
GO:BP	insulin-like growth factor II binding	GO:0031995	0.0233544	#N/A	#N/A	#N/A	#N/A	#N/A
GO:BP	actin-mediated cell contraction	GO:0070252	0.0238057	#N/A	#N/A	#N/A	#N/A	#N/A
GO:BP	response to calcium ion	GO:0051592	0.0240498	#N/A	#N/A	0.0478989	#N/A	#N/A
GO:BP	positive regulation of bone mineralization	GO:0030501	0.025196	0.000271583	#N/A	0.0104354	#N/A	#N/A
GO:BP	extracellular matrix assembly	GO:0085029	0.025196	#N/A	#N/A	#N/A	#N/A	#N/A
GO:MF	protein dimerization activity	GO:0046983	0.0261871	2.05105e-05	0.000196225	1.55754e-11	#N/A	0.0223112
GO:MF	glycoprotein metabolic process	GO:0009100	0.0272352	#N/A	#N/A	#N/A	#N/A	#N/A
GO:BP	positive regulation of hormone secretion	GO:0046887	0.0274659	#N/A	#N/A	#N/A	#N/A	#N/A
GO:BP	eye photoreceptor cell differentiation	GO:0001754	0.0275537	0.0076143	#N/A	#N/A	#N/A	#N/A
GO:BP	positive regulation of epithelial cell migration	GO:0010634	0.0280616	#N/A	#N/A	#N/A	#N/A	#N/A
GO:BP	regulation of wound healing	GO:0061041	0.0283179	#N/A	#N/A	#N/A	#N/A	#N/A
GO:BP	visual learning	GO:0008542	0.0283849	#N/A	#N/A	#N/A	#N/A	#N/A
GO:BP	protein localization to postsynapse	GO:0062237	0.0283849	#N/A	#N/A	#N/A	#N/A	#N/A
GO:BP	social behavior	GO:0035176	0.0287598	0.0225547	#N/A	#N/A	#N/A	#N/A
GO:BP	catecholamine metabolic process	GO:0006584	0.0287598	#N/A	#N/A	#N/A	#N/A	#N/A
GO:BP	catechol-containing compound metabolic process	GO:0009712	0.0287598	#N/A	#N/A	#N/A	#N/A	#N/A
GO:BP	response to glucocorticoid	GO:0051384	0.0288303	#N/A	#N/A	#N/A	#N/A	#N/A
GO:BP	glutamate secretion	GO:0014047	0.0288727	#N/A	#N/A	#N/A	#N/A	#N/A
GO:BP	synaptic membrane adhesion	GO:0099560	0.0288727	#N/A	#N/A	#N/A	#N/A	#N/A
GO:BP	copulation	GO:0007620	0.0305018	0.000120035	#N/A	#N/A	#N/A	#N/A
GO:BP	atrial septum development	GO:0003283	0.0305018	0.0200451	#N/A	0.044467	#N/A	#N/A
GO:BP	response to magnesium ion	GO:0032026	0.0305018	#N/A	#N/A	#N/A	#N/A	#N/A
GO:BP	regulation of axon extension	GO:0030516	0.0307333	#N/A	0.00139593	7.6756e-05	#N/A	#N/A
GO:BP	protein tyrosine kinase activity	GO:0004713	0.0308868	#N/A	#N/A	#N/A	#N/A	#N/A
GO:BP	embryonic camera-type eye development	GO:0031076	0.0311157	0.000694628	0.0299785	0.0129142	#N/A	#N/A
GO:BP	stem cell division	GO:0017145	0.0311157	0.0414237	#N/A	#N/A	#N/A	#N/A
GO:BP	positive regulation of Notch signaling pathway	GO:0045747	0.0311157	#N/A	#N/A	#N/A	#N/A	#N/A
GO:BP	spleen development	GO:0048536	0.0311157	#N/A	#N/A	#N/A	#N/A	#N/A
GO:MF	positive regulation of anion transport	GO:1903793	0.0316742	#N/A	#N/A	0.00368501	#N/A	#N/A
GO:BP	cellular homeostasis	GO:0019725	0.0322844	#N/A	#N/A	#N/A	#N/A	#N/A
GO:BP	commitment of neuronal cell to specific neuron type in forebrain	GO:0021902	0.032286	0.000222639	0.00643491	#N/A	#N/A	#N/A
GO:BP	forebrain dorsal/ventral pattern formation	GO:0021798	0.032286	0.000222639	#N/A	#N/A	#N/A	#N/A
GO:BP	regulation of somitogenesis	GO:0014807	0.032286	0.0131048	#N/A	#N/A	#N/A	#N/A
GO:BP	negative regulation of Wnt signaling pathway involved in heart development	GO:0003308	0.032286	#N/A	#N/A	#N/A	#N/A	#N/A
GO:BP	nonassociative learning	GO:0046958	0.032286	#N/A	#N/A	#N/A	#N/A	#N/A
GO:BP	response to estradiol	GO:0032355	0.0326799	#N/A	#N/A	#N/A	#N/A	#N/A
GO:BP	development of primary female sexual characteristics	GO:0046545	0.0336598	0.0302463	#N/A	#N/A	#N/A	#N/A
GO:BP	regulation of organic acid transport	GO:0032890	0.0338492	#N/A	#N/A	#N/A	#N/A	#N/A
GO:BP	negative regulation of anion transport	GO:1903792	0.0348768	#N/A	#N/A	#N/A	#N/A	#N/A
GO:BP	secretion by tissue	GO:0032941	0.0351336	#N/A	#N/A	#N/A	#N/A	#N/A
GO:BP	aortic valve morphogenesis	GO:0003180	0.037004	0.000716376	#N/A	#N/A	#N/A	#N/A
GO:BP	convergent extension	GO:0060026	0.037004	#N/A	#N/A	#N/A	#N/A	#N/A
GO:BP	muscle cell migration	GO:0014812	0.0370763	#N/A	#N/A	#N/A	#N/A	#N/A
GO:BP	hindbrain morphogenesis	GO:0021575	0.0375041	0.00957349	#N/A	#N/A	#N/A	#N/A
GO:BP	eating behavior	GO:0042755	0.0375041	0.00957349	#N/A	#N/A	#N/A	#N/A
GO:BP	positive regulation of synaptic transmission, glutamatergic	GO:0051968	0.0375079	#N/A	#N/A	#N/A	#N/A	#N/A
GO:BP	exocrine system development	GO:0035272	0.0383944	0.0275687	#N/A	#N/A	#N/A	#N/A
GO:BP	heparan sulfate sulfotransferase activity	GO:0034483	0.0394121	#N/A	#N/A	#N/A	#N/A	#N/A
GO:BP	exocytosis	GO:0006887	0.0394834	#N/A	0.0137615	#N/A	#N/A	#N/A
GO:BP	inorganic cation import across plasma membrane	GO:0098659	0.0402941	#N/A	#N/A	#N/A	#N/A	#N/A
GO:MF	inorganic ion import across plasma membrane	GO:0099587	0.0402941	#N/A	#N/A	#N/A	#N/A	#N/A
GO:BP	response to chemical	GO:0042221	0.0405946	7.31954e-09	#N/A	#N/A	#N/A	#N/A
GO:BP	sulfotransferase activity	GO:0008146	0.0420344	#N/A	#N/A	#N/A	#N/A	#N/A
GO:BP	supramolecular fiber organization	GO:0097435	0.0423671	#N/A	#N/A	3.22503e-07	#N/A	#N/A
GO:BP	embryonic placenta development	GO:0001892	0.0427141	0.0289374	#N/A	1.11444e-05	#N/A	#N/A
GO:MF	regulation of response to wounding	GO:1903034	0.0427422	#N/A	#N/A	#N/A	#N/A	#N/A
GO:BP	cell fate commitment involved in formation of primary germ layer	GO:0060795	0.0437535	0.00045651	#N/A	#N/A	#N/A	#N/A
GO:BP	postsynapse assembly	GO:0099068	0.0437535	#N/A	#N/A	#N/A	#N/A	#N/A
GO:BP	regulation of renal system process	GO:0098801	0.0441104	#N/A	#N/A	#N/A	#N/A	#N/A
GO:BP	receptor localization to synapse	GO:0097120	0.0444468	#N/A	#N/A	#N/A	#N/A	#N/A
GO:BP	cellular response to metal ion	GO:0071248	0.0450378	#N/A	#N/A	#N/A	#N/A	#N/A
GO:BP	ionotropic glutamate receptor activity	GO:0004970	0.0456063	#N/A	#N/A	#N/A	#N/A	#N/A
GO:MF	protein localization to paranode region of axon	GO:0002175	0.0464951	#N/A	#N/A	#N/A	#N/A	#N/A
GO:BP	spinal cord oligodendrocyte cell differentiation	GO:0021529	0.0464951	#N/A	#N/A	#N/A	#N/A	#N/A
GO:BP	oligodendrocyte cell fate specification	GO:0021778	0.0464951	#N/A	#N/A	#N/A	#N/A	#N/A
GO:BP	oligodendrocyte cell fate commitment	GO:0021779	0.0464951	#N/A	#N/A	#N/A	#N/A	#N/A
GO:BP	glial cell fate specification	GO:0021780	0.0464951	#N/A	#N/A	#N/A	#N/A	#N/A
GO:BP	stem cell fate commitment	GO:0048865	0.0464951	#N/A	#N/A	#N/A	#N/A	#N/A
GO:BP	mesenchymal stem cell maintenance involved in nephron morphogenesis	GO:0072038	0.0464951	#N/A	#N/A	#N/A	#N/A	#N/A
GO:BP	proximal/distal pattern formation involved in nephron development	GO:0072047	0.0464951	#N/A	#N/A	#N/A	#N/A	#N/A
GO:BP	specification of nephron tubule identity	GO:0072081	0.0464951	#N/A	#N/A	#N/A	#N/A	#N/A
GO:BP	metanephric tubule formation	GO:0072174	0.0464951	#N/A	#N/A	#N/A	#N/A	#N/A
GO:BP	negative regulation of apoptotic process involved in morphogenesis	GO:1902338	0.0464951	#N/A	#N/A	#N/A	#N/A	#N/A
GO:BP	negative regulation of apoptotic process involved in development	GO:1904746	0.0464951	#N/A	#N/A	#N/A	#N/A	#N/A
GO:BP	glial cell development	GO:0021782	0.0467947	#N/A	#N/A	#N/A	#N/A	#N/A
GO:BP	rostrocaudal neural tube patterning	GO:0021903	0.0470901	2.3138e-06	#N/A	#N/A	#N/A	#N/A
GO:BP	regulation of apoptotic process involved in morphogenesis	GO:1902337	0.0470901	#N/A	#N/A	#N/A	#N/A	#N/A
GO:BP	regulation of G protein-coupled receptor signaling pathway	GO:0008277	0.0471974	#N/A	#N/A	#N/A	#N/A	#N/A
GO:BP	cardiac muscle cell proliferation	GO:0060038	0.0474023	0.00743951	#N/A	#N/A	#N/A	#N/A
GO:BP	acidic amino acid transport	GO:0015800	0.0474023	#N/A	#N/A	#N/A	#N/A	#N/A
GO:BP	regulation of cAMP-mediated signaling	GO:0043949	0.0474023	#N/A	#N/A	#N/A	#N/A	#N/A
GO:BP	type B pancreatic cell development	GO:0003323	0.0474686	0.00587725	#N/A	#N/A	#N/A	#N/A
GO:BP	positive regulation of heart rate	GO:0010460	0.0487385	#N/A	#N/A	#N/A	#N/A	#N/A
GO:BP	protein kinase activity	GO:0004672	0.0488774	#N/A	0.00103967	2.41389e-07	#N/A	#N/A
GO:BP	heart induction	GO:0003129	0.0494465	0.00587532	#N/A	#N/A	#N/A	#N/A
GO:BP	cardiac ventricle formation	GO:0003211	0.0494465	0.00587532	#N/A	#N/A	#N/A	#N/A
GO:BP	spinal cord motor neuron cell fate specification	GO:0021520	0.0494465	0.00587532	#N/A	#N/A	#N/A	#N/A
GO:BP	trigeminal nerve development	GO:0021559	0.0494465	0.00587532	#N/A	#N/A	#N/A	#N/A
GO:BP	facial nerve structural organization	GO:0021612	0.0494465	0.00587532	#N/A	#N/A	#N/A	#N/A
GO:BP	limb bud formation	GO:0060174	0.0494465	0.00587532	#N/A	#N/A	#N/A	#N/A
GO:BP	cerebellar granular layer formation	GO:0021684	0.0494465	#N/A	#N/A	#N/A	#N/A	#N/A
GO:BP	cerebellar granule cell differentiation	GO:0021707	0.0494465	#N/A	#N/A	#N/A	#N/A	#N/A
GO:BP	interneuron migration from the subpallium to the cortex	GO:0021830	0.0494465	#N/A	#N/A	#N/A	#N/A	#N/A
GO:BP	netrin-activated signaling pathway	GO:0038007	0.0494465	#N/A	#N/A	#N/A	#N/A	#N/A
GO:BP	righting reflex	GO:0060013	0.0494465	#N/A	#N/A	#N/A	#N/A	#N/A
GO:BP	nephric duct morphogenesis	GO:0072178	0.0494465	#N/A	#N/A	#N/A	#N/A	#N/A
GO:BP	regulation of epidermis development	GO:0045682	0.0496414	0.0157812	#N/A	0.0208653	#N/A	#N/A
GO:MF	vascular endothelial growth factor-activated receptor activity	GO:0005021	0.0497395	0.00102949	#N/A	#N/A	#N/A	#N/A
GO:MF	alpha-adrenergic receptor activity	GO:0004936	0.0497395	0.0492773	#N/A	#N/A	#N/A	#N/A
GO:MF	adenylate cyclase inhibiting G protein-coupled glutamate receptor activity	GO:0001640	0.0497395	#N/A	#N/A	#N/A	#N/A	#N/A
GO:MF	alpha-N-acetylneuraminate alpha-2,8-sialyltransferase activity	GO:0003828	0.0497395	#N/A	#N/A	#N/A	#N/A	#N/A
GO:BP	cellular nitrogen compound metabolic process	GO:0034641	#N/A	6.80911e-20	7.89453e-32	7.0517e-130	3.00561e-66	2.36918e-68
GO:BP	metabolic process	GO:0008152	#N/A	9.82601e-06	3.65847e-26	2.00785e-141	2.14912e-48	7.63703e-59
GO:BP	cellular protein metabolic process	GO:0044267	#N/A	#N/A	1.26292e-17	8.51934e-96	3.11283e-30	2.77579e-45
GO:BP	organelle organization	GO:0006996	#N/A	#N/A	1.59893e-10	2.49932e-87	4.00373e-33	5.50345e-47
GO:BP	macromolecule modification	GO:0043412	#N/A	#N/A	4.44345e-17	3.21265e-86	3.05134e-14	1.27876e-25
GO:BP	protein metabolic process	GO:0019538	#N/A	#N/A	7.24769e-16	1.16622e-74	1.09743e-22	9.93309e-34
GO:BP	organonitrogen compound metabolic process	GO:1901564	#N/A	#N/A	1.32551e-10	1.43505e-65	1.54361e-19	9.26169e-29
GO:BP	protein localization	GO:0008104	#N/A	#N/A	2.85939e-10	9.96728e-60	1.62623e-09	6.92757e-22
GO:BP	cellular localization	GO:0051641	#N/A	#N/A	2.61555e-14	2.10943e-58	1.93769e-07	2.96572e-19
GO:MF	enzyme binding	GO:0019899	#N/A	#N/A	4.98886e-11	2.0257e-57	3.39971e-13	1.56837e-28
GO:BP	macromolecule localization	GO:0033036	#N/A	#N/A	4.88175e-12	1.14607e-55	1.00696e-07	2.3569e-20
GO:BP	cell cycle	GO:0007049	#N/A	#N/A	3.16498e-07	2.36814e-54	2.20431e-23	6.33846e-39
GO:BP	cellular macromolecule localization	GO:0070727	#N/A	#N/A	6.77982e-09	8.26809e-53	2.37368e-09	1.08184e-21
GO:BP	cellular protein localization	GO:0034613	#N/A	#N/A	4.71163e-09	4.9779e-52	2.67487e-09	9.04295e-22
GO:BP	cellular response to stress	GO:0033554	#N/A	#N/A	1.41884e-05	7.26359e-52	7.13912e-23	2.66352e-25
GO:BP	cellular component biogenesis	GO:0044085	#N/A	#N/A	3.15944e-09	1.7546e-50	5.08479e-18	1.46865e-24
GO:BP	intracellular transport	GO:0046907	#N/A	#N/A	1.00583e-07	2.21972e-47	3.64363e-09	1.77046e-24
GO:BP	cell cycle process	GO:0022402	#N/A	#N/A	2.469e-05	2.48798e-47	1.38435e-18	2.43e-32
GO:BP	regulation of cell cycle	GO:0051726	#N/A	#N/A	3.21526e-09	1.96266e-45	2.65689e-12	1.46877e-26
GO:BP	mitotic cell cycle	GO:0000278	#N/A	#N/A	0.00203678	6.28872e-42	4.94119e-11	1.68415e-26
GO:MF	RNA binding	GO:0003723	#N/A	#N/A	0.00103429	2.16106e-41	1.5668e-56	1.59656e-54
GO:BP	establishment of localization in cell	GO:0051649	#N/A	#N/A	1.12599e-12	4.09081e-41	2.53864e-05	2.97517e-17
GO:BP	chromosome organization	GO:0051276	#N/A	#N/A	0.00493271	1.0082e-39	8.21187e-30	4.87186e-32
GO:BP	protein localization to organelle	GO:0033365	#N/A	#N/A	9.06407e-06	1.56268e-39	6.77419e-11	3.30931e-16
GO:MF	DNA-binding transcription factor binding	GO:0140297	#N/A	3.86189e-05	3.88613e-07	1.82795e-21	0.00233047	7.5312e-06
GO:BP	mitotic cell cycle process	GO:1903047	#N/A	#N/A	#N/A	2.89179e-39	1.17333e-10	6.3331e-27
GO:BP	cellular component assembly	GO:0022607	#N/A	#N/A	2.77889e-09	3.48087e-39	1.48604e-10	4.87975e-14
GO:BP	establishment of protein localization	GO:0045184	#N/A	#N/A	2.68046e-07	6.61785e-39	1.44731e-08	4.59576e-19
GO:BP	RNA processing	GO:0006396	#N/A	#N/A	#N/A	3.3449e-38	4.93382e-41	3.85208e-41
GO:BP	protein transport	GO:0015031	#N/A	#N/A	1.36839e-06	3.77411e-35	1.592e-07	1.35058e-17
GO:BP	positive regulation of cell cycle	GO:0045787	#N/A	0.0225556	1.07798e-05	1.03427e-21	3.78526e-05	1.63005e-08
GO:BP	nitrogen compound transport	GO:0071705	#N/A	#N/A	6.94853e-10	6.91862e-34	3.39255e-07	4.24911e-14
GO:BP	peptide transport	GO:0015833	#N/A	#N/A	9.47328e-07	7.29736e-34	1.22346e-06	1.51951e-15
GO:BP	amide transport	GO:0042886	#N/A	#N/A	1.28997e-06	2.08296e-33	1.65731e-06	5.20102e-15
GO:BP	macromolecule catabolic process	GO:0009057	#N/A	#N/A	#N/A	5.99351e-32	1.28228e-17	3.12094e-25
GO:BP	translation	GO:0006412	#N/A	#N/A	#N/A	6.03794e-31	3.12911e-35	2.64352e-38
GO:BP	cellular macromolecule catabolic process	GO:0044265	#N/A	#N/A	#N/A	6.32485e-31	6.56142e-21	1.99463e-27
GO:BP	cell division	GO:0051301	#N/A	#N/A	0.000878974	1.02023e-30	6.98102e-08	1.06711e-14
GO:BP	protein modification by small protein conjugation or removal	GO:0070647	#N/A	#N/A	#N/A	3.08564e-30	5.71833e-13	9.5008e-17
GO:BP	mRNA metabolic process	GO:0016071	#N/A	#N/A	0.00247828	3.85604e-30	4.8691e-32	1.47909e-31
GO:BP	intracellular protein transport	GO:0006886	#N/A	#N/A	4.44373e-06	9.03064e-30	9.70598e-09	1.55553e-19
GO:BP	peptide biosynthetic process	GO:0043043	#N/A	#N/A	#N/A	2.18541e-29	2.19426e-34	5.04544e-37
GO:BP	cellular response to hormone stimulus	GO:0032870	#N/A	0.0093315	0.000339326	3.7331e-09	#N/A	#N/A
GO:BP	protein modification by small protein conjugation	GO:0032446	#N/A	#N/A	#N/A	2.45145e-29	4.9861e-09	5.90092e-16
GO:MF	transferase activity	GO:0016740	#N/A	#N/A	0.000545372	8.23175e-29	#N/A	2.77941e-07
GO:BP	amide biosynthetic process	GO:0043604	#N/A	#N/A	#N/A	3.03221e-28	4.81091e-30	1.5273e-32
GO:BP	protein-containing complex subunit organization	GO:0043933	#N/A	#N/A	#N/A	3.11694e-28	3.94378e-17	2.39936e-21
GO:BP	organonitrogen compound biosynthetic process	GO:1901566	#N/A	#N/A	0.0020407	3.8464e-28	5.77247e-17	5.16474e-22
GO:BP	regulation of organelle organization	GO:0033043	#N/A	#N/A	0.000231041	1.4818e-26	1.63293e-07	5.2668e-10
GO:BP	cellular response to DNA damage stimulus	GO:0006974	#N/A	#N/A	#N/A	1.49588e-26	3.40279e-20	4.29435e-20
GO:BP	protein ubiquitination	GO:0016567	#N/A	#N/A	#N/A	1.49588e-26	3.76874e-08	1.65063e-15
GO:BP	organic substance transport	GO:0071702	#N/A	#N/A	2.01028e-08	1.58475e-25	0.000645906	2.04914e-09
GO:BP	peptidyl-amino acid modification	GO:0018193	#N/A	#N/A	3.11579e-10	1.52668e-24	0.00045441	0.000579708
GO:MF	kinase binding	GO:0019900	#N/A	#N/A	0.000431261	2.18431e-24	#N/A	4.34918e-06
GO:BP	peptide metabolic process	GO:0006518	#N/A	#N/A	#N/A	2.99048e-24	9.01824e-30	3.91649e-32
GO:MF	histone deacetylase binding	GO:0042826	#N/A	0.027543	0.00218638	2.17674e-07	#N/A	0.00218505
GO:BP	regulation of catabolic process	GO:0009894	#N/A	#N/A	5.98122e-05	6.79433e-24	3.12936e-08	8.91465e-14
GO:BP	ribonucleoprotein complex biogenesis	GO:0022613	#N/A	#N/A	#N/A	1.38157e-23	4.49667e-22	5.19016e-34
GO:BP	anion transport	GO:0006820	#N/A	#N/A	3.16925e-08	1.95145e-23	0.00885574	2.63771e-09
GO:MF	ATP binding	GO:0005524	#N/A	#N/A	0.00765346	5.3711e-23	1.3919e-07	8.07106e-10
GO:BP	regulation of cell cycle process	GO:0010564	#N/A	#N/A	#N/A	7.11724e-23	9.36834e-09	5.76021e-14
GO:MF	adenyl nucleotide binding	GO:0030554	#N/A	#N/A	0.0090291	7.81855e-23	6.47904e-07	1.19992e-09
GO:BP	multicellular organism growth	GO:0035264	#N/A	0.0170236	0.00413285	0.00127131	#N/A	#N/A
GO:MF	protein kinase binding	GO:0019901	#N/A	#N/A	0.00677082	1.77738e-22	#N/A	9.8611e-07
GO:BP	regulation of translation	GO:0006417	#N/A	#N/A	#N/A	2.09273e-22	5.64139e-16	3.54316e-19
GO:BP	protein catabolic process	GO:0030163	#N/A	#N/A	#N/A	2.31041e-22	4.98927e-08	2.65904e-12
GO:MF	adenyl ribonucleotide binding	GO:0032559	#N/A	#N/A	0.00617163	2.95756e-22	1.98541e-06	2.74493e-09
GO:BP	modification-dependent macromolecule catabolic process	GO:0043632	#N/A	#N/A	#N/A	3.06339e-22	9.89844e-10	1.24997e-13
GO:BP	cellular catabolic process	GO:0044248	#N/A	#N/A	#N/A	9.18001e-22	5.29801e-13	6.86082e-16
GO:BP	mRNA stabilization	GO:0048255	#N/A	#N/A	0.00645216	#N/A	#N/A	0.0395572
GO:BP	chromatin organization	GO:0006325	#N/A	#N/A	#N/A	9.51181e-22	1.09325e-15	5.96497e-15
GO:BP	protein-containing complex assembly	GO:0065003	#N/A	#N/A	#N/A	1.0099e-21	1.22395e-13	6.75162e-17
GO:MF	transcription coregulator activity	GO:0003712	#N/A	#N/A	#N/A	1.07308e-21	1.68554e-09	7.76883e-14
GO:BP	lung epithelium development	GO:0060428	#N/A	2.8176e-07	0.00806717	#N/A	#N/A	#N/A
GO:BP	cell cycle phase transition	GO:0044770	#N/A	#N/A	#N/A	1.45124e-21	2.75431e-05	6.20147e-11
GO:BP	regulation of cellular localization	GO:0060341	#N/A	#N/A	0.00402496	1.69534e-21	#N/A	1.30469e-05
GO:BP	neural tube formation	GO:0001841	#N/A	0.0166079	0.012064	1.26643e-08	#N/A	#N/A
GO:BP	mitotic cell cycle phase transition	GO:0044772	#N/A	#N/A	#N/A	1.78968e-21	0.00969429	3.41388e-12
GO:MF	purine ribonucleoside triphosphate binding	GO:0035639	#N/A	#N/A	#N/A	1.79583e-21	4.32356e-08	9.74224e-10
GO:MF	nucleotide binding	GO:0000166	#N/A	#N/A	#N/A	2.08769e-21	1.11051e-09	7.79259e-10
GO:MF	nucleoside phosphate binding	GO:1901265	#N/A	#N/A	#N/A	2.08769e-21	1.11051e-09	7.79259e-10
GO:MF	purine nucleotide binding	GO:0017076	#N/A	#N/A	#N/A	4.37743e-21	9.13681e-08	1.39943e-09
GO:BP	regulation of cellular amide metabolic process	GO:0034248	#N/A	#N/A	#N/A	5.77579e-21	2.99756e-16	1.57721e-17
GO:BP	modification-dependent protein catabolic process	GO:0019941	#N/A	#N/A	#N/A	5.99068e-21	7.31966e-09	6.3548e-13
GO:MF	purine ribonucleotide binding	GO:0032555	#N/A	#N/A	#N/A	1.25714e-20	4.46725e-07	2.88239e-09
GO:BP	covalent chromatin modification	GO:0016569	#N/A	#N/A	#N/A	1.47169e-20	7.10377e-11	4.09305e-13
GO:MF	catalytic activity	GO:0003824	#N/A	#N/A	#N/A	1.67106e-20	1.03708e-06	2.56786e-06
GO:BP	RNA stabilization	GO:0043489	#N/A	#N/A	0.0165125	#N/A	0.0112282	0.0100787
GO:BP	regulation of protein localization	GO:0032880	#N/A	#N/A	0.00539233	2.5332e-20	#N/A	4.89431e-06
GO:MF	RNA polymerase II activating transcription factor binding	GO:0001102	#N/A	0.00287608	0.0182654	0.000439618	#N/A	#N/A
GO:BP	ubiquitin-dependent protein catabolic process	GO:0006511	#N/A	#N/A	#N/A	4.21321e-20	1.3489e-06	1.33854e-11
GO:BP	regulation of cellular protein localization	GO:1903827	#N/A	#N/A	0.0150625	4.61004e-20	#N/A	2.69234e-05
GO:BP	ncRNA metabolic process	GO:0034660	#N/A	#N/A	#N/A	1.53183e-19	3.99316e-15	2.94577e-17
GO:MF	ribonucleotide binding	GO:0032553	#N/A	#N/A	#N/A	1.60165e-19	5.49072e-07	4.86171e-09
GO:BP	regulation of cellular response to stress	GO:0080135	#N/A	#N/A	0.0171006	1.77946e-19	0.00722859	2.77385e-07
GO:BP	embryonic eye morphogenesis	GO:0048048	#N/A	0.000186782	0.0236669	#N/A	#N/A	#N/A
GO:BP	cytoskeleton organization	GO:0007010	#N/A	#N/A	0.00342619	1.79182e-19	#N/A	0.00766836
GO:BP	histone modification	GO:0016570	#N/A	#N/A	#N/A	1.96937e-19	4.22223e-10	1.25656e-12
GO:BP	cellular protein catabolic process	GO:0044257	#N/A	#N/A	#N/A	2.84172e-19	4.47324e-09	3.82997e-13
GO:BP	maintenance of cell number	GO:0098727	#N/A	3.3664e-05	0.0377503	1.2843e-07	#N/A	0.000121284
GO:BP	regulation of cellular catabolic process	GO:0031329	#N/A	#N/A	#N/A	9.2494e-19	2.48155e-08	3.96554e-12
GO:BP	catabolic process	GO:0009056	#N/A	#N/A	#N/A	1.31349e-18	2.27182e-09	2.30769e-13
GO:BP	cellular amide metabolic process	GO:0043603	#N/A	#N/A	#N/A	1.43056e-18	3.35315e-22	8.15291e-23
GO:BP	DNA metabolic process	GO:0006259	#N/A	#N/A	#N/A	2.28511e-18	1.30394e-20	2.59271e-20
GO:BP	stem cell population maintenance	GO:0019827	#N/A	1.90582e-05	0.0420494	6.1059e-08	#N/A	0.000186394
GO:BP	nucleocytoplasmic transport	GO:0006913	#N/A	#N/A	0.00145865	3.04783e-18	0.00200062	5.15156e-12
GO:BP	embryonic camera-type eye morphogenesis	GO:0048596	#N/A	0.00811478	0.0384543	#N/A	#N/A	#N/A
GO:BP	sperm ejaculation	GO:0042713	#N/A	#N/A	0.0411048	#N/A	#N/A	#N/A
GO:BP	nuclear transport	GO:0051169	#N/A	#N/A	0.00145865	3.04783e-18	0.00200062	5.15156e-12
GO:BP	amacrine cell differentiation	GO:0035881	#N/A	0.00085326	0.0444294	#N/A	#N/A	#N/A
GO:BP	pancreatic A cell differentiation	GO:0003310	#N/A	0.033524	0.0444294	#N/A	#N/A	#N/A
GO:BP	mRNA processing	GO:0006397	#N/A	#N/A	#N/A	3.06038e-18	2.55711e-23	9.0354e-21
GO:BP	negative regulation of cell cycle	GO:0045786	#N/A	#N/A	#N/A	3.08641e-18	0.000307666	5.44003e-10
GO:BP	proteoglycan biosynthetic process	GO:0030166	#N/A	#N/A	0.0445158	#N/A	#N/A	#N/A
GO:BP	forebrain neuron development	GO:0021884	#N/A	2.64627e-05	#N/A	0.0405956	#N/A	#N/A
GO:BP	apoptotic process involved in development	GO:1902742	#N/A	1.53249e-05	#N/A	#N/A	#N/A	#N/A
GO:BP	regulation of DNA binding	GO:0051101	#N/A	3.3006e-05	#N/A	4.91553e-08	#N/A	#N/A
GO:BP	regulation of transcription regulatory region DNA binding	GO:2000677	#N/A	4.1366e-05	#N/A	0.000377467	#N/A	#N/A
GO:BP	nervous system process	GO:0050877	#N/A	2.96647e-05	#N/A	#N/A	#N/A	#N/A
GO:BP	lung epithelial cell differentiation	GO:0060487	#N/A	9.11054e-05	#N/A	#N/A	#N/A	#N/A
GO:BP	hypothalamus development	GO:0021854	#N/A	0.000120035	#N/A	0.00616809	#N/A	#N/A
GO:BP	lung cell differentiation	GO:0060479	#N/A	0.000140264	#N/A	#N/A	#N/A	#N/A
GO:BP	positive regulation of cell death	GO:0010942	#N/A	0.000244507	#N/A	3.85945e-07	#N/A	#N/A
GO:BP	positive regulation of biomineral tissue development	GO:0070169	#N/A	0.000247535	#N/A	0.0131399	#N/A	#N/A
GO:BP	stem cell proliferation	GO:0072089	#N/A	0.00029469	#N/A	0.00032006	#N/A	#N/A
GO:BP	positive regulation of biomineralization	GO:0110151	#N/A	0.000323492	#N/A	0.0231628	#N/A	#N/A
GO:BP	regulation of neuron migration	GO:2001222	#N/A	0.000247535	#N/A	#N/A	#N/A	#N/A
GO:MF	intronic transcription regulatory region sequence-specific DNA binding	GO:0001161	#N/A	0.000364475	#N/A	#N/A	#N/A	#N/A
GO:BP	kidney mesenchyme development	GO:0072074	#N/A	0.000374371	#N/A	#N/A	#N/A	#N/A
GO:BP	regulation of female receptivity	GO:0045924	#N/A	0.000449919	#N/A	#N/A	#N/A	#N/A
GO:BP	paraxial mesoderm formation	GO:0048341	#N/A	0.00085326	#N/A	#N/A	#N/A	#N/A
GO:BP	hepaticobiliary system development	GO:0061008	#N/A	0.0009825	#N/A	2.84344e-05	#N/A	#N/A
GO:BP	T cell differentiation	GO:0030217	#N/A	0.000903846	#N/A	#N/A	#N/A	#N/A
GO:BP	striated muscle cell proliferation	GO:0014855	#N/A	0.0011352	#N/A	#N/A	#N/A	#N/A
GO:BP	morphogenesis of an epithelial bud	GO:0060572	#N/A	0.00129469	#N/A	#N/A	#N/A	#N/A
GO:BP	dorsal/ventral neural tube patterning	GO:0021904	#N/A	0.00160382	#N/A	#N/A	#N/A	#N/A
GO:BP	skeletal muscle cell differentiation	GO:0035914	#N/A	0.00165971	#N/A	#N/A	#N/A	#N/A
GO:BP	columnar/cuboidal epithelial cell development	GO:0002066	#N/A	0.0021853	#N/A	#N/A	#N/A	#N/A
GO:BP	liver development	GO:0001889	#N/A	0.0024721	#N/A	2.38385e-05	#N/A	#N/A
GO:BP	mechanoreceptor differentiation	GO:0042490	#N/A	0.00240284	#N/A	#N/A	#N/A	#N/A
GO:BP	cerebral cortex radially oriented cell migration	GO:0021799	#N/A	0.00241173	#N/A	#N/A	#N/A	#N/A
GO:BP	positive regulation of apoptotic process	GO:0043065	#N/A	0.00291016	#N/A	4.24518e-08	#N/A	0.0194929
GO:BP	positive regulation of programmed cell death	GO:0043068	#N/A	0.00314651	#N/A	2.02328e-07	#N/A	#N/A
GO:BP	cardiac neural crest cell development involved in outflow tract morphogenesis	GO:0061309	#N/A	0.00245267	#N/A	#N/A	#N/A	#N/A
GO:BP	detection of external stimulus	GO:0009581	#N/A	0.00267152	#N/A	#N/A	#N/A	#N/A
GO:BP	reproductive behavior	GO:0019098	#N/A	0.0028473	#N/A	#N/A	#N/A	#N/A
GO:MF	RNA polymerase II transcription factor binding	GO:0001085	#N/A	0.00325081	#N/A	0.00180059	#N/A	#N/A
GO:BP	brain morphogenesis	GO:0048854	#N/A	0.00324404	#N/A	#N/A	#N/A	#N/A
GO:BP	heart formation	GO:0060914	#N/A	0.00324583	#N/A	#N/A	#N/A	#N/A
GO:BP	regulation of prostatic bud formation	GO:0060685	#N/A	0.00390326	#N/A	#N/A	#N/A	#N/A
GO:BP	forebrain morphogenesis	GO:0048853	#N/A	0.00410619	#N/A	#N/A	#N/A	#N/A
GO:BP	female mating behavior	GO:0060180	#N/A	0.00410619	#N/A	#N/A	#N/A	#N/A
GO:BP	glandular epithelial cell development	GO:0002068	#N/A	0.00565623	#N/A	#N/A	#N/A	#N/A
GO:BP	pharyngeal system development	GO:0060037	#N/A	0.00565623	#N/A	#N/A	#N/A	#N/A
GO:BP	anterior/posterior axis specification	GO:0009948	#N/A	0.0060171	#N/A	0.00821974	#N/A	#N/A
GO:BP	prostatic bud formation	GO:0060513	#N/A	0.00587532	#N/A	#N/A	#N/A	#N/A
GO:BP	positive regulation of kidney development	GO:0090184	#N/A	0.00587532	#N/A	#N/A	#N/A	#N/A
GO:BP	branch elongation of an epithelium	GO:0060602	#N/A	0.00587725	#N/A	#N/A	#N/A	#N/A
GO:BP	positive regulation of endothelial cell proliferation	GO:0001938	#N/A	0.0060443	#N/A	#N/A	#N/A	#N/A
GO:BP	mating behavior	GO:0007617	#N/A	0.00619167	#N/A	#N/A	#N/A	#N/A
GO:BP	visual perception	GO:0007601	#N/A	0.0079445	#N/A	#N/A	#N/A	#N/A
GO:BP	smooth muscle tissue development	GO:0048745	#N/A	0.00811478	#N/A	#N/A	#N/A	#N/A
GO:BP	hormone metabolic process	GO:0042445	#N/A	0.00884217	#N/A	#N/A	#N/A	#N/A
GO:BP	detection of abiotic stimulus	GO:0009582	#N/A	0.00917145	#N/A	#N/A	#N/A	#N/A
GO:BP	regeneration	GO:0031099	#N/A	0.00926281	#N/A	#N/A	#N/A	#N/A
GO:BP	prostate gland development	GO:0030850	#N/A	0.00957349	#N/A	#N/A	#N/A	#N/A
GO:BP	lymphocyte differentiation	GO:0030098	#N/A	0.00978507	#N/A	#N/A	#N/A	#N/A
GO:MF	RNA polymerase II intronic transcription regulatory region sequence-specific DNA binding	GO:0001162	#N/A	0.0113471	#N/A	#N/A	#N/A	#N/A
GO:BP	regulation of muscle organ development	GO:0048634	#N/A	0.0119629	#N/A	#N/A	#N/A	#N/A
GO:BP	sensory perception of light stimulus	GO:0050953	#N/A	0.0121811	#N/A	#N/A	#N/A	#N/A
GO:BP	immature T cell proliferation in thymus	GO:0033080	#N/A	0.0123858	#N/A	#N/A	#N/A	#N/A
GO:BP	glutamatergic neuron differentiation	GO:1905962	#N/A	0.0123858	#N/A	#N/A	#N/A	#N/A
GO:BP	regulation of mesenchymal cell apoptotic process	GO:2001053	#N/A	0.0123858	#N/A	#N/A	#N/A	#N/A
GO:BP	cardiac neural crest cell migration involved in outflow tract morphogenesis	GO:0003253	#N/A	0.0131048	#N/A	#N/A	#N/A	#N/A
GO:BP	cerebral cortex regionalization	GO:0021796	#N/A	0.0131048	#N/A	#N/A	#N/A	#N/A
GO:BP	ureteric bud formation	GO:0060676	#N/A	0.0131048	#N/A	#N/A	#N/A	#N/A
GO:BP	BMP signaling pathway involved in heart development	GO:0061312	#N/A	0.0131048	#N/A	#N/A	#N/A	#N/A
GO:BP	neural crest cell migration involved in autonomic nervous system development	GO:1901166	#N/A	0.0131048	#N/A	#N/A	#N/A	#N/A
GO:BP	male genitalia development	GO:0030539	#N/A	0.0136611	#N/A	#N/A	#N/A	#N/A
GO:BP	negative regulation of female receptivity	GO:0007621	#N/A	0.0138429	#N/A	#N/A	#N/A	#N/A
GO:BP	forebrain anterior/posterior pattern specification	GO:0021797	#N/A	0.0138429	#N/A	#N/A	#N/A	#N/A
GO:BP	obsolete regulation of transcription from RNA polymerase II promoter involved in ventral spinal cord interneuron specification	GO:0021913	#N/A	0.0138429	#N/A	#N/A	#N/A	#N/A
GO:BP	stem cell fate specification	GO:0048866	#N/A	0.0138429	#N/A	#N/A	#N/A	#N/A
GO:BP	endocardium formation	GO:0060214	#N/A	0.0138429	#N/A	#N/A	#N/A	#N/A
GO:BP	dermatome development	GO:0061054	#N/A	0.0138429	#N/A	#N/A	#N/A	#N/A
GO:BP	regulation of neural retina development	GO:0061074	#N/A	0.0138429	#N/A	#N/A	#N/A	#N/A
GO:BP	regulation of dermatome development	GO:0061183	#N/A	0.0138429	#N/A	#N/A	#N/A	#N/A
GO:BP	specification of loop of Henle identity	GO:0072086	#N/A	0.0138429	#N/A	#N/A	#N/A	#N/A
GO:BP	condensed mesenchymal cell proliferation	GO:0072137	#N/A	0.0138429	#N/A	#N/A	#N/A	#N/A
GO:BP	nephric duct formation	GO:0072179	#N/A	0.0138429	#N/A	#N/A	#N/A	#N/A
GO:BP	ureter smooth muscle development	GO:0072191	#N/A	0.0138429	#N/A	#N/A	#N/A	#N/A
GO:BP	ureter smooth muscle cell differentiation	GO:0072193	#N/A	0.0138429	#N/A	#N/A	#N/A	#N/A
GO:BP	regulation of amacrine cell differentiation	GO:1902869	#N/A	0.0138429	#N/A	#N/A	#N/A	#N/A
GO:BP	negative regulation of glial cell differentiation	GO:0045686	#N/A	0.0148609	#N/A	#N/A	#N/A	#N/A
GO:MF	fibroblast growth factor receptor binding	GO:0005104	#N/A	0.0156006	#N/A	#N/A	#N/A	#N/A
GO:BP	synapse maturation	GO:0060074	#N/A	0.0158633	#N/A	#N/A	#N/A	#N/A
GO:MF	cadherin binding	GO:0045296	#N/A	0.0165393	#N/A	#N/A	#N/A	#N/A
GO:BP	positive regulation of angiogenesis	GO:0045766	#N/A	0.0166087	#N/A	#N/A	#N/A	#N/A
GO:BP	regulation of DNA-binding transcription factor activity	GO:0051090	#N/A	0.0182121	#N/A	0.000193401	#N/A	#N/A
GO:BP	positive regulation of vasculature development	GO:1904018	#N/A	0.0166087	#N/A	#N/A	#N/A	#N/A
GO:BP	mononuclear cell differentiation	GO:1903131	#N/A	0.0181163	#N/A	#N/A	#N/A	#N/A
GO:BP	alpha-beta T cell differentiation	GO:0046632	#N/A	0.0181538	#N/A	#N/A	#N/A	#N/A
GO:BP	lung alveolus development	GO:0048286	#N/A	0.0183574	#N/A	#N/A	#N/A	#N/A
GO:MF	adrenergic receptor activity	GO:0004935	#N/A	0.0190253	#N/A	#N/A	#N/A	#N/A
GO:BP	heart field specification	GO:0003128	#N/A	0.0204249	#N/A	#N/A	#N/A	#N/A
GO:BP	regulation of norepinephrine secretion	GO:0014061	#N/A	0.0204249	#N/A	#N/A	#N/A	#N/A
GO:BP	regulation of epidermal cell differentiation	GO:0045604	#N/A	0.0225547	#N/A	0.00554883	#N/A	#N/A
GO:BP	positive regulation of endothelial cell migration	GO:0010595	#N/A	0.0206502	#N/A	#N/A	#N/A	#N/A
GO:BP	paraxial mesoderm morphogenesis	GO:0048340	#N/A	0.0237378	#N/A	0.0380839	#N/A	#N/A
GO:BP	regulation of cardiac muscle cell proliferation	GO:0060043	#N/A	0.0225547	#N/A	#N/A	#N/A	#N/A
GO:BP	mesenchymal to epithelial transition involved in metanephros morphogenesis	GO:0003337	#N/A	0.0237378	#N/A	#N/A	#N/A	#N/A
GO:BP	lateral sprouting from an epithelium	GO:0060601	#N/A	0.0237378	#N/A	#N/A	#N/A	#N/A
GO:BP	cardiac neural crest cell differentiation involved in heart development	GO:0061307	#N/A	0.0237378	#N/A	#N/A	#N/A	#N/A
GO:BP	cardiac neural crest cell development involved in heart development	GO:0061308	#N/A	0.0237378	#N/A	#N/A	#N/A	#N/A
GO:BP	commissural neuron axon guidance	GO:0071679	#N/A	0.0237378	#N/A	#N/A	#N/A	#N/A
GO:BP	mesenchymal cell apoptotic process	GO:0097152	#N/A	0.0237378	#N/A	#N/A	#N/A	#N/A
GO:BP	endodermal cell differentiation	GO:0035987	#N/A	0.0250521	#N/A	#N/A	#N/A	#N/A
GO:BP	response to gonadotropin	GO:0034698	#N/A	0.0292159	#N/A	#N/A	#N/A	#N/A
GO:BP	epidermal cell differentiation	GO:0009913	#N/A	0.0314297	#N/A	#N/A	#N/A	#N/A
GO:BP	norepinephrine secretion	GO:0048243	#N/A	0.0320036	#N/A	#N/A	#N/A	#N/A
GO:BP	regulation of cellular ketone metabolic process	GO:0010565	#N/A	0.0330436	#N/A	#N/A	#N/A	#N/A
GO:BP	ventral spinal cord interneuron specification	GO:0021521	#N/A	0.033524	#N/A	#N/A	#N/A	#N/A
GO:BP	vestibulocochlear nerve development	GO:0021562	#N/A	0.033524	#N/A	#N/A	#N/A	#N/A
GO:BP	negative regulation of binding	GO:0051100	#N/A	0.036066	#N/A	0.0024362	#N/A	#N/A
GO:BP	midbrain-hindbrain boundary development	GO:0030917	#N/A	0.033524	#N/A	#N/A	#N/A	#N/A
GO:BP	cell proliferation in midbrain	GO:0033278	#N/A	0.033524	#N/A	#N/A	#N/A	#N/A
GO:BP	cell fate specification involved in pattern specification	GO:0060573	#N/A	0.033524	#N/A	#N/A	#N/A	#N/A
GO:BP	ureter morphogenesis	GO:0072197	#N/A	0.033524	#N/A	#N/A	#N/A	#N/A
GO:BP	positive regulation of DNA binding	GO:0043388	#N/A	0.0391246	#N/A	0.00232856	#N/A	#N/A
GO:BP	positive regulation of transcription regulatory region DNA binding	GO:2000679	#N/A	0.0404948	#N/A	#N/A	#N/A	#N/A
GO:MF	glutamate receptor binding	GO:0035254	#N/A	0.0405762	#N/A	#N/A	#N/A	#N/A
GO:BP	biological process involved in intraspecies interaction between organisms	GO:0051703	#N/A	0.0405888	#N/A	#N/A	#N/A	#N/A
GO:BP	immature T cell proliferation	GO:0033079	#N/A	0.0422465	#N/A	#N/A	#N/A	#N/A
GO:BP	response to mechanical stimulus	GO:0009612	#N/A	0.0453183	#N/A	#N/A	#N/A	#N/A
GO:BP	vascular endothelial growth factor receptor signaling pathway	GO:0048010	#N/A	0.0477882	#N/A	#N/A	#N/A	#N/A
GO:BP	regulation of heart growth	GO:0060420	#N/A	0.0484093	#N/A	#N/A	#N/A	#N/A
GO:MF	protein-containing complex binding	GO:0044877	#N/A	#N/A	0.0105236	5.35379e-18	2.08541e-06	1.22898e-07
GO:BP	proteolysis involved in cellular protein catabolic process	GO:0051603	#N/A	#N/A	#N/A	9.3669e-18	2.3295e-09	1.01015e-12
GO:MF	catalytic activity, acting on a protein	GO:0140096	#N/A	#N/A	0.0140801	1.26047e-17	#N/A	0.00368453
GO:BP	negative regulation of protein modification process	GO:0031400	#N/A	#N/A	0.00141101	1.37576e-17	#N/A	0.00607296
GO:BP	chromosome segregation	GO:0007059	#N/A	#N/A	#N/A	1.98017e-17	3.1124e-11	2.94478e-11
GO:BP	ncRNA processing	GO:0034470	#N/A	#N/A	#N/A	2.20275e-17	2.16119e-12	1.25701e-14
GO:BP	positive regulation of organelle organization	GO:0010638	#N/A	#N/A	0.0152823	4.86445e-17	0.000507834	1.61125e-07
GO:MF	small molecule binding	GO:0036094	#N/A	#N/A	#N/A	6.90455e-17	7.09977e-06	5.71321e-06
GO:BP	proteasome-mediated ubiquitin-dependent protein catabolic process	GO:0043161	#N/A	#N/A	#N/A	1.13149e-16	0.0001667	8.4942e-09
GO:BP	ribosome biogenesis	GO:0042254	#N/A	#N/A	#N/A	1.47099e-16	8.9996e-11	6.71659e-21
GO:BP	proteasomal protein catabolic process	GO:0010498	#N/A	#N/A	#N/A	3.14886e-16	2.84788e-06	5.18446e-11
GO:MF	carbohydrate derivative binding	GO:0097367	#N/A	#N/A	#N/A	3.24461e-16	0.00113195	5.63074e-06
GO:MF	anion binding	GO:0043168	#N/A	#N/A	#N/A	5.86225e-16	8.47204e-05	4.26004e-05
GO:BP	regulation of mitotic cell cycle	GO:0007346	#N/A	#N/A	#N/A	6.95881e-16	#N/A	1.01748e-10
GO:BP	RNA splicing	GO:0008380	#N/A	#N/A	#N/A	1.82591e-15	6.66499e-14	1.15868e-18
GO:BP	nuclear division	GO:0000280	#N/A	#N/A	#N/A	2.13912e-15	4.09885e-09	3.01115e-11
GO:BP	protein localization to nucleus	GO:0034504	#N/A	#N/A	0.000118136	5.55934e-15	#N/A	0.000472335
GO:BP	regulation of chromosome organization	GO:0033044	#N/A	#N/A	#N/A	6.57278e-15	2.23584e-09	1.31121e-08
GO:BP	peptidyl-lysine modification	GO:0018205	#N/A	#N/A	#N/A	1.61468e-14	9.63136e-07	2.24279e-06
GO:BP	cellular protein-containing complex assembly	GO:0034622	#N/A	#N/A	#N/A	1.77836e-14	4.49571e-16	6.08994e-17
GO:MF	ubiquitin-like protein ligase binding	GO:0044389	#N/A	#N/A	#N/A	1.83257e-14	0.0162345	2.28533e-09
GO:BP	methylation	GO:0032259	#N/A	#N/A	#N/A	1.84268e-14	#N/A	0.0124564
GO:BP	regulation of mRNA metabolic process	GO:1903311	#N/A	#N/A	0.0429124	2.8679e-14	2.85724e-11	4.39003e-16
GO:BP	organelle fission	GO:0048285	#N/A	#N/A	#N/A	3.19612e-14	5.49677e-08	4.64474e-10
GO:BP	organic substance catabolic process	GO:1901575	#N/A	#N/A	#N/A	3.27419e-14	8.65257e-10	3.02829e-13
GO:MF	ubiquitin protein ligase binding	GO:0031625	#N/A	#N/A	#N/A	3.33881e-14	0.00977113	3.1624e-09
GO:BP	DNA repair	GO:0006281	#N/A	#N/A	#N/A	4.22707e-14	8.90723e-17	1.98269e-11
GO:BP	negative regulation of cellular component organization	GO:0051129	#N/A	#N/A	0.000106456	4.68879e-14	#N/A	0.000718718
GO:BP	macromolecule methylation	GO:0043414	#N/A	#N/A	#N/A	7.87819e-14	#N/A	0.00822545
GO:BP	positive regulation of cell cycle process	GO:0090068	#N/A	#N/A	#N/A	7.97299e-14	0.00120133	4.7591e-06
GO:MF	RNA polymerase II-specific DNA-binding transcription factor binding	GO:0061629	#N/A	#N/A	0.0273338	1.39762e-13	0.0487632	0.00418736
GO:BP	posttranscriptional regulation of gene expression	GO:0010608	#N/A	#N/A	#N/A	2.34192e-13	2.51369e-14	1.33241e-13
GO:BP	nuclear chromosome segregation	GO:0098813	#N/A	#N/A	#N/A	4.28031e-13	1.73779e-08	4.72583e-08
GO:BP	establishment of protein localization to organelle	GO:0072594	#N/A	#N/A	0.0165632	4.66219e-13	0.000201993	1.12913e-07
GO:BP	mitotic nuclear division	GO:0140014	#N/A	#N/A	#N/A	8.36463e-13	9.43901e-05	9.16878e-08
GO:MF	transferase activity, transferring phosphorus-containing groups	GO:0016772	#N/A	#N/A	0.00418449	8.58324e-13	#N/A	#N/A
GO:BP	negative regulation of protein metabolic process	GO:0051248	#N/A	#N/A	#N/A	1.10702e-12	#N/A	2.4147e-06
GO:MF	cytoskeletal protein binding	GO:0008092	#N/A	#N/A	0.00018182	1.56968e-12	#N/A	#N/A
GO:MF	catalytic activity, acting on RNA	GO:0140098	#N/A	#N/A	#N/A	1.70872e-12	2.17683e-13	1.15395e-16
GO:BP	sister chromatid segregation	GO:0000819	#N/A	#N/A	#N/A	1.71635e-12	1.4837e-05	1.08977e-07
GO:BP	negative regulation of cellular protein metabolic process	GO:0032269	#N/A	#N/A	#N/A	2.26454e-12	#N/A	7.65395e-07
GO:BP	organonitrogen compound catabolic process	GO:1901565	#N/A	#N/A	#N/A	4.27407e-12	1.28219e-05	1.61025e-08
GO:BP	protein acylation	GO:0043543	#N/A	#N/A	#N/A	5.72777e-12	2.23958e-05	0.000600771
GO:BP	rRNA metabolic process	GO:0016072	#N/A	#N/A	#N/A	6.86964e-12	6.83604e-08	6.4442e-12
GO:BP	Golgi vesicle transport	GO:0048193	#N/A	#N/A	#N/A	6.96012e-12	#N/A	0.00370044
GO:MF	ubiquitin-like protein transferase activity	GO:0019787	#N/A	#N/A	#N/A	1.18448e-11	#N/A	7.23061e-07
GO:BP	regulation of intracellular transport	GO:0032386	#N/A	#N/A	#N/A	1.28563e-11	#N/A	0.00143508
GO:BP	mRNA catabolic process	GO:0006402	#N/A	#N/A	#N/A	1.28809e-11	9.38791e-10	7.63902e-14
GO:BP	mitotic sister chromatid segregation	GO:0000070	#N/A	#N/A	#N/A	1.2993e-11	0.00170423	6.07035e-07
GO:BP	rRNA processing	GO:0006364	#N/A	#N/A	#N/A	1.58032e-11	7.46408e-07	3.64319e-11
GO:MF	transcription coactivator activity	GO:0003713	#N/A	#N/A	#N/A	1.58284e-11	0.000580211	9.23207e-07
GO:BP	regulation of protein catabolic process	GO:0042176	#N/A	#N/A	#N/A	1.73839e-11	0.00728093	0.000156807
GO:BP	regulation of protein stability	GO:0031647	#N/A	#N/A	#N/A	1.77829e-11	0.000451219	0.00804282
GO:BP	regulation of establishment of protein localization	GO:0070201	#N/A	#N/A	#N/A	4.49625e-11	#N/A	0.00148053
GO:BP	regulation of mitotic cell cycle phase transition	GO:1901990	#N/A	#N/A	#N/A	4.72734e-11	#N/A	1.10981e-07
GO:BP	response to endoplasmic reticulum stress	GO:0034976	#N/A	#N/A	#N/A	5.39792e-11	0.0377325	1.98044e-05
GO:BP	RNA localization	GO:0006403	#N/A	#N/A	#N/A	5.90006e-11	1.37425e-08	1.21154e-11
GO:BP	regulation of cell cycle phase transition	GO:1901987	#N/A	#N/A	#N/A	6.63612e-11	0.00130124	4.57874e-06
GO:BP	negative regulation of transferase activity	GO:0051348	#N/A	#N/A	#N/A	7.75861e-11	#N/A	0.00183692
GO:BP	cell cycle checkpoint	GO:0000075	#N/A	#N/A	#N/A	7.88381e-11	0.00147799	4.84987e-07
GO:BP	autophagy	GO:0006914	#N/A	#N/A	#N/A	8.44614e-11	#N/A	#N/A
GO:BP	process utilizing autophagic mechanism	GO:0061919	#N/A	#N/A	#N/A	8.44614e-11	#N/A	#N/A
GO:BP	chromatin remodeling	GO:0006338	#N/A	#N/A	#N/A	8.68366e-11	#N/A	0.00102161
GO:BP	negative regulation of phosphorylation	GO:0042326	#N/A	#N/A	0.00274826	1.0986e-10	#N/A	#N/A
GO:BP	positive regulation of chromosome organization	GO:2001252	#N/A	#N/A	#N/A	1.11597e-10	1.62112e-05	3.11379e-05
GO:MF	ubiquitin-protein transferase activity	GO:0004842	#N/A	#N/A	#N/A	1.20037e-10	#N/A	1.1575e-06
GO:BP	protein stabilization	GO:0050821	#N/A	#N/A	#N/A	1.83302e-10	6.72336e-05	0.0471029
GO:BP	regulation of cellular component size	GO:0032535	#N/A	#N/A	0.000287731	2.10773e-10	#N/A	#N/A
GO:BP	microtubule cytoskeleton organization	GO:0000226	#N/A	#N/A	#N/A	2.75115e-10	#N/A	9.1725e-06
GO:BP	establishment of RNA localization	GO:0051236	#N/A	#N/A	#N/A	2.9602e-10	2.73215e-08	3.91965e-10
GO:BP	spindle organization	GO:0007051	#N/A	#N/A	#N/A	3.48261e-10	0.000155418	3.44973e-06
GO:BP	protein methylation	GO:0006479	#N/A	#N/A	#N/A	3.82896e-10	#N/A	#N/A
GO:BP	protein alkylation	GO:0008213	#N/A	#N/A	#N/A	3.82896e-10	#N/A	#N/A
GO:BP	protein localization to membrane	GO:0072657	#N/A	#N/A	0.0211203	4.17744e-10	#N/A	#N/A
GO:BP	RNA catabolic process	GO:0006401	#N/A	#N/A	#N/A	4.57666e-10	5.10425e-11	7.42067e-14
GO:BP	protein acetylation	GO:0006473	#N/A	#N/A	#N/A	4.72807e-10	5.49866e-07	5.70407e-06
GO:BP	regulation of DNA metabolic process	GO:0051052	#N/A	#N/A	#N/A	5.19277e-10	1.05747e-09	5.24462e-10
GO:BP	positive regulation of binding	GO:0051099	#N/A	#N/A	0.00594334	5.61406e-10	#N/A	#N/A
GO:BP	nucleic acid transport	GO:0050657	#N/A	#N/A	#N/A	6.6897e-10	1.5428e-08	1.83092e-10
GO:BP	RNA transport	GO:0050658	#N/A	#N/A	#N/A	6.6897e-10	1.5428e-08	1.83092e-10
GO:BP	G1/S transition of mitotic cell cycle	GO:0000082	#N/A	#N/A	#N/A	7.77343e-10	#N/A	2.02766e-05
GO:BP	apoptotic signaling pathway	GO:0097190	#N/A	#N/A	#N/A	1.03445e-09	0.0166851	#N/A
GO:BP	negative regulation of catabolic process	GO:0009895	#N/A	#N/A	#N/A	1.1061e-09	0.000663389	0.00061982
GO:MF	helicase activity	GO:0004386	#N/A	#N/A	#N/A	1.15165e-09	3.28479e-07	5.74955e-06
GO:BP	positive regulation of cellular protein localization	GO:1903829	#N/A	#N/A	#N/A	1.18889e-09	#N/A	0.0353197
GO:BP	protein polyubiquitination	GO:0000209	#N/A	#N/A	#N/A	1.25611e-09	0.0440627	1.09563e-07
GO:BP	cell cycle G1/S phase transition	GO:0044843	#N/A	#N/A	#N/A	1.5886e-09	#N/A	0.000293495
GO:BP	positive regulation of catabolic process	GO:0009896	#N/A	#N/A	#N/A	1.64879e-09	0.0252563	1.88883e-05
GO:BP	regulation of protein modification by small protein conjugation or removal	GO:1903320	#N/A	#N/A	#N/A	1.91439e-09	0.000191431	2.18433e-05
GO:BP	negative regulation of protein phosphorylation	GO:0001933	#N/A	#N/A	0.00279094	1.93757e-09	#N/A	#N/A
GO:BP	nucleobase-containing compound catabolic process	GO:0034655	#N/A	#N/A	#N/A	2.60451e-09	1.7193e-10	1.02496e-12
GO:BP	organelle assembly	GO:0070925	#N/A	#N/A	#N/A	2.93004e-09	0.0424764	4.30702e-05
GO:BP	microtubule-based process	GO:0007017	#N/A	#N/A	#N/A	3.66135e-09	#N/A	0.000233793
GO:BP	intrinsic apoptotic signaling pathway	GO:0097193	#N/A	#N/A	#N/A	4.5792e-09	0.00159504	0.00040243
GO:BP	regulation of protein transport	GO:0051223	#N/A	#N/A	#N/A	5.0205e-09	#N/A	0.0222119
GO:BP	regulation of protein ubiquitination	GO:0031396	#N/A	#N/A	#N/A	5.59951e-09	0.000893893	2.02094e-05
GO:MF	kinase activity	GO:0016301	#N/A	#N/A	0.0176204	5.71336e-09	#N/A	#N/A
GO:BP	protein import	GO:0017038	#N/A	#N/A	#N/A	7.72338e-09	#N/A	#N/A
GO:MF	kinase regulator activity	GO:0019207	#N/A	#N/A	#N/A	8.1827e-09	0.0273462	2.19606e-06
GO:MF	protein homodimerization activity	GO:0042803	#N/A	#N/A	0.0389591	1.0251e-08	#N/A	0.0491215
GO:MF	nucleoside-triphosphatase regulator activity	GO:0060589	#N/A	#N/A	0.022077	1.11144e-08	#N/A	#N/A
GO:BP	regulation of chromatin organization	GO:1902275	#N/A	#N/A	#N/A	1.2615e-08	0.000117859	0.0103018
GO:BP	cytoplasmic translation	GO:0002181	#N/A	#N/A	#N/A	1.28837e-08	5.41955e-09	2.08954e-11
GO:MF	phosphotransferase activity, alcohol group as acceptor	GO:0016773	#N/A	#N/A	0.00100125	1.37925e-08	#N/A	#N/A
GO:BP	ribonucleoprotein complex assembly	GO:0022618	#N/A	#N/A	#N/A	1.37931e-08	1.86951e-10	4.49989e-15
GO:BP	regulation of response to DNA damage stimulus	GO:2001020	#N/A	#N/A	#N/A	1.4033e-08	0.00580432	0.0259065
GO:BP	RNA splicing, via transesterification reactions	GO:0000375	#N/A	#N/A	#N/A	1.52738e-08	1.82913e-08	2.85823e-13
GO:BP	RNA splicing, via transesterification reactions with bulged adenosine as nucleophile	GO:0000377	#N/A	#N/A	#N/A	1.52738e-08	1.82913e-08	2.85823e-13
GO:BP	mRNA splicing, via spliceosome	GO:0000398	#N/A	#N/A	#N/A	1.52738e-08	1.82913e-08	2.85823e-13
GO:BP	nuclear export	GO:0051168	#N/A	#N/A	#N/A	1.70903e-08	0.000139655	3.17872e-11
GO:MF	methyltransferase activity	GO:0008168	#N/A	#N/A	#N/A	1.83097e-08	#N/A	#N/A
GO:BP	establishment or maintenance of cell polarity	GO:0007163	#N/A	#N/A	0.00399321	2.05257e-08	#N/A	0.0290282
GO:BP	regulation of peptide transport	GO:0090087	#N/A	#N/A	#N/A	2.11588e-08	#N/A	#N/A
GO:BP	negative regulation of cellular catabolic process	GO:0031330	#N/A	#N/A	#N/A	2.12135e-08	0.00142832	5.15105e-05
GO:BP	ribonucleoprotein complex subunit organization	GO:0071826	#N/A	#N/A	#N/A	2.27751e-08	6.1312e-10	2.58006e-14
GO:MF	transcription corepressor activity	GO:0003714	#N/A	#N/A	#N/A	2.42262e-08	0.000615949	9.99063e-05
GO:BP	small GTPase mediated signal transduction	GO:0007264	#N/A	#N/A	0.0137715	2.44717e-08	#N/A	#N/A
GO:BP	negative regulation of kinase activity	GO:0033673	#N/A	#N/A	#N/A	3.00358e-08	#N/A	#N/A
GO:MF	S-adenosylmethionine-dependent methyltransferase activity	GO:0008757	#N/A	#N/A	#N/A	3.19579e-08	#N/A	#N/A
GO:MF	transferase activity, transferring one-carbon groups	GO:0016741	#N/A	#N/A	#N/A	3.93453e-08	#N/A	0.0477921
GO:BP	positive regulation of cellular catabolic process	GO:0031331	#N/A	#N/A	#N/A	4.1e-08	#N/A	0.000127131
GO:BP	peptidyl-lysine acetylation	GO:0018394	#N/A	#N/A	#N/A	4.23941e-08	5.10034e-06	0.000113456
GO:BP	regulation of protein localization to nucleus	GO:1900180	#N/A	#N/A	#N/A	4.50532e-08	#N/A	#N/A
GO:BP	import into nucleus	GO:0051170	#N/A	#N/A	#N/A	4.60516e-08	#N/A	#N/A
GO:BP	regulation of dendrite morphogenesis	GO:0048814	#N/A	#N/A	#N/A	5.00151e-08	#N/A	#N/A
GO:BP	endosomal transport	GO:0016197	#N/A	#N/A	#N/A	5.18161e-08	#N/A	0.00513402
GO:BP	actin cytoskeleton organization	GO:0030036	#N/A	#N/A	#N/A	5.63874e-08	#N/A	#N/A
GO:BP	histone acetylation	GO:0016573	#N/A	#N/A	#N/A	5.83164e-08	8.15092e-05	6.58354e-05
GO:BP	regulation of cell morphogenesis	GO:0022604	#N/A	#N/A	#N/A	8.21431e-08	#N/A	#N/A
GO:BP	regulation of RNA splicing	GO:0043484	#N/A	#N/A	#N/A	9.13228e-08	9.47188e-05	6.09567e-07
GO:BP	internal protein amino acid acetylation	GO:0006475	#N/A	#N/A	#N/A	1.00594e-07	1.49853e-05	6.14701e-05
GO:BP	internal peptidyl-lysine acetylation	GO:0018393	#N/A	#N/A	#N/A	1.00594e-07	1.49853e-05	6.14701e-05
GO:BP	DNA replication	GO:0006260	#N/A	#N/A	#N/A	1.03058e-07	5.93974e-10	8.4817e-07
GO:BP	placenta development	GO:0001890	#N/A	#N/A	#N/A	1.09431e-07	#N/A	#N/A
GO:BP	endomembrane system organization	GO:0010256	#N/A	#N/A	#N/A	1.1613e-07	#N/A	4.11669e-05
GO:BP	protein import into nucleus	GO:0006606	#N/A	#N/A	#N/A	1.19509e-07	#N/A	#N/A
GO:BP	DNA integrity checkpoint	GO:0031570	#N/A	#N/A	#N/A	1.19572e-07	0.00282767	4.26693e-05
GO:BP	cellular response to chemical stress	GO:0062197	#N/A	#N/A	#N/A	1.30915e-07	#N/A	#N/A
GO:BP	regulation of cytoskeleton organization	GO:0051493	#N/A	#N/A	#N/A	1.45734e-07	#N/A	#N/A
GO:MF	ribonucleoprotein complex binding	GO:0043021	#N/A	#N/A	#N/A	1.50963e-07	4.29886e-11	4.61511e-14
GO:BP	positive regulation of hydrolase activity	GO:0051345	#N/A	#N/A	#N/A	1.71722e-07	#N/A	#N/A
GO:BP	intracellular receptor signaling pathway	GO:0030522	#N/A	#N/A	0.000393511	2.07667e-07	0.000268948	0.000238713
GO:MF	phosphatase binding	GO:0019902	#N/A	#N/A	5.15416e-05	2.26893e-07	#N/A	#N/A
GO:BP	regulation of protein-containing complex assembly	GO:0043254	#N/A	#N/A	#N/A	2.3297e-07	#N/A	0.00172484
GO:BP	primary neural tube formation	GO:0014020	#N/A	#N/A	0.0201252	2.42644e-07	#N/A	#N/A
GO:MF	ubiquitin-like protein binding	GO:0032182	#N/A	#N/A	#N/A	2.47626e-07	#N/A	0.000443532
GO:BP	mitotic cell cycle checkpoint	GO:0007093	#N/A	#N/A	#N/A	2.57788e-07	#N/A	4.36133e-05
GO:MF	catalytic activity, acting on DNA	GO:0140097	#N/A	#N/A	#N/A	2.61095e-07	3.31363e-05	0.00707951
GO:BP	negative regulation of translation	GO:0017148	#N/A	#N/A	#N/A	2.99879e-07	3.97887e-05	6.10792e-13
GO:MF	ATPase activity	GO:0016887	#N/A	#N/A	#N/A	3.26497e-07	2.9522e-07	6.69147e-06
GO:BP	regulation of cellular protein catabolic process	GO:1903362	#N/A	#N/A	#N/A	3.27272e-07	0.00529264	0.000774998
GO:BP	Golgi organization	GO:0007030	#N/A	#N/A	#N/A	3.6794e-07	0.0108467	0.0290288
GO:BP	retrograde vesicle-mediated transport, Golgi to endoplasmic reticulum	GO:0006890	#N/A	#N/A	#N/A	3.88365e-07	#N/A	#N/A
GO:BP	regulation of histone modification	GO:0031056	#N/A	#N/A	#N/A	3.99489e-07	0.00424773	#N/A
GO:BP	positive regulation of DNA metabolic process	GO:0051054	#N/A	#N/A	#N/A	4.49122e-07	5.29444e-05	0.000175549
GO:BP	negative regulation of mRNA metabolic process	GO:1903312	#N/A	#N/A	4.17624e-05	4.59174e-07	1.63445e-07	8.59603e-07
GO:BP	microtubule cytoskeleton organization involved in mitosis	GO:1902850	#N/A	#N/A	#N/A	4.97066e-07	#N/A	0.00208861
GO:BP	nucleobase-containing compound transport	GO:0015931	#N/A	#N/A	#N/A	4.99068e-07	4.93661e-06	7.13224e-08
GO:MF	pyrophosphatase activity	GO:0016462	#N/A	#N/A	#N/A	5.87855e-07	1.48526e-06	3.50462e-05
GO:MF	hydrolase activity, acting on acid anhydrides	GO:0016817	#N/A	#N/A	#N/A	5.98858e-07	1.7826e-06	4.28913e-05
GO:MF	hydrolase activity, acting on acid anhydrides, in phosphorus-containing anhydrides	GO:0016818	#N/A	#N/A	#N/A	5.98858e-07	1.7826e-06	4.28913e-05
GO:BP	negative regulation of mitotic cell cycle	GO:0045930	#N/A	#N/A	#N/A	6.25976e-07	#N/A	0.00015479
GO:MF	protein kinase regulator activity	GO:0019887	#N/A	#N/A	#N/A	6.97177e-07	#N/A	1.25762e-06
GO:BP	histone methylation	GO:0016571	#N/A	#N/A	#N/A	7.33087e-07	#N/A	#N/A
GO:BP	negative regulation of protein kinase activity	GO:0006469	#N/A	#N/A	#N/A	7.34098e-07	#N/A	#N/A
GO:BP	DNA damage checkpoint	GO:0000077	#N/A	#N/A	#N/A	7.39899e-07	0.00299241	0.00133671
GO:BP	neural tube closure	GO:0001843	#N/A	#N/A	#N/A	7.45368e-07	#N/A	#N/A
GO:BP	regulation of mRNA catabolic process	GO:0061013	#N/A	#N/A	#N/A	8.39923e-07	0.00152837	2.93576e-09
GO:BP	regulation of response to stress	GO:0080134	#N/A	#N/A	#N/A	8.42697e-07	#N/A	#N/A
GO:BP	cell cycle arrest	GO:0007050	#N/A	#N/A	#N/A	9.28996e-07	#N/A	0.0421029
GO:BP	regulation of nucleocytoplasmic transport	GO:0046822	#N/A	#N/A	#N/A	9.88834e-07	#N/A	0.0136906
GO:BP	regulation of mRNA processing	GO:0050684	#N/A	#N/A	#N/A	1.02838e-06	3.4261e-06	6.76019e-08
GO:BP	regulation of cell morphogenesis involved in differentiation	GO:0010769	#N/A	#N/A	#N/A	1.0886e-06	#N/A	#N/A
GO:BP	regulation of cyclin-dependent protein kinase activity	GO:1904029	#N/A	#N/A	#N/A	1.11208e-06	#N/A	0.000683525
GO:MF	nucleoside-triphosphatase activity	GO:0017111	#N/A	#N/A	#N/A	1.20059e-06	1.19069e-06	0.000583207
GO:BP	cytokinesis	GO:0000910	#N/A	#N/A	#N/A	1.2247e-06	#N/A	#N/A
GO:BP	tube closure	GO:0060606	#N/A	#N/A	#N/A	1.31715e-06	#N/A	#N/A
GO:BP	organelle localization	GO:0051640	#N/A	#N/A	#N/A	1.39969e-06	#N/A	#N/A
GO:BP	regulation of intracellular protein transport	GO:0033157	#N/A	#N/A	#N/A	1.47255e-06	#N/A	#N/A
GO:MF	GTPase regulator activity	GO:0030695	#N/A	#N/A	0.0392935	1.47391e-06	#N/A	#N/A
GO:BP	mitotic spindle organization	GO:0007052	#N/A	#N/A	#N/A	1.56864e-06	#N/A	0.0419903
GO:BP	positive regulation of mitotic cell cycle	GO:0045931	#N/A	#N/A	#N/A	1.56864e-06	#N/A	0.000372815
GO:MF	tubulin binding	GO:0015631	#N/A	#N/A	0.0141148	1.70949e-06	#N/A	#N/A
GO:BP	protein export from nucleus	GO:0006611	#N/A	#N/A	#N/A	2.15824e-06	0.00206675	2.35708e-10
GO:BP	ER-nucleus signaling pathway	GO:0006984	#N/A	#N/A	#N/A	2.25793e-06	#N/A	#N/A
GO:BP	response to starvation	GO:0042594	#N/A	#N/A	#N/A	2.27565e-06	#N/A	#N/A
GO:BP	positive regulation of mitotic cell cycle phase transition	GO:1901992	#N/A	#N/A	#N/A	2.3244e-06	#N/A	0.0093741
GO:BP	regulation of apoptotic signaling pathway	GO:2001233	#N/A	#N/A	#N/A	2.43756e-06	#N/A	#N/A
GO:BP	heterocycle catabolic process	GO:0046700	#N/A	#N/A	#N/A	2.45557e-06	3.89581e-10	1.09926e-11
GO:BP	dendritic spine development	GO:0060996	#N/A	#N/A	#N/A	2.61534e-06	#N/A	#N/A
GO:BP	regulation of GTPase activity	GO:0043087	#N/A	#N/A	#N/A	2.63411e-06	#N/A	#N/A
GO:BP	protein localization to chromosome	GO:0034502	#N/A	#N/A	#N/A	2.97875e-06	0.00146748	0.00020237
GO:MF	enzyme regulator activity	GO:0030234	#N/A	#N/A	#N/A	3.4858e-06	#N/A	#N/A
GO:BP	regulation of cell size	GO:0008361	#N/A	#N/A	0.000330032	3.86524e-06	#N/A	#N/A
GO:MF	protein serine/threonine kinase activity	GO:0004674	#N/A	#N/A	#N/A	3.9106e-06	#N/A	#N/A
GO:BP	negative regulation of apoptotic signaling pathway	GO:2001234	#N/A	#N/A	#N/A	3.92535e-06	#N/A	#N/A
GO:MF	protein methyltransferase activity	GO:0008276	#N/A	#N/A	#N/A	3.97806e-06	#N/A	#N/A
GO:MF	cyclin-dependent protein serine/threonine kinase regulator activity	GO:0016538	#N/A	#N/A	#N/A	4.19773e-06	#N/A	4.42963e-05
GO:BP	regulation of proteolysis involved in cellular protein catabolic process	GO:1903050	#N/A	#N/A	#N/A	4.21662e-06	0.0013342	0.000151698
GO:BP	cellular nitrogen compound catabolic process	GO:0044270	#N/A	#N/A	#N/A	4.61662e-06	1.20769e-09	3.15222e-11
GO:BP	protein localization to plasma membrane	GO:0072659	#N/A	#N/A	#N/A	4.65728e-06	#N/A	#N/A
GO:BP	mitotic cytokinesis	GO:0000281	#N/A	#N/A	#N/A	5.07397e-06	#N/A	#N/A
GO:BP	regulation of cyclin-dependent protein serine/threonine kinase activity	GO:0000079	#N/A	#N/A	#N/A	5.35782e-06	#N/A	0.0010441
GO:MF	ubiquitin-like protein ligase activity	GO:0061659	#N/A	#N/A	#N/A	6.04741e-06	#N/A	#N/A
GO:BP	regulation of translational initiation	GO:0006446	#N/A	#N/A	#N/A	6.17614e-06	#N/A	0.0118074
GO:BP	double-strand break repair	GO:0006302	#N/A	#N/A	#N/A	6.17666e-06	6.42363e-11	0.00041178
GO:MF	translation regulator activity	GO:0045182	#N/A	#N/A	#N/A	6.58471e-06	6.22113e-08	9.12996e-07
GO:BP	mitochondrion organization	GO:0007005	#N/A	#N/A	#N/A	7.28851e-06	#N/A	0.0293389
GO:BP	cytosolic transport	GO:0016482	#N/A	#N/A	#N/A	7.45014e-06	0.0222683	0.0246731
GO:BP	regulation of ubiquitin-dependent protein catabolic process	GO:2000058	#N/A	#N/A	#N/A	7.69794e-06	0.00130827	0.000868992
GO:BP	regulation of protein binding	GO:0043393	#N/A	#N/A	#N/A	8.37781e-06	#N/A	#N/A
GO:BP	signal transduction by p53 class mediator	GO:0072331	#N/A	#N/A	#N/A	8.91742e-06	#N/A	0.00142866
GO:BP	positive regulation of cell cycle phase transition	GO:1901989	#N/A	#N/A	#N/A	1.0542e-05	0.028982	0.005996
GO:BP	macroautophagy	GO:0016236	#N/A	#N/A	#N/A	1.07067e-05	#N/A	#N/A
GO:BP	actin filament organization	GO:0007015	#N/A	#N/A	#N/A	1.25907e-05	#N/A	#N/A
GO:MF	protein phosphatase binding	GO:0019903	#N/A	#N/A	0.000544891	1.27116e-05	#N/A	#N/A
GO:BP	peptidyl-lysine methylation	GO:0018022	#N/A	#N/A	#N/A	1.27463e-05	#N/A	#N/A
GO:BP	dephosphorylation	GO:0016311	#N/A	#N/A	#N/A	1.33131e-05	#N/A	#N/A
GO:BP	negative regulation of cellular amide metabolic process	GO:0034249	#N/A	#N/A	#N/A	1.37279e-05	0.000671569	3.28183e-11
GO:BP	tRNA metabolic process	GO:0006399	#N/A	#N/A	#N/A	1.38802e-05	0.00748419	0.0471029
GO:BP	protein targeting	GO:0006605	#N/A	#N/A	#N/A	1.47241e-05	0.00214655	0.000989577
GO:BP	protein K63-linked ubiquitination	GO:0070534	#N/A	#N/A	#N/A	1.55952e-05	#N/A	0.000537389
GO:BP	cellular component disassembly	GO:0022411	#N/A	#N/A	#N/A	1.5677e-05	#N/A	#N/A
GO:BP	regulation of dendritic spine development	GO:0060998	#N/A	#N/A	#N/A	1.88022e-05	#N/A	#N/A
GO:MF	mRNA 5'-UTR binding	GO:0048027	#N/A	#N/A	#N/A	2.02109e-05	0.000764155	0.000493403
GO:MF	mRNA binding	GO:0003729	#N/A	#N/A	#N/A	2.06462e-05	1.5228e-12	3.23867e-12
GO:BP	positive regulation of protein-containing complex assembly	GO:0031334	#N/A	#N/A	#N/A	2.09015e-05	#N/A	#N/A
GO:MF	nuclear hormone receptor binding	GO:0035257	#N/A	#N/A	#N/A	2.14246e-05	#N/A	#N/A
GO:BP	cellular response to peptide	GO:1901653	#N/A	#N/A	#N/A	2.14839e-05	#N/A	#N/A
GO:MF	ubiquitin binding	GO:0043130	#N/A	#N/A	#N/A	2.40679e-05	#N/A	0.000762786
GO:MF	structural constituent of ribosome	GO:0003735	#N/A	#N/A	#N/A	2.49297e-05	2.48982e-13	1.74748e-14
GO:BP	steroid hormone mediated signaling pathway	GO:0043401	#N/A	#N/A	0.00662338	2.55557e-05	0.0474665	#N/A
GO:MF	ubiquitin protein ligase activity	GO:0061630	#N/A	#N/A	#N/A	2.72579e-05	#N/A	#N/A
GO:MF	SMAD binding	GO:0046332	#N/A	#N/A	#N/A	2.75418e-05	#N/A	#N/A
GO:BP	histone lysine methylation	GO:0034968	#N/A	#N/A	#N/A	2.76353e-05	#N/A	#N/A
GO:BP	erythrocyte homeostasis	GO:0034101	#N/A	#N/A	#N/A	2.93984e-05	#N/A	#N/A
GO:BP	regulation of mRNA stability	GO:0043488	#N/A	#N/A	#N/A	2.99605e-05	0.00835819	8.3989e-07
GO:BP	response to peptide	GO:1901652	#N/A	#N/A	#N/A	3.07811e-05	#N/A	#N/A
GO:BP	establishment of protein localization to membrane	GO:0090150	#N/A	#N/A	#N/A	3.35474e-05	#N/A	0.047818
GO:BP	positive regulation of cellular amide metabolic process	GO:0034250	#N/A	#N/A	#N/A	3.40819e-05	9.47188e-05	0.000737858
GO:BP	regulation of proteasomal protein catabolic process	GO:0061136	#N/A	#N/A	#N/A	3.88836e-05	0.0020847	0.00314838
GO:BP	negative regulation of cellular protein localization	GO:1903828	#N/A	#N/A	#N/A	3.91812e-05	#N/A	#N/A
GO:BP	response to stress	GO:0006950	#N/A	#N/A	#N/A	4.13595e-05	0.022178	0.00423229
GO:BP	protein-containing complex localization	GO:0031503	#N/A	#N/A	0.046523	4.6734e-05	#N/A	2.10174e-06
GO:BP	establishment of cell polarity	GO:0030010	#N/A	#N/A	#N/A	4.73229e-05	#N/A	#N/A
GO:BP	positive regulation of cell morphogenesis involved in differentiation	GO:0010770	#N/A	#N/A	#N/A	4.76514e-05	#N/A	#N/A
GO:BP	nuclear-transcribed mRNA catabolic process	GO:0000956	#N/A	#N/A	#N/A	4.82354e-05	3.1842e-05	0.000299828
GO:BP	peptidyl-serine modification	GO:0018209	#N/A	#N/A	#N/A	5.70244e-05	#N/A	#N/A
GO:BP	protein-containing complex disassembly	GO:0032984	#N/A	#N/A	#N/A	6.05271e-05	#N/A	#N/A
GO:BP	positive regulation of translation	GO:0045727	#N/A	#N/A	#N/A	6.2893e-05	0.000890722	0.000150441
GO:MF	transcription coregulator binding	GO:0001221	#N/A	#N/A	#N/A	6.35671e-05	#N/A	#N/A
GO:BP	Ras protein signal transduction	GO:0007265	#N/A	#N/A	#N/A	6.57181e-05	#N/A	#N/A
GO:BP	erythrocyte differentiation	GO:0030218	#N/A	#N/A	#N/A	7.10033e-05	#N/A	#N/A
GO:BP	negative regulation of intracellular signal transduction	GO:1902532	#N/A	#N/A	#N/A	7.13617e-05	#N/A	#N/A
GO:BP	aromatic compound catabolic process	GO:0019439	#N/A	#N/A	#N/A	7.30136e-05	1.33787e-08	7.08416e-10
GO:BP	alternative mRNA splicing, via spliceosome	GO:0000380	#N/A	#N/A	#N/A	7.57147e-05	0.00120572	1.61295e-06
GO:BP	translational initiation	GO:0006413	#N/A	#N/A	#N/A	7.87918e-05	2.00313e-05	0.000103311
GO:BP	protein dephosphorylation	GO:0006470	#N/A	#N/A	0.0300342	7.99088e-05	#N/A	#N/A
GO:BP	response to topologically incorrect protein	GO:0035966	#N/A	#N/A	#N/A	8.10015e-05	#N/A	0.0486352
GO:BP	cell cycle G2/M phase transition	GO:0044839	#N/A	#N/A	#N/A	8.10015e-05	#N/A	#N/A
GO:BP	positive regulation of dendrite morphogenesis	GO:0050775	#N/A	#N/A	#N/A	8.15198e-05	#N/A	#N/A
GO:MF	enzyme activator activity	GO:0008047	#N/A	#N/A	#N/A	8.15291e-05	#N/A	#N/A
GO:BP	regulation of organelle assembly	GO:1902115	#N/A	#N/A	#N/A	8.36666e-05	#N/A	#N/A
GO:BP	protein folding	GO:0006457	#N/A	#N/A	#N/A	8.42529e-05	0.000574109	0.00031679
GO:BP	cellular response to topologically incorrect protein	GO:0035967	#N/A	#N/A	#N/A	8.56676e-05	#N/A	0.0355628
GO:BP	negative regulation of cell cycle process	GO:0010948	#N/A	#N/A	#N/A	8.70058e-05	0.000187708	0.000202901
GO:BP	positive regulation of protein catabolic process	GO:0045732	#N/A	#N/A	#N/A	8.70058e-05	0.0342155	#N/A
GO:BP	positive regulation of intracellular transport	GO:0032388	#N/A	#N/A	#N/A	8.71528e-05	#N/A	#N/A
GO:BP	mRNA transport	GO:0051028	#N/A	#N/A	#N/A	9.37888e-05	6.00576e-05	1.0889e-06
GO:BP	vesicle-mediated transport	GO:0016192	#N/A	#N/A	#N/A	9.51943e-05	#N/A	#N/A
GO:BP	mitochondrial transport	GO:0006839	#N/A	#N/A	#N/A	9.8026e-05	#N/A	#N/A
GO:BP	regulation of G1/S transition of mitotic cell cycle	GO:2000045	#N/A	#N/A	#N/A	0.000101728	#N/A	0.0253095
GO:BP	cellular response to organonitrogen compound	GO:0071417	#N/A	#N/A	#N/A	0.000102909	#N/A	#N/A
GO:MF	phosphatidylinositol binding	GO:0035091	#N/A	#N/A	#N/A	0.00010341	#N/A	#N/A
GO:MF	nuclear receptor binding	GO:0016922	#N/A	#N/A	#N/A	0.00010958	#N/A	#N/A
GO:BP	response to radiation	GO:0009314	#N/A	#N/A	#N/A	0.00011092	#N/A	0.0332717
GO:BP	regulation of transforming growth factor beta receptor signaling pathway	GO:0017015	#N/A	#N/A	#N/A	0.00011162	#N/A	#N/A
GO:BP	spindle assembly	GO:0051225	#N/A	#N/A	#N/A	0.00011162	0.00072656	0.00192307
GO:BP	regulation of proteasomal ubiquitin-dependent protein catabolic process	GO:0032434	#N/A	#N/A	#N/A	0.000112055	0.00277496	0.0353887
GO:BP	cellular response to starvation	GO:0009267	#N/A	#N/A	#N/A	0.000120555	#N/A	#N/A
GO:BP	cellular response to oxidative stress	GO:0034599	#N/A	#N/A	#N/A	0.000126331	#N/A	#N/A
GO:BP	vesicle organization	GO:0016050	#N/A	#N/A	#N/A	0.000130892	#N/A	#N/A
GO:BP	recombinational repair	GO:0000725	#N/A	#N/A	#N/A	0.000133925	4.08106e-07	0.00892419
GO:BP	regulation of mRNA splicing, via spliceosome	GO:0048024	#N/A	#N/A	#N/A	0.000143484	0.0011943	8.32055e-05
GO:BP	regulation of cellular response to transforming growth factor beta stimulus	GO:1903844	#N/A	#N/A	#N/A	0.000143484	#N/A	#N/A
GO:MF	steroid hormone receptor binding	GO:0035258	#N/A	#N/A	#N/A	0.000148918	#N/A	#N/A
GO:BP	neuron projection organization	GO:0106027	#N/A	#N/A	#N/A	0.000150532	#N/A	#N/A
GO:BP	dendritic spine organization	GO:0097061	#N/A	#N/A	#N/A	0.000152943	#N/A	#N/A
GO:BP	aging	GO:0007568	#N/A	#N/A	#N/A	0.000153828	#N/A	#N/A
GO:BP	protein localization to microtubule cytoskeleton	GO:0072698	#N/A	#N/A	#N/A	0.000156616	#N/A	#N/A
GO:MF	chaperone binding	GO:0051087	#N/A	#N/A	#N/A	0.000158724	0.0125952	#N/A
GO:MF	hormone receptor binding	GO:0051427	#N/A	#N/A	#N/A	0.000159073	#N/A	#N/A
GO:BP	double-strand break repair via homologous recombination	GO:0000724	#N/A	#N/A	#N/A	0.000160056	2.68733e-07	0.00637821
GO:MF	catalytic activity, acting on a tRNA	GO:0140101	#N/A	#N/A	#N/A	0.000162554	0.0110247	0.000331591
GO:BP	regulation of cell cycle G1/S phase transition	GO:1902806	#N/A	#N/A	#N/A	0.000165827	#N/A	#N/A
GO:BP	regulation of DNA replication	GO:0006275	#N/A	#N/A	#N/A	0.000170035	#N/A	0.027465
GO:MF	ligase activity	GO:0016874	#N/A	#N/A	#N/A	0.00018196	#N/A	0.0448351
GO:BP	intracellular steroid hormone receptor signaling pathway	GO:0030518	#N/A	#N/A	#N/A	0.000187928	#N/A	#N/A
GO:BP	DNA recombination	GO:0006310	#N/A	#N/A	#N/A	0.000195295	1.59323e-08	7.03386e-07
GO:BP	cellular response to external stimulus	GO:0071496	#N/A	#N/A	#N/A	0.000198116	#N/A	#N/A
GO:MF	N-methyltransferase activity	GO:0008170	#N/A	#N/A	#N/A	0.000199812	#N/A	#N/A
GO:BP	regulation of RNA stability	GO:0043487	#N/A	#N/A	#N/A	0.000203814	0.000612944	1.1209e-07
GO:BP	protein localization to microtubule organizing center	GO:1905508	#N/A	#N/A	#N/A	0.000213714	#N/A	#N/A
GO:BP	establishment of organelle localization	GO:0051656	#N/A	#N/A	#N/A	0.000216627	#N/A	#N/A
GO:MF	kinase inhibitor activity	GO:0019210	#N/A	#N/A	#N/A	0.000218525	#N/A	#N/A
GO:BP	telomere organization	GO:0032200	#N/A	#N/A	#N/A	0.000228582	2.61694e-06	8.73939e-08
GO:MF	core promoter sequence-specific DNA binding	GO:0001046	#N/A	#N/A	#N/A	0.000242576	6.02351e-05	0.0102361
GO:MF	microtubule binding	GO:0008017	#N/A	#N/A	#N/A	0.00025572	#N/A	#N/A
GO:BP	telomere maintenance	GO:0000723	#N/A	#N/A	#N/A	0.000273149	8.01661e-06	2.21867e-07
GO:BP	DNA conformation change	GO:0071103	#N/A	#N/A	#N/A	0.000279155	0.000602928	0.0296862
GO:BP	cellular response to abiotic stimulus	GO:0071214	#N/A	#N/A	#N/A	0.000287594	#N/A	#N/A
GO:BP	cellular response to environmental stimulus	GO:0104004	#N/A	#N/A	#N/A	0.000287594	#N/A	#N/A
GO:BP	negative regulation of cell cycle phase transition	GO:1901988	#N/A	#N/A	#N/A	0.000290195	0.00719578	0.0246731
GO:BP	positive regulation of establishment of protein localization	GO:1904951	#N/A	#N/A	#N/A	0.000293508	#N/A	#N/A
GO:BP	cellular response to peptide hormone stimulus	GO:0071375	#N/A	#N/A	#N/A	0.000306347	#N/A	#N/A
GO:BP	positive regulation of chromatin organization	GO:1905269	#N/A	#N/A	#N/A	0.000309666	#N/A	#N/A
GO:BP	negative regulation of organelle organization	GO:0010639	#N/A	#N/A	#N/A	0.000313038	#N/A	#N/A
GO:BP	postreplication repair	GO:0006301	#N/A	#N/A	#N/A	0.00032242	#N/A	#N/A
GO:BP	regulation of protein localization to membrane	GO:1905475	#N/A	#N/A	#N/A	0.000342621	#N/A	#N/A
GO:BP	response to peptide hormone	GO:0043434	#N/A	#N/A	#N/A	0.00034417	#N/A	#N/A
GO:BP	regulation of DNA repair	GO:0006282	#N/A	#N/A	#N/A	0.000348772	0.007292	#N/A
GO:BP	positive regulation of organelle assembly	GO:1902117	#N/A	#N/A	#N/A	0.000371251	#N/A	#N/A
GO:MF	DNA helicase activity	GO:0003678	#N/A	#N/A	#N/A	0.000375824	#N/A	#N/A
GO:BP	cellular response to extracellular stimulus	GO:0031668	#N/A	#N/A	#N/A	0.000402959	#N/A	#N/A
GO:BP	vesicle cargo loading	GO:0035459	#N/A	#N/A	#N/A	0.000412178	#N/A	#N/A
GO:BP	vesicle budding from membrane	GO:0006900	#N/A	#N/A	#N/A	0.000416436	#N/A	#N/A
GO:BP	negative regulation of mitotic cell cycle phase transition	GO:1901991	#N/A	#N/A	#N/A	0.000427847	#N/A	0.0111281
GO:BP	response to insulin	GO:0032868	#N/A	#N/A	#N/A	0.000431793	#N/A	#N/A
GO:BP	regulation of hydrolase activity	GO:0051336	#N/A	#N/A	#N/A	0.000436925	#N/A	#N/A
GO:MF	DNA-dependent ATPase activity	GO:0008094	#N/A	#N/A	#N/A	0.000439618	#N/A	#N/A
GO:BP	RNA 3'-end processing	GO:0031123	#N/A	#N/A	#N/A	0.000445667	2.50478e-07	0.00316977
GO:BP	viral process	GO:0016032	#N/A	#N/A	#N/A	0.000458832	0.0122508	1.34355e-06
GO:BP	cellular response to leukemia inhibitory factor	GO:1990830	#N/A	#N/A	#N/A	0.000465957	#N/A	#N/A
GO:BP	negative regulation of protein ubiquitination	GO:0031397	#N/A	#N/A	#N/A	0.000467311	#N/A	7.88764e-05
GO:MF	single-stranded DNA binding	GO:0003697	#N/A	#N/A	#N/A	0.000480315	5.90616e-09	0.000282324
GO:BP	peptidyl-serine phosphorylation	GO:0018105	#N/A	#N/A	#N/A	0.000485483	#N/A	#N/A
GO:BP	ribosomal large subunit biogenesis	GO:0042273	#N/A	#N/A	#N/A	0.000496771	#N/A	8.30167e-07
GO:BP	dendritic spine morphogenesis	GO:0060997	#N/A	#N/A	#N/A	0.000496771	#N/A	#N/A
GO:BP	negative regulation of molecular function	GO:0044092	#N/A	#N/A	#N/A	0.000515638	#N/A	#N/A
GO:BP	organic cyclic compound catabolic process	GO:1901361	#N/A	#N/A	#N/A	0.00052388	8.17155e-08	1.04047e-08
GO:BP	protein localization to cytoskeleton	GO:0044380	#N/A	#N/A	#N/A	0.000533337	#N/A	#N/A
GO:BP	cellular response to nitrogen compound	GO:1901699	#N/A	#N/A	#N/A	0.00053654	#N/A	#N/A
GO:MF	protein serine kinase activity	GO:0106310	#N/A	#N/A	#N/A	0.000546848	#N/A	#N/A
GO:MF	protein threonine kinase activity	GO:0106311	#N/A	#N/A	#N/A	0.000546848	#N/A	#N/A
GO:BP	attachment of spindle microtubules to kinetochore	GO:0008608	#N/A	#N/A	#N/A	0.000548006	#N/A	0.0320993
GO:BP	cytoskeleton-dependent cytokinesis	GO:0061640	#N/A	#N/A	#N/A	0.000556518	#N/A	#N/A
GO:BP	regulation of actin filament organization	GO:0110053	#N/A	#N/A	#N/A	0.000564621	#N/A	#N/A
GO:BP	response to unfolded protein	GO:0006986	#N/A	#N/A	#N/A	0.000580725	#N/A	0.00406989
GO:BP	RNA modification	GO:0009451	#N/A	#N/A	#N/A	0.000585223	0.0471322	#N/A
GO:BP	regulation of embryonic development	GO:0045995	#N/A	#N/A	#N/A	0.000599903	#N/A	#N/A
GO:BP	mitotic DNA integrity checkpoint	GO:0044774	#N/A	#N/A	#N/A	0.000659132	#N/A	#N/A
GO:BP	intrinsic apoptotic signaling pathway in response to endoplasmic reticulum stress	GO:0070059	#N/A	#N/A	#N/A	0.000659132	#N/A	#N/A
GO:BP	response to leukemia inhibitory factor	GO:1990823	#N/A	#N/A	#N/A	0.00069455	#N/A	#N/A
GO:BP	positive regulation of cell growth	GO:0030307	#N/A	#N/A	#N/A	0.000700201	#N/A	#N/A
GO:MF	RNA helicase activity	GO:0003724	#N/A	#N/A	#N/A	0.000730405	5.30666e-06	1.75798e-06
GO:BP	DNA biosynthetic process	GO:0071897	#N/A	#N/A	#N/A	0.000785762	2.53969e-05	1.69585e-05
GO:BP	response to ionizing radiation	GO:0010212	#N/A	#N/A	#N/A	0.000816678	0.0055905	0.00238776
GO:BP	positive regulation of protein binding	GO:0032092	#N/A	#N/A	#N/A	0.000824296	#N/A	#N/A
GO:BP	response to oxidative stress	GO:0006979	#N/A	#N/A	#N/A	0.000847801	#N/A	#N/A
GO:BP	G2/M transition of mitotic cell cycle	GO:0000086	#N/A	#N/A	#N/A	0.000856986	#N/A	#N/A
GO:MF	ubiquitin-protein transferase regulator activity	GO:0055106	#N/A	#N/A	#N/A	0.00086103	#N/A	#N/A
GO:BP	RNA export from nucleus	GO:0006405	#N/A	#N/A	#N/A	0.00088442	0.000152241	3.06116e-07
GO:MF	heat shock protein binding	GO:0031072	#N/A	#N/A	#N/A	0.000975	#N/A	#N/A
GO:BP	ERAD pathway	GO:0036503	#N/A	#N/A	#N/A	0.000980706	#N/A	#N/A
GO:BP	negative regulation of small GTPase mediated signal transduction	GO:0051058	#N/A	#N/A	#N/A	0.000987723	#N/A	#N/A
GO:BP	positive regulation of dendritic spine morphogenesis	GO:0061003	#N/A	#N/A	#N/A	0.00103644	#N/A	#N/A
GO:BP	DNA geometric change	GO:0032392	#N/A	#N/A	#N/A	0.00104873	#N/A	#N/A
GO:MF	phospholipid binding	GO:0005543	#N/A	#N/A	0.0470748	0.00104954	#N/A	#N/A
GO:BP	hormone-mediated signaling pathway	GO:0009755	#N/A	#N/A	0.0137461	0.0010629	#N/A	#N/A
GO:BP	cellular response to nutrient levels	GO:0031669	#N/A	#N/A	#N/A	0.00113485	#N/A	#N/A
GO:MF	ubiquitin-like protein conjugating enzyme activity	GO:0061650	#N/A	#N/A	#N/A	0.00115459	#N/A	0.00107331
GO:BP	positive regulation of axonogenesis	GO:0050772	#N/A	#N/A	#N/A	0.0011665	#N/A	#N/A
GO:BP	vacuolar transport	GO:0007034	#N/A	#N/A	#N/A	0.00123566	#N/A	#N/A
GO:BP	regulation of cell division	GO:0051302	#N/A	#N/A	#N/A	0.00124635	#N/A	#N/A
GO:BP	positive regulation of DNA biosynthetic process	GO:2000573	#N/A	#N/A	#N/A	0.00125542	#N/A	#N/A
GO:MF	aminoacyl-tRNA ligase activity	GO:0004812	#N/A	#N/A	#N/A	0.00126909	0.00542509	0.00296948
GO:MF	ligase activity, forming carbon-oxygen bonds	GO:0016875	#N/A	#N/A	#N/A	0.00126909	0.00542509	0.00296948
GO:BP	negative regulation of intracellular steroid hormone receptor signaling pathway	GO:0033144	#N/A	#N/A	#N/A	0.00127647	#N/A	#N/A
GO:BP	histone H3-K9 methylation	GO:0051567	#N/A	#N/A	#N/A	0.00127647	#N/A	#N/A
GO:BP	COPII-coated vesicle cargo loading	GO:0090110	#N/A	#N/A	#N/A	0.00128703	#N/A	#N/A
GO:BP	protein localization to centrosome	GO:0071539	#N/A	#N/A	#N/A	0.00130902	#N/A	#N/A
GO:BP	positive regulation of proteolysis	GO:0045862	#N/A	#N/A	#N/A	0.0013143	#N/A	#N/A
GO:BP	Golgi vesicle budding	GO:0048194	#N/A	#N/A	#N/A	0.00132606	#N/A	#N/A
GO:BP	lens fiber cell differentiation	GO:0070306	#N/A	#N/A	#N/A	0.00132606	#N/A	#N/A
GO:BP	cellular response to unfolded protein	GO:0034620	#N/A	#N/A	#N/A	0.00138712	#N/A	0.00258115
GO:BP	homeostasis of number of cells	GO:0048872	#N/A	#N/A	#N/A	0.00143067	#N/A	#N/A
GO:BP	regulation of ubiquitin-protein transferase activity	GO:0051438	#N/A	#N/A	#N/A	0.00143497	#N/A	#N/A
GO:BP	heterochromatin organization	GO:0070828	#N/A	#N/A	#N/A	0.00143497	#N/A	#N/A
GO:BP	cellular response to steroid hormone stimulus	GO:0071383	#N/A	#N/A	0.0188962	0.00146632	#N/A	#N/A
GO:BP	cellular response to ionizing radiation	GO:0071479	#N/A	#N/A	#N/A	0.00146825	#N/A	0.00441929
GO:MF	zinc ion binding	GO:0008270	#N/A	#N/A	#N/A	0.001476	#N/A	#N/A
GO:MF	mitogen-activated protein kinase binding	GO:0051019	#N/A	#N/A	#N/A	0.00149392	#N/A	#N/A
GO:BP	protein K48-linked ubiquitination	GO:0070936	#N/A	#N/A	#N/A	0.00154862	#N/A	0.0327326
GO:MF	histone binding	GO:0042393	#N/A	#N/A	#N/A	0.00161425	3.49331e-05	0.00102682
GO:MF	rRNA binding	GO:0019843	#N/A	#N/A	#N/A	0.00164634	8.26428e-05	1.65703e-08
GO:BP	chromosome separation	GO:0051304	#N/A	#N/A	#N/A	0.00164899	#N/A	0.0213185
GO:BP	regulation of double-strand break repair	GO:2000779	#N/A	#N/A	#N/A	0.00174386	#N/A	#N/A
GO:BP	regulation of response to endoplasmic reticulum stress	GO:1905897	#N/A	#N/A	#N/A	0.00177378	#N/A	#N/A
GO:BP	negative regulation of Rho protein signal transduction	GO:0035024	#N/A	#N/A	#N/A	0.00187149	#N/A	#N/A
GO:BP	cellular response to insulin stimulus	GO:0032869	#N/A	#N/A	#N/A	0.00191569	#N/A	#N/A
GO:BP	regulation of intrinsic apoptotic signaling pathway	GO:2001242	#N/A	#N/A	#N/A	0.00192739	0.0264003	0.0022357
GO:BP	regulation of supramolecular fiber organization	GO:1902903	#N/A	#N/A	#N/A	0.00201066	#N/A	#N/A
GO:BP	regulation of cytokinesis	GO:0032465	#N/A	#N/A	#N/A	0.00206389	#N/A	#N/A
GO:BP	regulation of chromosome segregation	GO:0051983	#N/A	#N/A	#N/A	0.00206389	#N/A	0.0116811
GO:MF	protein kinase inhibitor activity	GO:0004860	#N/A	#N/A	#N/A	0.00207993	#N/A	#N/A
GO:BP	positive regulation of response to DNA damage stimulus	GO:2001022	#N/A	#N/A	#N/A	0.0021548	#N/A	#N/A
GO:BP	neuronal stem cell population maintenance	GO:0097150	#N/A	#N/A	#N/A	0.0023288	#N/A	#N/A
GO:BP	regulation of ubiquitin protein ligase activity	GO:1904666	#N/A	#N/A	#N/A	0.0023288	#N/A	#N/A
GO:MF	nucleotidyltransferase activity	GO:0016779	#N/A	#N/A	#N/A	0.00241157	0.00188625	#N/A
GO:BP	regulation of intracellular steroid hormone receptor signaling pathway	GO:0033143	#N/A	#N/A	#N/A	0.00244124	#N/A	#N/A
GO:BP	regulation of DNA biosynthetic process	GO:2000278	#N/A	#N/A	#N/A	0.00261169	0.0161319	0.00102796
GO:BP	myeloid cell differentiation	GO:0030099	#N/A	#N/A	#N/A	0.00262574	#N/A	#N/A
GO:BP	regulation of dendritic spine morphogenesis	GO:0061001	#N/A	#N/A	#N/A	0.00267087	#N/A	#N/A
GO:BP	regulation of microtubule cytoskeleton organization	GO:0070507	#N/A	#N/A	#N/A	0.00268468	#N/A	#N/A
GO:BP	regulation of hematopoietic progenitor cell differentiation	GO:1901532	#N/A	#N/A	#N/A	0.00269745	#N/A	#N/A
GO:BP	morphogenesis of an epithelial sheet	GO:0002011	#N/A	#N/A	#N/A	0.00270641	#N/A	#N/A
GO:BP	negative regulation of RNA catabolic process	GO:1902369	#N/A	#N/A	#N/A	0.00270641	0.00518233	0.00231718
GO:BP	regulation of histone methylation	GO:0031060	#N/A	#N/A	#N/A	0.00288579	#N/A	#N/A
GO:BP	myeloid cell homeostasis	GO:0002262	#N/A	#N/A	#N/A	0.00292237	#N/A	#N/A
GO:BP	mRNA cis splicing, via spliceosome	GO:0045292	#N/A	#N/A	#N/A	0.00296264	#N/A	#N/A
GO:BP	cytokinetic process	GO:0032506	#N/A	#N/A	#N/A	0.00296384	#N/A	#N/A
GO:BP	signal transduction in response to DNA damage	GO:0042770	#N/A	#N/A	#N/A	0.00304841	#N/A	#N/A
GO:BP	lamellipodium organization	GO:0097581	#N/A	#N/A	#N/A	0.00304841	#N/A	#N/A
GO:MF	ribosome binding	GO:0043022	#N/A	#N/A	#N/A	0.00306051	0.000361948	2.56551e-08
GO:BP	positive regulation of GTPase activity	GO:0043547	#N/A	#N/A	#N/A	0.00306867	#N/A	#N/A
GO:BP	viral gene expression	GO:0019080	#N/A	#N/A	#N/A	0.00313943	0.00327405	#N/A
GO:BP	stress-activated protein kinase signaling cascade	GO:0031098	#N/A	#N/A	#N/A	0.00323595	#N/A	#N/A
GO:BP	post-Golgi vesicle-mediated transport	GO:0006892	#N/A	#N/A	#N/A	0.00328576	#N/A	#N/A
GO:BP	RNA methylation	GO:0001510	#N/A	#N/A	#N/A	0.003409	#N/A	#N/A
GO:BP	lysosomal transport	GO:0007041	#N/A	#N/A	#N/A	0.00347417	#N/A	#N/A
GO:BP	mitotic DNA damage checkpoint	GO:0044773	#N/A	#N/A	#N/A	0.00363387	#N/A	#N/A
GO:BP	endoplasmic reticulum unfolded protein response	GO:0030968	#N/A	#N/A	#N/A	0.00402411	#N/A	0.00720256
GO:BP	regulation of actin polymerization or depolymerization	GO:0008064	#N/A	#N/A	#N/A	0.00418884	#N/A	#N/A
GO:BP	plasma membrane bounded cell projection assembly	GO:0120031	#N/A	#N/A	#N/A	0.00438779	#N/A	#N/A
GO:BP	cell aging	GO:0007569	#N/A	#N/A	#N/A	0.00443915	#N/A	#N/A
GO:BP	regulation of microtubule-based process	GO:0032886	#N/A	#N/A	#N/A	0.00465145	#N/A	#N/A
GO:BP	negative regulation of protein modification by small protein conjugation or removal	GO:1903321	#N/A	#N/A	#N/A	0.00468107	#N/A	0.000103878
GO:BP	tRNA aminoacylation	GO:0043039	#N/A	#N/A	#N/A	0.00481971	0.0491471	#N/A
GO:BP	regulation of dephosphorylation	GO:0035303	#N/A	#N/A	#N/A	0.0049977	#N/A	#N/A
GO:BP	regulation of actin cytoskeleton organization	GO:0032956	#N/A	#N/A	#N/A	0.0050088	#N/A	#N/A
GO:BP	DNA duplex unwinding	GO:0032508	#N/A	#N/A	#N/A	0.00514478	#N/A	#N/A
GO:MF	ubiquitin conjugating enzyme activity	GO:0061631	#N/A	#N/A	#N/A	0.00525134	#N/A	0.00296948
GO:BP	regulation of postsynapse organization	GO:0099175	#N/A	#N/A	#N/A	0.00531887	#N/A	#N/A
GO:BP	heterochromatin assembly	GO:0031507	#N/A	#N/A	#N/A	0.00532645	#N/A	#N/A
GO:BP	regulation of actin filament length	GO:0030832	#N/A	#N/A	#N/A	0.00545274	#N/A	#N/A
GO:BP	meiotic cell cycle process	GO:1903046	#N/A	#N/A	#N/A	0.00545274	0.0102304	0.00813733
GO:BP	transcription by RNA polymerase I	GO:0006360	#N/A	#N/A	#N/A	0.00554883	#N/A	#N/A
GO:BP	cellular response to oxygen levels	GO:0071453	#N/A	#N/A	#N/A	0.0055761	#N/A	#N/A
GO:BP	coronary vasculature development	GO:0060976	#N/A	#N/A	#N/A	0.00559351	#N/A	#N/A
GO:MF	histone methyltransferase activity	GO:0042054	#N/A	#N/A	#N/A	0.00595528	#N/A	#N/A
GO:BP	regulation of autophagy	GO:0010506	#N/A	#N/A	#N/A	0.0062343	#N/A	#N/A
GO:BP	microtubule organizing center organization	GO:0031023	#N/A	#N/A	#N/A	0.00631597	#N/A	#N/A
GO:BP	positive regulation of protein transport	GO:0051222	#N/A	#N/A	#N/A	0.00632447	#N/A	#N/A
GO:BP	regulation of circadian rhythm	GO:0042752	#N/A	#N/A	#N/A	0.00633313	#N/A	#N/A
GO:BP	endoplasmic reticulum to Golgi vesicle-mediated transport	GO:0006888	#N/A	#N/A	#N/A	0.00648359	#N/A	#N/A
GO:BP	apoptotic mitochondrial changes	GO:0008637	#N/A	#N/A	#N/A	0.00648359	#N/A	#N/A
GO:MF	protein phosphatase 2A binding	GO:0051721	#N/A	#N/A	0.0188897	0.00656506	#N/A	#N/A
GO:MF	guanyl-nucleotide exchange factor activity	GO:0005085	#N/A	#N/A	#N/A	0.0065983	#N/A	#N/A
GO:MF	unfolded protein binding	GO:0051082	#N/A	#N/A	#N/A	0.0068848	0.00113255	1.25162e-05
GO:BP	mitochondrial genome maintenance	GO:0000002	#N/A	#N/A	#N/A	0.00694675	#N/A	#N/A
GO:BP	positive regulation of protein localization to nucleus	GO:1900182	#N/A	#N/A	#N/A	0.00709901	#N/A	#N/A
GO:BP	embryonic axis specification	GO:0000578	#N/A	#N/A	0.0146248	0.00720906	#N/A	#N/A
GO:BP	thymus development	GO:0048538	#N/A	#N/A	#N/A	0.00724007	#N/A	#N/A
GO:BP	COPII-coated vesicle budding	GO:0090114	#N/A	#N/A	#N/A	0.00744319	#N/A	#N/A
GO:BP	positive regulation of histone modification	GO:0031058	#N/A	#N/A	#N/A	0.00763693	#N/A	#N/A
[truncated: 178 more rows]
