# Supplementary material for: JAZF1-SUZ12 dysregulates PRC2 function and gene expression during cell differentiation
Source: Cell Rep. 2022 May 31;39(9):110889. doi: 10.1016/j.celrep.2022.110889 (PMC9637993; doi:10.1016/j.celrep.2022.110889)
Supplement: Table S2. Genes differentially expressed in hEnSCs containing JAZF1-SUZ12 at day 0 and during decidualization, related to Figure 5 [file mmc3.xlsx]

## Sheet: SUZ12_vs_GFP_d0
	baseMean	log2FoldChange	lfcSE	pvalue	padj
TSPAN6	348.314	-0.0814045	0.140123	0.0413756	0.375366
DPM1	294.254	-0.0245029	0.0847362	0.582753	0.900506
SCYL3	275.997	-0.0199385	0.0879988	0.626934	0.913263
C1orf112	90.0246	0.00599812	0.0905057	0.862051	0.977765
CFH	304.372	-0.00261504	0.0960575	0.865625	0.978473
FUCA2	1028.87	-0.296304	0.132239	0.0016846	0.0842983
GCLC	1837.45	0.0195514	0.0963035	0.459134	0.847904
NFYA	573.033	-0.0273136	0.0981866	0.324173	0.765725
STPG1	171.431	-0.00782774	0.0935913	0.764795	0.954336
NIPAL3	2475.59	0.0413376	0.0955473	0.331431	0.772122
LAS1L	691.741	0.0232802	0.0740222	0.654012	0.920198
ENPP4	15.0634	0.00620815	0.0975866	0.257613	0.714935
SEMA3F	166.553	0.754907	0.320679	0.000619455	0.0502541
CFTR	17.3229	0.0185537	0.0983078	0.305009	0.753601
ANKIB1	2265.69	-0.0476487	0.0813592	0.354908	0.787254
CYP51A1	143.944	0.0165652	0.0930063	0.607162	0.90743
KRIT1	167.762	0.00929845	0.0872463	0.815804	0.966
RAD52	265.566	0.0119731	0.0909393	0.718986	0.940531
BAD	610.736	-0.00529164	0.0832595	0.897809	0.984713
LAP3	830.644	-0.0977714	0.117123	0.0972552	0.518712
CD99	7153.59	0.0190967	0.0876481	0.630728	0.914426
WNT16	2.71922	0.00914083	0.0978917	0.144513	NA
HECW1	102.238	-0.00683092	0.0969161	0.594811	0.904789
MAD1L1	48.5928	0.0481537	0.110645	0.0876587	0.503145
LASP1	22615.9	0.0412053	0.101851	0.242925	0.700431
SNX11	422.387	-0.0169198	0.0901663	0.65269	0.920121
TMEM176A	84.9867	0.00281147	0.097299	0.637126	0.91704
M6PR	1050.35	-0.167952	0.0826008	0.00773001	0.188301
KLHL13	19.562	0.0152054	0.0980454	0.333057	0.772887
CYP26B1	924.79	1.84898	0.899365	0.000866111	0.0582107
ICA1	168.887	-0.00588217	0.095559	0.78157	0.957275
DBNDD1	204.309	-0.00280612	0.0955208	0.855252	0.975981
ALS2	1293.7	-0.0152209	0.0777198	0.749728	0.949678
CASP10	94.5517	-0.0577794	0.113279	0.119208	0.556564
CFLAR	3190.93	-0.150317	0.0897009	0.0191153	0.276684
TFPI	998.07	-0.0104228	0.0975283	0.37856	0.804917
NDUFAF7	270.115	0.00778169	0.0899021	0.825534	0.96874
RBM5	2426.29	0.0153447	0.0881461	0.704902	0.936409
MTMR7	1.58157	-0.00662237	0.0977305	0.0543252	NA
SLC7A2	149.921	-0.0484175	0.113647	0.0237431	0.304378
ARF5	833.311	0.0941865	0.0968972	0.107703	0.536277
SARM1	1476.44	0.0875576	0.151521	0.0327854	0.342481
POLDIP2	1644.76	0.00482258	0.07624	0.932689	0.990152
PLXND1	4173.15	0.669741	0.232751	0.0001603	0.0242914
AK2	1135.55	0.0188534	0.0644471	0.709333	0.93763
CD38	2.08524	-0.00555441	0.0974596	0.403946	NA
FKBP4	1200.14	-0.0186358	0.0921405	0.595356	0.904789
KDM1A	2280	-0.0437588	0.0788061	0.38579	0.807401
RBM6	2301.68	0.0113582	0.088673	0.757092	0.952771
CAMKK1	248.907	0.100581	0.16316	0.0338625	0.347688
RECQL	696.238	0.00556258	0.0782354	0.884771	0.982772
VPS50	318.902	-0.042981	0.0985042	0.286524	0.739774
HSPB6	4696.98	0.0139496	0.0981187	0.268678	0.723691
ARHGAP33	114.641	0.0184121	0.0984292	0.287925	0.740317
NDUFAB1	262.299	-0.0311411	0.0874119	0.490696	0.861442
PDK4	23.5875	0.00444917	0.0966619	0.740244	0.946443
SLC22A16	1.02633	0.00173992	0.097429	0.757649	NA
ZMYND10	6.40459	0.0187373	0.0994001	0.115262	0.550661
ABCB5	2.6988	-0.00214573	0.097318	0.683461	NA
SLC25A13	353.489	0.0457036	0.104023	0.210011	0.669502
ST7	716.876	-0.00128478	0.0887012	0.966196	0.996323
CDC27	1341.6	-0.0420905	0.0883502	0.364115	0.79509
SLC4A1	0.779193	0.00127538	0.0974282	0.807777	NA
HCCS	478.923	0.0149077	0.083059	0.73407	0.946177
DVL2	1150.86	0.00491053	0.0741279	0.915895	0.988728
UPF1	2232.37	0.29359	0.13134	0.00186218	0.0887601
SKAP2	381.876	0.293201	0.247791	0.00946387	0.205325
SLC25A5	1228.12	-0.500081	0.135693	1.22825e-05	0.00500765
MCUB	80.8002	0.00918721	0.0954371	0.676387	0.925767
HOXA11	896.928	0.0278273	0.0913903	0.482679	0.858999
POLR2J	312.998	-0.0353343	0.0899225	0.426839	0.830726
DHX33	692.924	-0.0175145	0.0757484	0.713314	0.939088
MEOX1	11.0832	-0.0117628	0.0981036	0.206051	0.665771
THSD7A	23.8238	0.0163045	0.0992789	0.020409	0.285069
LIG3	1139.84	0.0297674	0.0743626	0.547428	0.885978
RPAP3	289.59	-0.0201989	0.0868657	0.633577	0.91587
ACSM3	4.29051	-0.00196785	0.0971529	0.785518	NA
REXO5	48.7733	-0.0227496	0.097086	0.394264	0.812062
CIAPIN1	618.9	-0.0449588	0.0895919	0.347777	0.782391
SPPL2B	604.917	0.0447702	0.102815	0.226748	0.687867
FAM214B	1157.96	0.277378	0.237451	0.00982515	0.208866
COPZ2	980.92	0.30672	0.197705	0.00590629	0.167029
PRKAR2B	65.238	-0.051435	0.117316	0.00455038	0.14591
MSL3	533.383	-0.0298579	0.078489	0.548885	0.886818
CREBBP	5281.22	0.0350356	0.0724064	0.486829	0.859522
TSPOAP1	443.152	0.0127728	0.095815	0.58481	0.900776
MPO	0.763268	0.00294489	0.0974172	0.446342	NA
GCFC2	172.582	-0.00377757	0.0876177	0.922111	0.989591
WDR54	184.455	0.457665	0.333962	0.00449294	0.145583
CROT	358.538	-0.0555545	0.115457	0.0749415	0.47107
ABCB4	31.6824	-0.0174788	0.098242	0.299559	0.748951
KMT2E	2867.73	-0.142088	0.0922983	0.027691	0.323727
RHBDD2	932.184	0.00663256	0.0892592	0.857499	0.976747
SOX8	56.7236	0.0251824	0.10096	0.115357	0.550661
IBTK	1166.19	-0.0273888	0.0742994	0.579258	0.89919
ZNF195	396.281	-0.0654991	0.116109	0.133054	0.579006
MYCBP2	3776.24	-0.117934	0.114432	0.0645394	0.442535
FBXL3	578.903	0.0367051	0.090983	0.412382	0.822165
PDK2	775.042	0.212071	0.224429	0.0182038	0.27245
ITGA3	5805.21	-0.0171025	0.0883639	0.666848	0.923811
ZFX	1866.67	0.0306938	0.0900166	0.471897	0.856355
LAMP2	1745.06	-0.255454	0.145159	0.00562309	0.162954
ITGA2B	11.3707	0.01827	0.0992532	0.131245	0.575035
GDE1	1502.25	-0.135407	0.137406	0.0468661	0.393444
REX1BD	222.39	0.0283818	0.092918	0.461711	0.849788
CRLF1	496.078	2.4464	1.0932	0.000540126	0.0476705
OSBPL7	268.857	-0.0133717	0.0940292	0.65173	0.920121
TMEM98	2131.77	-0.0483649	0.0872415	0.338947	0.776024
YBX2	8.48649	0.00506868	0.0974521	0.358296	0.789398
MAP3K14	375.331	-0.0316015	0.0955819	0.390154	0.809168
ABCC8	6.54755	0.00486655	0.0975362	0.33519	0.774791
TMEM132A	1527.33	0.0180745	0.0911355	0.599763	0.905064
AP2B1	5388.02	-0.0358225	0.0611495	0.526418	0.878948
ZNF263	672.593	-0.00777841	0.077192	0.868395	0.978694
CX3CL1	9.84748	0.00510012	0.0971848	0.582093	0.900092
SPATA20	1113.9	0.018744	0.0962215	0.47662	0.857451
CACNA1G	212.204	-0.0129557	0.0970683	0.437978	0.836146
TNFRSF12A	1973.8	-0.0545445	0.100162	0.23366	0.692616
DLX6	4.67277	0.00238902	0.0973879	0.549904	0.887468
MAP3K9	138.279	0.0281959	0.101839	0.116552	0.553118
RALA	744.682	-0.0366991	0.093445	0.38753	0.807894
BAIAP2L1	466.926	0.0205346	0.0968938	0.420542	0.827434
KDM7A	541.85	-0.0267151	0.0946307	0.440224	0.837059
ETV1	70.2143	-0.0218236	0.10045	0.0601293	0.431129
AGK	440.11	-0.0699608	0.0904455	0.202461	0.6614
ALDH3B1	679.151	0.192847	0.218468	0.0212853	0.289584
PHTF2	1086.05	-0.178971	0.205561	0.0243964	0.305953
CCL26	7.24634	0.00484887	0.0973513	0.500839	0.865646
FARP2	1284.22	0.125752	0.107306	0.0525891	0.413277
GGCT	106.739	0.0270569	0.0941042	0.45555	0.845732
DBF4	45.7481	-0.0649725	0.127041	0.0238837	0.304378
TBXA2R	81.5475	0.033802	0.104745	0.0522192	0.411963
IFRD1	759.544	0.00596067	0.0866531	0.864089	0.97792
COX10	246.341	-0.094089	0.135943	0.0756249	0.472855
GTF2IRD1	1200.56	0.0150096	0.0849191	0.728737	0.943826
PAF1	1043.41	0.030391	0.0768142	0.544702	0.884359
VPS41	1579.23	-0.0870587	0.0880798	0.127309	0.569946
ARHGAP44	77.7667	0.0173527	0.0979837	0.337984	0.775662
ELAC2	1330.63	-0.00344817	0.0838344	0.934792	0.990152
SCIN	26.3873	0.00514157	0.0975046	0.329255	0.770174
ARSD	961.525	0.00669172	0.0930721	0.845743	0.974204
PNPLA4	211.487	-0.00778829	0.0950311	0.713624	0.939088
ADIPOR2	1432.28	-0.11933	0.0853223	0.0466347	0.392812
CDKL3	20.104	0.0534631	0.117884	0.0147521	0.250911
UPP2	0.681763	-0.000710428	0.0973974	0.757735	NA
PRSS21	4.20169	0.0154567	0.0988929	0.0759786	NA
MARK4	1490.25	0.118688	0.0945083	0.0560494	0.421697
PROM1	120.207	-0.000358379	0.0966011	0.967834	0.996495
CCDC124	737.431	0.00562313	0.0815262	0.899216	0.984713
PAFAH1B1	3873.67	0.00915183	0.0741369	0.855048	0.975981
NOS2	0.725376	0.00224034	0.0974445	0.593268	NA
KIAA0100	6898.33	-0.0065518	0.0628561	0.941882	0.991721
GAS7	1121.75	-0.00031217	0.0952346	0.948587	0.992778
TRAPPC6A	105.64	0.0423709	0.102976	0.21764	0.678808
MATK	13.3619	-0.000216765	0.0974272	0.997207	0.999969
SCN4A	2.65725	-0.00275739	0.0974817	0.1161	NA
ST7L	346.274	-0.0167771	0.0924673	0.618023	0.910866
PAX6	5.41156	-0.000998336	0.0973207	0.829372	0.969381
RPUSD1	286.341	-0.00560024	0.0893224	0.882648	0.982738
RHBDF1	1134.08	0.0277284	0.0970728	0.383805	0.806411
LUC7L	907.038	0.0329767	0.0987371	0.328046	0.769531
CACNA2D2	61.2923	0.0271019	0.102498	0.0163454	0.257979
BAIAP3	142.747	0.0105409	0.096746	0.537924	0.882151
TSR3	560.414	0.0458446	0.0796919	0.370867	0.799585
PIGQ	524.168	0.145641	0.182496	0.0359903	0.357742
CRAMP1	516.723	0.0947928	0.123533	0.0951934	0.516272
TEAD3	2880.32	0.0337945	0.0996671	0.288048	0.740317
DNAJC11	1369.74	0.0969941	0.0994999	0.104627	0.531875
FMO3	9.8032	-0.0365683	0.107135	0.00616371	0.170703
MYLIP	180.554	-0.0341015	0.104752	0.0594562	0.429896
NOX1	1.70793	0.00486733	0.0974687	0.380349	NA
E2F2	18.6134	-0.0325539	0.104319	0.0441119	0.382701
PSMB1	1127.43	-0.0521233	0.0882301	0.306795	0.754173
SYN1	13.0182	0.0177205	0.0991982	0.130842	0.57424
JARID2	717.591	-0.0232249	0.0920516	0.52972	0.879296
CDKL5	805.688	0.000222618	0.0929769	0.995338	0.999969
CAMK1G	20.7501	-0.00718403	0.0968509	0.5963	0.904789
CDK11A	82.4806	0.0139426	0.0950387	0.595208	0.904789
NADK	1122.96	0.139465	0.125979	0.0451306	0.387872
DLEC1	30.9943	0.0396092	0.106626	0.0836709	0.495577
CYTH3	2239.99	0.0109701	0.0943788	0.676113	0.925767
ADAM22	32.1245	0.0107365	0.096864	0.515055	0.873913
SYPL1	598.673	-0.0519321	0.0925461	0.289797	0.741465
CYB561	460.002	0.351271	0.242776	0.0054801	0.161577
SPAG9	3116.39	-0.0961399	0.0651593	0.0610417	0.431798
CELSR3	224.671	0.65603	0.210561	7.7915e-05	0.0149776
AASS	417.923	-0.0400135	0.107357	0.059982	0.431129
PLEKHG6	1.86746	0.00118141	0.0972808	0.812295	NA
SS18L2	55.6745	-0.0862452	0.147879	0.0324462	0.341146
MPND	137.796	0.0503289	0.101464	0.24241	0.700134
MGST1	811.063	-0.000939927	0.0966682	0.931179	0.990093
CRY1	328.938	0.0363622	0.0954478	0.361747	0.792086
NFIX	7890.33	0.0429139	0.105135	0.145646	0.594644
ST3GAL1	2225.41	-0.0443106	0.0996969	0.272823	0.727443
MMP25	52.8235	0.0117239	0.0980708	0.21011	0.669502
IL32	216.675	-0.00996255	0.0956936	0.626566	0.913262
PKD1	7205.41	0.0614952	0.118627	0.0609832	0.431724
MAPK8IP2	129.177	0.0470647	0.112608	0.0252807	0.309963
MED24	1332.96	0.00116613	0.0739832	0.994415	0.999969
RHOBTB2	628.816	0.0334993	0.083911	0.475383	0.857451
HEATR5B	769.444	-0.00919784	0.0815822	0.830698	0.969828
SEC62	1803.81	-0.0053185	0.083161	0.902334	0.985265
RPS20	5926.86	-0.35142	0.139382	0.000737809	0.0543643
CSDE1	11988.2	-0.0699086	0.0901792	0.187238	0.643712
UBE3C	2955.53	-0.0144763	0.0728397	0.744804	0.948245
REV3L	1436.57	-0.17568	0.185408	0.0263004	0.315036
MASP2	0.889454	-0.00193359	0.0974153	0.516782	NA
FAM76A	200.267	0.0113858	0.0894498	0.759993	0.953499
POMT2	610.038	-0.0153269	0.0759	0.749567	0.949678
VTA1	591.535	-0.0417626	0.0917104	0.362163	0.792672
MLXIPL	31.1982	-5.3233e-05	0.0971547	0.997801	0.999969
BAZ1B	3726.65	-0.0516337	0.0761232	0.324902	0.765948
RANBP9	1307.92	-0.019071	0.0658858	0.704432	0.936168
ETV7	17.3425	-0.00109415	0.0960418	0.947161	0.992778
SPRTN	254.805	0.00365862	0.0822164	0.936012	0.990156
EEF1AKNMT	617.447	-0.037004	0.0878434	0.427525	0.831114
DYRK4	238.813	-0.0422849	0.0909786	0.356588	0.787397
ZNF207	2375.14	-0.020091	0.0777358	0.682262	0.928136
UQCRC1	1495.34	-0.0218567	0.0843354	0.765699	0.954392
STARD3NL	565.624	-0.0973722	0.14203	0.0668255	0.448918
CD9	236.312	-0.00918792	0.0951739	0.681331	0.927636
NCAPD2	1380.03	0.0341238	0.0816636	0.486098	0.85917
IFFO1	645.794	-0.0119584	0.0891975	0.746533	0.948849
GIPR	28.0425	-0.00559723	0.0968057	0.662125	0.921944
PHF7	80.535	0.0755928	0.132757	0.0499976	0.404794
SEMA3G	1.29507	-0.00173426	0.097318	0.723872	NA
NISCH	4107.54	0.14819	0.12962	0.0364529	0.35967
STAB1	4.37846	0.00914167	0.0974164	0.415497	NA
FUZ	117.086	0.0506894	0.104962	0.20139	0.660243
SLC6A13	5.91387	-0.00590641	0.0973442	0.486419	0.85917
IDS	569.184	0.0512831	0.0997233	0.252193	0.709847
PRSS3	13.63	0.00372679	0.0966206	0.782636	0.957551
ZNF200	165.55	0.10726	0.137167	0.0706401	0.458647
CD4	26.8819	-0.000206103	0.0968261	0.984421	0.999969
LRRC23	140.653	0.0443005	0.106407	0.150698	0.602606
HFE	276.554	0.045014	0.090966	0.342027	0.777964
SCMH1	893.606	-0.0122389	0.0895714	0.738761	0.946177
FYN	1178.79	-0.00872856	0.0828705	0.840017	0.973113
HIVEP2	2938.62	-0.0252289	0.097847	0.346457	0.781361
FMO1	0.998559	0.00132381	0.0973989	0.697971	NA
ELOA	1717.86	0.062955	0.0892993	0.251203	0.708529
LYPLA2	434.002	-0.0105441	0.086318	0.795918	0.961202
CLCN6	770.267	-0.00285371	0.0866583	0.94131	0.991428
MRC2	13005.7	-0.0174876	0.0911364	0.580669	0.899362
NME1-NME2	4.11294	-0.00632104	0.0972869	0.493024	NA
SLC6A7	3.17027	0.00688213	0.0977534	0.0476627	NA
TSPAN9	2025.13	-0.0134275	0.0891629	0.728159	0.943825
BTBD7	1922.84	-0.0759919	0.0727413	0.152854	0.604965
APBA3	263.323	0.037556	0.0907795	0.392687	0.810304
MKS1	207.718	-0.0226017	0.0895066	0.572718	0.897087
ABHD5	337.524	-0.062693	0.108636	0.169	0.625255
ANOS1	2202.24	0.00456849	0.0972646	0.610298	0.908462
AKAP8L	1264.4	-0.0713415	0.101118	0.179723	0.637635
MBTD1	415.401	0.00280199	0.078648	0.935647	0.990152
UTP18	284.428	-0.0699986	0.1182	0.114571	0.548377
RNF216	2666.42	0.0523709	0.0856742	0.307992	0.755425
TTC19	467.367	-0.0643889	0.0905321	0.231606	0.69092
PTBP1	4376.39	0.0291428	0.0687031	0.555932	0.88999
DPF1	29.6506	0.047128	0.110583	0.0760967	0.474327
SYT7	135.306	0.00475487	0.0961101	0.778645	0.956475
LARS2	784.542	-0.0424549	0.0929064	0.348585	0.782794
PIK3C2A	1193.15	-0.0375789	0.0827017	0.436141	0.835337
PLAUR	746.248	-0.0290452	0.0962423	0.391347	0.80934
ANLN	344.124	-1.02399	0.423926	0.000470514	0.0439411
WIZ	2167.58	0.0438812	0.0891168	0.351387	0.785491
RABGAP1	2205.84	-0.00330248	0.0804773	0.939953	0.991264
DCN	4791.62	3.50619e-05	0.0971047	0.988345	0.999969
QPCTL	145.138	0.00417945	0.0924973	0.898961	0.984713
PPP5C	876.533	-0.00835286	0.0759356	0.838443	0.972552
CEP68	918.146	0.024325	0.0826564	0.59163	0.904087
MAP4K3	820.452	-0.0303441	0.0965611	0.376104	0.803799
ZBTB32	7.88873	0.000784035	0.0968567	0.942403	0.992123
LDAF1	1131.81	-0.00735935	0.0859749	0.891749	0.983757
BRCA1	117.979	-0.0721543	0.127615	0.0642468	0.442496
ERCC1	1135	0.0166268	0.0804666	0.711424	0.938714
SEMA3B	739.757	0.055416	0.120218	0.00855652	0.19691
MBTPS2	540.186	0.0349856	0.0862692	0.438951	0.836302
PRICKLE3	152.551	0.0142196	0.090095	0.699428	0.934396
LTF	4.35302	0.0137325	0.09857	0.0878056	NA
EXTL3	2099.44	-0.0572658	0.10045	0.228256	0.689059
ELOVL5	1649.58	0.00723721	0.0918233	0.828865	0.969122
ALOX5	0.904232	0.00317836	0.0974634	0.49475	NA
CALCOCO1	3407.9	0.166738	0.18953	0.0281068	0.325039
UBR7	465.207	-0.0154025	0.0821184	0.742249	0.947001
MAP4K5	1803.94	0.0256936	0.085133	0.547236	0.885846
EHD3	1417.05	-0.0294348	0.102853	0.0622034	0.435535
PSMC4	1190.53	0.0357562	0.0871327	0.446566	0.841148
MAN2B2	2126.88	0.135366	0.117063	0.0457277	0.389847
SLC7A14	837.099	-0.00691209	0.0974288	0.4133	0.823166
CLDN11	919.293	-0.00570303	0.096909	0.631219	0.914426
SLC25A39	995.244	0.0362577	0.0834734	0.459028	0.847894
MVP	4584.18	-0.0147254	0.0827669	0.725069	0.942791
NUB1	1329.07	0.0200098	0.079685	0.884442	0.982772
PGM3	1750.03	0.0983386	0.126714	0.0980665	0.519734
RWDD2A	271.777	0.0270057	0.0917397	0.515373	0.87398
CLK1	571.984	-0.00277453	0.0823867	0.95188	0.993021
POLR3B	432.542	-0.0597416	0.100327	0.221453	0.683094
ANGEL1	551.885	0.0253842	0.0760609	0.618015	0.910866
RNF14	853.426	-0.00644723	0.0814746	0.761471	0.953533
DNASE1L1	480.241	0.0300929	0.0966113	0.382156	0.806009
DDX11	250.925	-0.0102323	0.0963621	0.578757	0.89919
HEBP1	1504.57	0.0444388	0.090718	0.353442	0.786715
GPRC5A	13279.4	0.0735035	0.121521	0.104085	0.531442
MAMLD1	508.064	-0.026927	0.0967045	0.390672	0.80934
CD6	0.82509	0.00143844	0.0974301	0.799337	NA
TACC3	262.576	-0.0667207	0.127281	0.0351652	0.353478
UFL1	527.616	-0.028546	0.087953	0.514003	0.873142
POLA2	58.6537	0.0198857	0.0940125	0.537379	0.88198
ZC3H3	486.864	0.0130542	0.0856117	0.757843	0.952793
CAPN1	2956.43	-0.00847949	0.0838492	0.890629	0.983558
ACP3	2.14363	-0.00783105	0.0977719	0.147639	NA
MDH1	1331.01	-0.0909303	0.112029	0.110889	0.541511
SLC30A9	880.071	-0.0190896	0.0831164	0.665182	0.923259
MTMR11	341.882	0.0159057	0.0926736	0.623343	0.911743
COX15	305.909	0.023046	0.0872427	0.590231	0.903482
CCDC88C	64.7392	0.0256785	0.101313	0.0871011	0.502011
YAF2	341.614	-0.0553384	0.0926323	0.273454	0.728051
ZMYND11	1991.95	0.0164838	0.0755048	0.737728	0.946177
WAS	2.64584	-2.81513e-05	0.0972442	0.99654	NA
BID	360.491	-0.0163478	0.0894841	0.663119	0.922247
MATR3	349.013	0.0350586	0.0911824	0.427555	0.831114
NPC1L1	1.24715	0.00897356	0.0979258	0.0776542	NA
XYLT2	1174.64	0.0484896	0.0946954	0.291449	0.742175
NUDCD3	2165.41	0.131593	0.0976468	0.0410549	0.375132
CHDH	50.3	0.0189081	0.0980629	0.334669	0.774625
IL20RA	9.56355	0.0129712	0.0982372	0.185117	0.642092
GLT8D1	817.954	-0.00195542	0.0804934	0.960948	0.994121
ATP2C1	2883.19	-0.0932137	0.111539	0.107145	0.53544
IGF1	214.965	0.00859515	0.0975606	0.36417	0.79509
SLC38A5	296.788	0.003714	0.0963306	0.772864	0.956224
RALBP1	2037.72	0.0135684	0.0775101	0.772706	0.956224
RUFY3	1488.26	-0.0184071	0.085315	0.668257	0.924253
CNTN1	320.423	0.0068526	0.0971213	0.547557	0.886008
SLC11A1	1.73204	0.00260782	0.0972557	0.696213	NA
WWTR1	2782.64	0.0202425	0.0882947	0.625033	0.912553
AGPS	810.143	-0.0104801	0.0919017	0.745364	0.948339
STEEP1	312.407	-0.0168926	0.083844	0.701857	0.935084
ATP1A2	8.55323	0.0142729	0.0987658	0.0512464	0.409334
TTC27	359.917	-0.00726252	0.0857492	0.871468	0.979543
ZNF582	70.8229	-0.00768979	0.0905785	0.819653	0.966523
VSIG2	2.05589	0.00749734	0.0978206	0.0331806	NA
PHLDB1	6159.18	0.213692	0.18391	0.0177134	0.26841
PRDM11	349.033	-0.00481841	0.0846678	0.90387	0.985324
SNAI2	1005.51	-0.0234123	0.0919584	0.534907	0.881739
CD74	14.6309	-0.0281436	0.10273	0.0329011	0.342801
HGF	49.9829	-0.0124706	0.0979088	0.279133	0.732873
ZRANB1	1496.07	-0.0388243	0.0766427	0.438791	0.836146
NCDN	1108.8	0.0293328	0.074911	0.536821	0.88198
ADGRA2	6974.86	0.00162989	0.094269	0.949889	0.992853
CCT8L1P	0.866391	-0.00243809	0.0974034	0.542806	NA
ZFP64	613.586	0.00989311	0.0916291	0.757644	0.952793
MNAT1	264.522	0.00775408	0.0837631	0.856289	0.976313
SAMD4A	5164.44	0.0316133	0.087499	0.486321	0.85917
RUNX3	3.23648	0.00317901	0.0974165	0.469331	NA
MRE11	411.742	-0.000872841	0.077334	0.985206	0.999969
PLEKHB1	13.7506	0.0123181	0.0979174	0.280687	0.733715
SERPINB1	249.142	-0.0961185	0.151138	0.0483549	0.397925
SLC7A9	10.4295	0.0434966	0.111131	0.00828693	0.19461
SPAST	515.355	-0.0194516	0.079172	0.679509	0.926802
NRXN3	2098.02	0.0340694	0.101187	0.238061	0.695647
OSBPL5	1574.36	0.0685614	0.119256	0.130596	0.574102
AQR	1104.38	-0.154142	0.115488	0.0287005	0.327194
CPS1	340.253	-0.0327035	0.102056	0.179619	0.637635
FHL1	3131.88	0.00174565	0.0867231	0.905247	0.985721
RTF2	1230.07	-0.00346228	0.0709801	0.939252	0.991057
NLRP2	23.9509	0.000236085	0.0971349	0.984287	0.999969
SLC45A4	291.126	-0.0288784	0.0929177	0.456813	0.846147
RNF10	3738.64	-0.0349247	0.0635812	0.47261	0.856445
ZNF839	263.777	-0.0347916	0.0945317	0.385016	0.807259
ZDHHC6	438.048	-0.0435146	0.0943465	0.330028	0.770529
GRAMD1B	166.062	0.013227	0.0963477	0.526666	0.878948
RNH1	3550.9	0.110259	0.145709	0.0563719	0.422343
NDUFS1	2659.88	-0.0275978	0.0829265	0.565887	0.894481
RB1CC1	1574.22	-0.0434547	0.0880155	0.3681	0.798148
ERP44	759.381	-0.0260356	0.0833706	0.58062	0.899362
ALAS1	758.657	0.0483801	0.0930869	0.31073	0.7573
BIRC3	18.8041	-0.0205375	0.0999996	0.0810473	0.487954
AKAP11	1946.72	-0.0154887	0.0879496	0.691654	0.932532
GLRX2	197.063	-0.099147	0.157605	0.0423568	0.377628
SNAPC1	176.061	0.0375319	0.0995839	0.288294	0.740317
DERA	354.679	-0.16512	0.170137	0.0289526	0.328571
STRAP	1640.95	-0.0552577	0.0849697	0.288097	0.740317
ABCC2	106.981	3.24667	1.52878	NA	NA
DEF6	25.2632	0.0325267	0.104036	0.0601924	0.431129
PLEKHO1	1866.21	-0.012884	0.0900807	0.667166	0.923887
GCLM	826.447	0.00809877	0.0959311	0.684513	0.929308
UBR2	1536.74	-0.0919265	0.0984152	0.116375	0.55275
EHD2	16304.9	0.0664016	0.105536	0.180788	0.638523
DEPDC1	20.0553	-0.0304624	0.104019	0.010766	0.217801
CCDC28A	164.672	-0.027133	0.0935466	0.46011	0.848412
RRAGD	47.9066	0.0312144	0.104523	0.00410027	0.138658
HSF2	180.098	-0.0322036	0.0961596	0.373948	0.8026
PHF20	1713.64	-0.0432657	0.0848422	0.383216	0.806321
HSD17B6	223.963	0.0249213	0.100906	0.116289	0.55275
NR1H3	123.672	0.0124469	0.0908413	0.725626	0.942791
TYMP	196.071	0.0241942	0.0996821	0.229956	0.689968
NCAPH2	424.112	0.023027	0.07677	0.640725	0.917343
TOMM34	445.294	0.0681094	0.115891	0.127879	0.570819
SEC63	2140.44	-0.0107599	0.076991	0.695999	0.934107
KPNA6	4402.64	-0.0021749	0.0742854	0.969612	0.997074
VIM	58672.1	0.00073111	0.0856153	0.988129	0.999969
RTEL1-TNFRSF6B	77.3847	0.00332845	0.096061	0.83179	0.970124
FAS	597.794	0.0378539	0.100356	0.270397	0.725184
RNASET2	195.04	0.0787134	0.134904	0.0534227	0.413955
CD44	16324.4	-0.0429497	0.106605	0.132207	0.577543
KCNG1	575.209	-0.0155943	0.0970196	0.412087	0.822159
AGPAT4	662.106	-0.0375862	0.0874835	0.438816	0.836146
BTN3A1	596.606	-0.0877425	0.138639	0.0659222	0.446608
MIPEP	305.24	-0.112282	0.160338	0.051606	0.409559
PRKCH	18.5439	0.0198215	0.0997321	0.0978881	0.519734
INSRR	3.49813	0.00703637	0.0976414	0.248327	NA
IFNGR1	441.552	-0.0232812	0.0923435	0.528193	0.878948
B4GALT7	507.705	0.0631903	0.0883864	0.236628	0.694188
SH2D2A	2.89018	0.0150462	0.0989442	0.0403121	NA
VRK2	233.784	-0.0538313	0.107507	0.1762	0.634361
TNFRSF1B	298.688	-0.00923847	0.094867	0.697303	0.934278
VEZT	1104.68	-0.053555	0.0999056	0.23878	0.696735
POU2F2	560.211	-0.0286472	0.0994858	0.278087	0.732258
BRD9	952.703	-0.0264908	0.0782449	0.590449	0.903482
SNX1	2562.3	0.0206707	0.0742184	0.706605	0.937026
TBPL1	117.398	-0.00952049	0.0927941	0.749339	0.949678
ARNTL2	386.567	-0.0629514	0.11158	0.149906	0.601557
BCLAF1	1737.56	-0.240789	0.1367	0.00641815	0.174441
SLC39A9	1667.66	-0.0212638	0.0818151	0.641056	0.917343
ANK1	163.776	-0.00260956	0.0970848	0.756091	0.952415
TFB1M	165.271	-0.0343249	0.0931474	0.402824	0.817687
RABEP1	1768.16	-0.0456232	0.0944222	0.268375	0.723429
HMGB3	430.566	0.173638	0.148601	0.0250524	0.309247
NUP160	811.25	-0.111215	0.112321	0.0769174	0.477405
BAK1	333.549	-0.00953784	0.0876878	0.803575	0.961818
MUSK	1.58758	0.000886001	0.0973401	0.848382	NA
IKZF2	203.409	-0.00594282	0.0929573	0.831194	0.970099
GRN	4614.92	-0.0208363	0.0815853	0.641301	0.917343
FAM13B	1064.14	-0.00929101	0.0893492	0.796536	0.96154
ARHGAP31	2423.08	-0.017301	0.0856966	0.692633	0.932979
CENPQ	36.91	0.0142001	0.0952028	0.57889	0.89919
SARS1	5162.1	-0.0324506	0.0930462	0.422786	0.828478
RANBP3	1418.37	0.058013	0.0689671	0.257972	0.715089
ARID4A	654.809	-0.00275906	0.0782916	0.951911	0.993021
EIPR1	335.562	-0.00231466	0.0856846	0.954344	0.993315
PNPLA6	1782.08	0.0402813	0.0883135	0.378333	0.804917
IFT88	155.136	0.025687	0.0933536	0.479425	0.858218
ALG1	507.582	-0.0045012	0.0774431	0.91919	0.988728
ZCCHC8	493.977	-0.00613013	0.0872538	0.869912	0.97909
ABCF2	457.002	-0.0391689	0.0874783	0.411419	0.821755
CHPF2	2989.01	-0.0198858	0.0865844	0.640758	0.917343
LRRC7	71.1975	0.0134572	0.0979771	0.297822	0.747138
FUT8	2003.2	-0.0343467	0.0994931	0.29326	0.743119
UBA6	650.127	-0.0312327	0.0941676	0.408511	0.820341
GAB2	2073.54	0.00331263	0.0891226	0.940644	0.991321
ATP6V0A1	1448.25	0.173056	0.150327	0.0257242	0.312304
PIAS1	720.697	-0.058119	0.101456	0.222038	0.68365
SLC4A7	1909.67	0.0310857	0.0946609	0.415466	0.824209
APBA2	800.417	-0.00434917	0.0942384	0.862169	0.977765
MAP2K3	1285.54	0.0122914	0.089857	0.734297	0.946177
EFCAB1	3.58978	0.0103655	0.0981539	0.0435328	NA
TMSB10	21517.2	-0.0369589	0.0861701	0.480807	0.858866
ASTE1	122.716	-0.0228047	0.0936137	0.508674	0.869684
RNF19A	1053.31	0.00562201	0.0873285	0.881485	0.982266
PEX3	160.986	-0.0456059	0.0985558	0.28037	0.733418
GABARAPL2	721.113	0.020648	0.0826597	0.656384	0.920545
MYOC	8.09317	0.00458595	0.0972254	0.589155	0.903482
SH3YL1	623.006	0.0685717	0.11831	0.11778	0.555365
FAM136A	396.362	-0.0962214	0.118993	0.100311	0.52457
VCL	26834.8	0.0190052	0.0908862	0.611332	0.908565
DEPDC1B	11.7383	-0.0381953	0.106933	0.0428252	0.379218
DAPK2	139.942	-0.0110604	0.0980349	0.185331	0.642279
NSMAF	971.005	-0.224453	0.133643	0.00833521	0.195173
ADSS2	823.28	-0.0633866	0.0954675	0.228561	0.689232
TIMP2	54069.9	0.0304041	0.0789736	0.536523	0.88198
RFC1	1362.12	-0.151909	0.141359	0.0406892	0.373642
TBC1D23	813.901	-0.0167073	0.0792579	0.72861	0.943826
CUL3	1302.73	-0.11387	0.0962256	0.0629344	0.438005
MYOM2	11.0822	0.00437285	0.097314	0.573928	0.897435
CYP46A1	26.3098	0.0270615	0.100209	0.223212	0.685215
ZZZ3	1100.36	-0.315008	0.153412	0.00234976	0.0998524
USP2	22.2684	0.00864429	0.0964617	0.612647	0.908843
TUBG2	405.074	0.0354883	0.10165	0.218468	0.679436
RPL26L1	214.65	-0.00108068	0.0855388	0.979048	0.999706
FLT4	74.9769	0.00727702	0.0974706	0.380886	0.804917
NSUN2	1197.47	-0.048978	0.0724652	0.33742	0.775662
FBXO42	1151.69	0.0780364	0.077875	0.154026	0.605464
MFAP3	478.975	-0.0856836	0.10281	0.136322	0.583775
MRI1	578.736	0.00278826	0.0957977	0.891323	0.983757
METTL1	147.695	0.0254067	0.0899261	0.534235	0.881716
HOXC8	71.8936	-0.000754226	0.097234	0.895575	0.984713
AGA	303.537	0.00149089	0.094345	0.956305	0.993315
PI4K2B	87.5911	0.0331201	0.0985866	0.315689	0.759575
BOD1L1	3201.2	-0.0516562	0.0821684	0.319692	0.762517
MAT2B	651.131	-0.0569741	0.100263	0.235136	0.692616
TLL1	35.414	-0.0104425	0.0975365	0.373229	0.802149
EDC4	960.779	0.0121692	0.0808761	0.783735	0.957555
TRIO	16455.6	-0.00355123	0.087433	0.924557	0.989591
VCAN	48184.6	0.00358798	0.095779	0.849324	0.974437
CLEC16A	1513.54	0.00673669	0.0811355	0.892278	0.983814
MSR1	6.43571	0.00684375	0.0975594	0.319159	0.762517
CDH1	3.21838	0.0074631	0.0977839	0.0938692	NA
MTREX	797.547	-0.187014	0.14784	0.0194152	0.278452
DNAH5	116.986	0.00921089	0.0917378	0.775469	0.956395
ZFYVE16	909.793	-0.0491123	0.0959892	0.288552	0.740317
RIPOR1	2426.73	0.196956	0.115441	0.0101923	0.212641
C6	2.10202	-0.0038554	0.0975152	0.370793	NA
RAI14	11156.4	-0.0077954	0.0919527	0.805726	0.962395
SOX30	5.5526	-0.00863226	0.0974954	0.36791	0.798075
PNKP	500.587	0.0402471	0.0984621	0.297637	0.747015
PHLPP2	797.75	-0.110251	0.102392	0.0747041	0.470209
SPDL1	342.755	-0.0453733	0.105227	0.184366	0.640937
STAU2	578.003	-0.080938	0.100457	0.153569	0.605003
SLC66A1	277.371	0.0455995	0.0924666	0.346018	0.781229
CTNS	358.837	-0.0147707	0.0907791	0.678994	0.926802
RTN4R	38.156	0.042815	0.109219	0.0489598	0.400983
PHF23	1162.41	-0.00872943	0.0824322	0.83916	0.972738
CDH10	81.3141	-0.00212157	0.0951717	0.915177	0.988728
INPP4A	1134.2	0.167583	0.106093	0.0175564	0.26756
RAB27B	38.8839	-0.00358234	0.096457	0.803444	0.961818
PSMA4	686.673	-0.146732	0.221888	0.0255356	0.311749
MYO16	32.6451	0.0171308	0.0986943	0.218034	0.678996
LSG1	830.088	-0.134851	0.0953368	0.035438	0.354446
PARP3	284.829	0.0654656	0.117285	0.110716	0.541269
TNC	31377.4	0.000695476	0.0965382	0.967719	0.996495
THAP3	223.381	0.0177558	0.0886029	0.659985	0.921603
RIPOR3	163.822	-0.0120134	0.0982906	0.102736	0.529646
TDP1	363.891	-0.0770806	0.108931	0.146415	0.59587
AIFM2	519.135	-0.0110511	0.0837338	0.820481	0.966863
SPATA7	122.381	0.0100358	0.0917306	0.755119	0.952302
MED17	273.665	-0.0406596	0.0934642	0.357729	0.788772
RETSAT	1106.07	0.039661	0.0856267	0.394285	0.812062
CAPG	433.757	0.0185984	0.0950746	0.523687	0.87722
AP2S1	1328.18	-0.0883737	0.107229	0.122234	0.561922
USH2A	1.26472	-0.00242609	0.0974689	0.270715	NA
TG	105.168	0.00114351	0.0956025	0.950087	0.992853
ADAM28	1.85788	0.007726	0.0977425	0.181658	NA
DCUN1D1	397.458	-0.00837584	0.0855024	0.845991	0.974204
JADE2	1650.24	-0.144369	0.159495	0.0421527	0.377356
ZIC2	1.02181	-0.000128458	0.0974289	0.998794	NA
TRIT1	384.142	0.0154592	0.0931418	0.626427	0.91326
ADRB1	2.37253	0.00532084	0.0975682	0.324986	NA
CUL7	2044.56	0.229864	0.142768	0.00875581	0.199496
CTNNA1	10303.4	0.0233729	0.0792907	0.627054	0.913263
PHKA2	465.79	0.0339264	0.0942664	0.398265	0.815185
CNTLN	282.174	-0.0535084	0.109407	0.150977	0.602802
EPHA3	37.4111	0.017274	0.0995226	0.0169146	0.263019
HSPA5	11127	-0.131337	0.149314	0.0505804	0.40705
DSG2	182.346	0.000280022	0.097139	0.942514	0.992136
GEMIN8	321.209	0.0427223	0.0881608	0.374711	0.802958
OFD1	528.931	0.071917	0.0977327	0.182448	0.639955
GPM6B	4.08243	-0.0157936	0.099115	0.0150456	NA
PREX2	832.436	-0.00101137	0.0968637	0.916377	0.988728
WDR37	971.493	-0.0250277	0.0914629	0.52283	0.876643
YTHDC2	606.202	-0.0206296	0.0825972	0.655304	0.920198
CTPS2	607.235	-0.0115604	0.0877809	0.760684	0.953499
ATP6V1H	783.68	-0.00654836	0.0862948	0.878253	0.980869
POLR2B	1649.61	-0.197321	0.141325	0.0155533	0.25338
FAM214A	720.156	-0.0312469	0.101208	0.218613	0.679484
ARAP2	54.8422	0.00606788	0.0968997	0.630567	0.914426
TPR	3525.31	-0.0402123	0.0759682	0.44065	0.837356
KATNIP	1113.91	0.0104083	0.0750595	0.773867	0.956224
DTNBP1	234.564	-0.024433	0.091936	0.518056	0.874755
XK	8.61977	0.0100256	0.0972954	0.445463	0.840644
ANO2	5.14597	0.00749351	0.0975745	0.32438	0.765725
C12orf4	274.193	-0.0102482	0.0825786	0.816209	0.966
SCML1	78.3774	-0.0376402	0.10162	0.238256	0.69587
WWC3	1763.08	0.00457805	0.0882072	0.908809	0.986853
ARHGAP6	119.149	0.0163324	0.0967685	0.456465	0.845893
FAM184B	53.483	0.0125996	0.0972344	0.438268	0.836146
MAP4	19076.5	0.0956459	0.124137	0.0933722	0.51189
GOPC	1498.03	0.0251885	0.0913438	0.534041	0.881716
ROS1	57.7176	0.009647	0.09711	0.491259	0.861442
USP28	452.837	-0.0270262	0.0876533	0.532615	0.881114
HDAC9	97.1411	-0.0371152	0.106879	0.0235115	0.304378
TSPAN17	984.408	0.0117391	0.0876561	0.772021	0.956224
NOP16	220.788	-0.0635142	0.106432	0.178166	0.637147
CC2D2A	877.499	-0.0157252	0.0873533	0.69969	0.934396
RRM2B	875.587	-0.00357543	0.0914702	0.671302	0.924657
ZNF800	450.081	-0.0522386	0.0940088	0.302111	0.7505
SNX29	1650.46	-0.0114058	0.0795641	0.79834	0.961724
LMO3	4.68237	0.00211944	0.097159	0.798755	0.961724
MRPS10	405.422	-0.240744	0.202906	0.012283	0.23033
RSF1	2230.99	-0.061278	0.0902107	0.25539	0.711221
VPS13D	5074.9	-0.00872115	0.0688697	0.811396	0.964583
CELF2	79.5128	0.0134233	0.0982295	0.214408	0.674111
FAM120A	4385.76	-0.0761428	0.0820793	0.169623	0.62547
R3HDM1	826.42	-0.187764	0.148897	0.01974	0.280605
COL9A2	108.715	0.0337916	0.103892	0.102311	0.529088
KITLG	125.479	-1.34229	0.446412	8.84456e-05	0.0157856
ERCC8	133.155	-0.370777	0.287221	0.00609384	0.169645
ADAMTS6	2016.92	0.0271276	0.097806	0.269585	0.72477
H6PD	3909.49	0.0705686	0.123141	0.0873727	0.502892
VAMP3	1521.9	-0.011092	0.0766527	0.815989	0.966
PER3	571.445	0.0211584	0.098248	0.322514	0.764961
TNFRSF9	3.44067	-0.0123872	0.0983448	0.0982215	NA
EPN3	1.00739	0.00180828	0.0973711	0.695053	NA
LTBP1	6163.46	0.00416837	0.096825	0.734695	0.946177
RCN1	2715.58	-0.0154825	0.0815039	0.738062	0.946177
ELN	821.592	0.0117935	0.0980652	0.211717	0.671669
RFC2	198.027	-0.0371518	0.0940172	0.371046	0.799585
ARID1B	4067.03	0.00818388	0.069748	0.868414	0.978694
CLPTM1L	1866.37	0.0113128	0.0795368	0.810441	0.964054
NEDD4L	1448.18	-0.1172	0.120169	0.0690615	0.453671
FOXP3	2.33503	-0.00160574	0.0972983	0.771913	NA
PPP1R3F	174.993	-0.583358	0.302454	0.00165404	0.0840093
HEXB	1180.88	-0.0873323	0.139448	0.0603849	0.431211
PTCD2	213.139	-0.00491934	0.0886301	0.88977	0.983349
NEXMIF	3.04871	0.00198464	0.0972169	0.763416	NA
JKAMP	414.483	-0.00678353	0.0827447	0.874724	0.97986
DKK3	10455	-0.0155798	0.0962599	0.497735	0.864824
ARHGEF5	92.8212	-0.00825279	0.0966078	0.602425	0.905767
NFE2L3	252.562	-0.0689541	0.13514	0.00434653	0.143364
MCUR1	426.624	-0.00862692	0.0874033	0.816952	0.966
LIMA1	10715.3	0.0746608	0.113122	0.139221	0.585817
LETMD1	492.533	-0.0204798	0.0913071	0.589527	0.903482
SLC4A8	199.503	-0.0510745	0.10757	0.165573	0.621364
LAMC3	24.2035	0.0107625	0.0977273	0.315129	0.759021
PTGER3	111.698	2.61757	0.777646	2.54602e-05	0.00757347
TNIP3	1.8998	-0.004512	0.0974676	0.358035	NA
MAPK9	677.196	0.00359915	0.0806505	0.93737	0.99068
COL23A1	6.89509	0.00880252	0.0978127	0.150071	0.601622
BCAR1	3242.71	-0.223994	0.154123	0.00949893	0.205403
FHIP1B	789.731	0.0726135	0.127175	0.0693004	0.454092
HERPUD1	3177.79	-0.000451326	0.0906949	0.990846	0.999969
HOMER3	570.373	0.0192268	0.0837077	0.669954	0.924629
RAD51	45.2768	-0.00594894	0.0948871	0.787365	0.958357
POLQ	45.7371	-0.0653657	0.130197	0.00641402	0.174441
PIK3CB	322.932	-0.155324	0.178563	0.0345563	0.349803
CYBA	779.569	0.0501983	0.102971	0.230424	0.689968
THOC3	120.859	-0.0144882	0.0904716	0.680286	0.927176
HEBP2	743.062	-0.0130811	0.0943721	0.629985	0.914323
MPHOSPH9	304.695	-0.0989567	0.137467	0.072489	0.46206
PLEKHA5	824.434	-0.114228	0.140354	0.0642998	0.442523
PRSS8	0.793725	0.00261413	0.0974498	0.546932	NA
SIKE1	511.712	-0.107871	0.119213	0.0824067	0.491107
RRP12	1009.23	0.0405851	0.0804651	0.420212	0.827073
FNIP2	1645.32	0.0282219	0.0994849	0.28087	0.733834
MSMO1	339.392	-0.0572924	0.105893	0.192084	0.649978
TTC17	2007.22	-0.0625043	0.0746482	0.23387	0.692616
ALX4	2.73304	-0.00387469	0.0973482	0.538978	NA
FSTL4	4.58165	-0.00602555	0.0975743	0.254841	0.710225
FOXN3	4699.46	-0.0351242	0.0947349	0.380201	0.804917
METTL24	3.87035	0.00611405	0.0975231	0.316836	NA
AKR7A2	574.375	0.0617927	0.10634	0.179902	0.637635
MRTO4	545.256	-0.0550485	0.102002	0.223879	0.686031
NNAT	114.142	0.0499227	0.114319	0.0302889	0.332254
USE1	284.002	-0.013886	0.0866725	0.74002	0.946443
MCF2L2	51.8359	0.00830527	0.0972853	0.480248	0.858663
NRIP2	3.34941	-0.0154109	0.0989426	0.065639	NA
LAMA3	430.959	0.0178866	0.0975928	0.38247	0.806009
AP5M1	454.685	-0.0688535	0.117176	0.11246	0.543996
ANAPC4	274.583	-0.0606624	0.108263	0.170157	0.626027
KCNQ1	13.867	0.00711094	0.0976081	0.275184	0.729574
TRAPPC3	966.423	-0.0936069	0.0918594	0.108944	0.537915
THRAP3	4522.86	0.0833891	0.0754159	0.0967381	0.518314
PHPT1	977.096	0.197494	0.123887	0.0117681	0.226931
ENTPD2	20.5418	-0.00326121	0.0974569	0.582035	0.90009
LY75	1.40085	0.00362391	0.0974485	0.37478	NA
ARID4B	1222.93	-0.0367814	0.0811415	0.478533	0.857793
OPN3	413.109	-0.045303	0.107662	0.123937	0.564271
SDCCAG8	602.094	0.0236649	0.0840462	0.606105	0.90723
PTPRN	1039.73	0.0053117	0.0974285	0.43371	0.833734
HHAT	350.032	-0.00554283	0.0878156	0.88403	0.982772
KIF1B	3412.89	0.0827059	0.0996863	0.14003	0.587789
FOXC1	398.513	-0.0132796	0.0924405	0.681176	0.927635
TBC1D22A	952.832	0.179769	0.120283	0.0168189	0.262223
SYNE2	1022.91	0.00230038	0.0916644	0.968408	0.996739
PLEKHH1	49.1583	0.0272802	0.101452	0.123128	0.562675
ATP9A	2983.4	0.0743638	0.120446	0.109441	0.538918
CBLN4	1.13859	-0.00147901	0.0973259	0.764499	NA
CHRDL2	56.1952	0.00586647	0.0974969	0.355819	0.787345
FAM168A	3516.86	0.0475237	0.107126	0.159352	0.613748
RELT	215.398	0.032924	0.102498	0.167641	0.623444
GALC	306.056	-0.0178994	0.0859315	0.674219	0.925458
NOP58	397.822	-0.103875	0.135036	0.0743812	0.46928
SZRD1	3250.31	-0.0748622	0.0747959	0.165252	0.621358
KCNH2	78.9419	0.0240958	0.101136	0.0558745	0.421697
CUL1	1591.76	-0.0197192	0.0846197	0.654925	0.920198
FAM114A2	433.692	-0.0496954	0.0910571	0.311162	0.757302
CYFIP2	962.36	-0.0032288	0.0946463	0.893073	0.984087
TAB2	1571.59	-0.0220979	0.0893047	0.595058	0.904789
GINM1	744.051	-0.0143092	0.0808389	0.749802	0.949698
EIF2AK2	2123.25	-0.0276511	0.084477	0.590704	0.903604
USP36	1422.83	-0.0306203	0.0894064	0.443933	0.839621
KMT2C	5357.16	-0.0221856	0.0581059	0.635486	0.916442
MCOLN3	54.6358	0.00223934	0.0950408	0.903769	0.985324
CCDC85A	114.827	0.0171689	0.0980989	0.312575	0.75768
PUM2	2283.97	-0.0936357	0.102278	0.102793	0.529646
MRPL43	570.558	-0.00138369	0.0787844	0.970541	0.997079
ITIH4	12.5367	0.00490128	0.0969216	0.679115	0.926802
HPF1	94.2722	-0.0363984	0.097305	0.328113	0.769531
ZFR	2023.73	0.0312731	0.0870455	0.510178	0.870604
ZNF280C	180.279	-0.0463957	0.102614	0.231425	0.690895
PHF21B	10.627	-0.0149664	0.0989139	0.0206563	0.28579
TRAF1	127.43	0.0247182	0.0985981	0.313649	0.758462
RC3H2	2433.02	-0.0549477	0.0828012	0.294589	0.744504
IL17RB	10.1128	0.0115987	0.0973456	0.429718	0.832749
TRAF3IP2	360.241	-0.163096	0.223861	0.0257672	0.312304
GYG2	264.861	-0.0198741	0.0929168	0.553028	0.888418
DCBLD2	4802.8	-0.028565	0.0982263	0.332662	0.772887
SOAT1	758.089	-0.310595	0.188643	0.00463328	0.146505
PKP2	229.528	0.000477074	0.0971427	0.949095	0.992778
MSH4	6.25797	0.0079919	0.0969248	0.562598	0.892745
F7	10.2216	0.028223	0.102674	0.0384168	0.366858
GDI2	2961.23	-0.103763	0.118818	0.0802879	0.485987
PRDM1	1114.55	-0.0110607	0.0965028	0.54515	0.884788
ATG5	306.85	-0.0435114	0.0979157	0.300407	0.749764
TMCC3	7.15971	0.0120516	0.0983447	0.0542457	0.416552
PITHD1	533.352	0.0100199	0.0792753	0.825668	0.96874
MTA3	764.625	0.0135873	0.0840838	0.749192	0.949678
USP13	627.523	-0.288121	0.157069	0.00404886	0.138376
ATP11B	1243.29	-0.077741	0.106689	0.147529	0.598573
LAMC2	363.327	-0.000393477	0.0972181	NA	NA
CDK14	1504.86	0.0209388	0.0973784	0.433274	0.833734
SEC61A1	11839.3	0.0288847	0.0609788	0.553406	0.888581
PPP1R12A	3236.5	0.00871941	0.0915212	0.803135	0.961818
RASGRF1	20.4435	-0.00892687	0.0978849	0.134947	0.58145
CAMK2B	58.7145	0.00188198	0.0971982	0.77825	0.956475
CROCC	781.46	0.0354176	0.0980707	0.292748	0.742925
POLR3E	659.459	-0.032791	0.0791635	0.508754	0.869684
ATP2B4	16111.8	0.147031	0.23427	0.0250663	0.309247
ZC3H11A	29.5368	0.00482582	0.0946567	0.836138	0.972016
RIOK2	264.113	-0.0322297	0.0844641	0.491145	0.861442
YIPF1	340.578	-0.308675	0.123911	0.000888645	0.0589847
NDC1	208.95	-0.242588	0.269592	0.0140015	0.244494
DGKG	2.26424	-0.00119057	0.0973417	0.778354	NA
FLYWCH1	1228.48	0.0613087	0.104616	0.194852	0.653017
UNKL	612.793	0.3018	0.15637	0.00322442	0.120592
TBXAS1	1.13466	0.00454836	0.0975303	0.293466	NA
PARP12	460.761	-0.00122432	0.0840797	0.975021	0.997755
ALDH18A1	3046.26	0.0446371	0.10252	0.164805	0.620686
TARBP1	436.893	6.39023e-05	0.0878719	0.999202	0.999969
GATB	279.894	-0.0344341	0.0920828	0.42148	0.827932
MXD1	361.633	-0.0744379	0.117623	0.121608	0.561269
CDK17	687.208	-0.235897	0.160736	0.0113187	0.22308
DNAJC25	126.877	-0.0290983	0.0916794	0.468942	0.854803
SLC2A3	2160.57	0.0208329	0.0914786	0.564749	0.893644
PSD	52.061	0.0533185	0.114234	0.0718126	0.460489
CTDP1	767.679	0.0384926	0.0885514	0.42383	0.829527
YBX3	3731.23	-0.012197	0.0758117	0.772913	0.956224
STYK1	5.38014	0.002766	0.0972676	0.66461	0.923099
WNK1	8685.54	0.0585668	0.0789388	0.277199	0.732164
CCAR1	1254.37	-0.252343	0.122561	0.00331925	0.123419
OGFR	1026.19	0.0229422	0.0823131	0.608701	0.907639
GNA15	1.48125	-0.0093104	0.0979962	0.0542614	NA
PIGV	259.593	0.0135621	0.0888945	0.729511	0.944141
PTPRU	576.397	-0.00722843	0.0948612	0.764973	0.954336
SNRNP40	539.535	-0.0506502	0.0774059	0.322707	0.765112
RIMBP2	25.6882	0.0145579	0.0986876	0.0960926	0.516993
COL11A1	2155.95	-0.00209308	0.0972869	0.711443	0.938714
QSER1	1100.69	-0.189134	0.152307	0.0193119	0.277964
MPC1	133.611	-0.0442252	0.103374	0.217038	0.678204
ACAA1	780.867	0.00780394	0.0739929	0.869246	0.978923
BCAT1	6235.1	-0.00592635	0.0908116	0.843431	0.97373
HDAC7	3372.48	0.0263232	0.0830688	0.55054	0.887658
LZTS1	188.462	-0.0270251	0.100943	0.165661	0.621364
PRDM6	91.3097	0.0233047	0.101025	0.0404797	0.37255
SPAG4	65.9533	1.11703	0.472553	0.000534671	0.047515
NCKAP1	3038.57	-0.00439469	0.0897463	0.898264	0.984713
MRPS35	451.186	-0.0494761	0.0987253	0.264993	0.72025
GUCY1B1	9.99338	0.00440289	0.0971739	0.621583	0.911167
SFSWAP	1194.16	-0.0100215	0.0858624	0.807084	0.963286
TNK2	994.288	0.0980956	0.119807	0.100771	0.526058
MON2	1452.53	-0.0115712	0.0786491	0.800931	0.961818
CDH3	26.7719	0.0188749	0.0985102	0.280801	0.733774
GPBP1	752.91	-0.0729029	0.106647	0.155151	0.605923
DGAT2	28.0485	0.0534545	0.119802	0.000852529	0.0580262
ZNF112	154.926	-0.0641302	0.107596	0.165928	0.621537
CS	2382.78	-0.145842	0.113919	0.0344166	0.349231
LTK	85.583	0.00436819	0.097092	0.667162	0.923887
MRPS24	48.897	-0.0147393	0.0972935	0.405989	0.819281
ELMO2	1357.33	-0.0111204	0.0657815	0.815585	0.966
WAPL	1431.74	-0.0228755	0.0774371	0.617099	0.910484
VMP1	7432.87	-0.00597461	0.0809191	0.92807	0.990093
APPBP2	956.569	-0.0144	0.0834115	0.727449	0.94366
POLD1	203.39	0.013563	0.0914248	0.693567	0.933332
SEZ6	2.9867	-0.00599408	0.0975558	0.283415	NA
EIF4B	10263.7	-0.315876	0.0964565	7.36639e-05	0.0144646
SLC6A16	229.358	0.0128446	0.0951596	0.613703	0.909149
BICRA	747.559	0.0656984	0.0951229	0.223727	0.68595
SPHK2	308.34	0.0147277	0.0863909	0.72666	0.943143
RPL18	6324.5	-0.154513	0.134004	0.037157	0.362579
CA11	177.055	-0.00754541	0.0956476	0.676911	0.925928
ISOC2	474.276	0.0172343	0.0796204	0.724346	0.942654
U2AF2	2780.67	0.00837747	0.0731316	0.869399	0.978923
EPN1	2542.71	0.0193681	0.079551	0.711999	0.938906
MED29	923.707	-0.0276063	0.0778086	0.571863	0.897087
AHRR	87.0764	-0.00163527	0.0942455	0.944158	0.992534
GSC2	2.11674	-0.00014456	0.0974287	0.998447	NA
ZNF275	1279.2	0.0285248	0.0908404	0.489457	0.861069
MTMR1	706.656	-0.00519169	0.0778108	0.907414	0.986531
GPC1	4502.91	0.0824097	0.106404	0.13406	0.580577
ADCK1	185.88	-0.0119612	0.0877302	0.763289	0.953742
HAGH	566.271	0.0536028	0.0989153	0.253157	0.709923
RNF4	1649.02	-0.0125105	0.0682511	0.800326	0.961818
CASP8	262.745	-0.285817	0.1944	0.00710135	0.181698
LIMCH1	3052.54	0.0390564	0.104465	0.160415	0.615466
INTS13	429.171	0.0115167	0.0913621	0.733264	0.945863
TM7SF3	1047.13	-0.0278595	0.0857938	0.541636	0.88319
DLX3	8.03758	0.00872547	0.0978364	0.128815	0.572114
SPA17	66.5487	-0.0690172	0.125662	0.0622141	0.435535
TSPAN32	2.27191	0.00249368	0.0971681	0.748612	NA
CCN5	70.093	2.05583	0.915588	0.000600939	0.0502541
ST3GAL6	110.141	0.0243191	0.098585	0.312209	0.75744
ATP2C2	2.0623	0.00326398	0.0972808	0.628463	NA
NGFR	44.3224	-0.012206	0.0981793	0.16567	0.621364
CDON	301.493	1.03335	0.333675	7.38405e-05	0.0144646
TAF2	680.685	-0.240634	0.145881	0.0075516	0.187057
HIPK2	2333.11	0.118605	0.152039	0.0588266	0.429476
TNPO3	1590.5	-0.090482	0.11294	0.110945	0.541511
RFXANK	389.62	-0.0217441	0.0909368	0.567328	0.895129
TMEM161A	278.809	0.0410263	0.0997833	0.277715	0.732164
LPAR2	50.0001	0.029387	0.102333	0.104351	0.531618
CTSA	3421.03	-0.125648	0.108415	0.0536166	0.414739
SUGP2	2240.01	-0.00612288	0.0900795	0.855973	0.97625
SLC12A2	587.243	-0.123086	0.136689	0.0564875	0.423011
SNX24	191.568	0.00814003	0.0918262	0.801348	0.961818
EYA2	7.8267	-0.00688833	0.0975052	0.353888	0.786864
CNN2	11819.4	0.00225503	0.0898684	0.943139	0.992339
ABCA7	189.454	0.0359808	0.104074	0.135533	0.582102
SNCAIP	663.362	-0.0523253	0.116456	0.024072	0.304378
DDX20	372.727	-0.0164603	0.0934792	0.596903	0.904789
BTBD1	927.913	-0.25926	0.120251	0.00258291	0.106111
FAR2	403.098	-0.0237676	0.0978016	0.354029	0.786936
CHI3L2	1.36577	7.13118e-05	0.0973695	0.99794	NA
SBNO2	2028.83	-0.0032352	0.0903805	0.903074	0.985265
PMS1	196.75	-0.066362	0.116589	0.119217	0.556564
HMG20B	1128.59	-0.0112042	0.0795131	0.804145	0.961818
CALCRL	35.4819	0.0253722	0.0999298	0.224456	0.686183
TAF11	367.287	-0.041642	0.0908599	0.365131	0.79605
ANKS1A	1054.2	0.0961461	0.11338	0.117755	0.555365
AP3D1	5223.44	0.20285	0.139914	0.0137414	0.242292
ZNF76	531.336	0.00273977	0.0908396	0.928196	0.990093
SLC9A3R2	1345.64	0.286511	0.249801	0.0106812	0.21739
NTHL1	134.564	-0.195371	0.222358	0.0206068	0.28579
UHRF1BP1	1484.75	0.00118763	0.0930642	0.968568	0.996739
GNAI3	2129.67	-0.0359456	0.0802006	0.469704	0.855329
IPO5	4643.07	-0.0983729	0.140752	0.0786506	0.481649
OAT	1810.4	0.0213159	0.0697504	0.657317	0.920825
WDR3	630.187	-0.141932	0.156292	0.0397531	0.371114
PKN2	911.846	-0.0747492	0.095532	0.178589	0.637375
WDR18	319.916	0.0192847	0.0949322	0.517329	0.874477
TRAM2	13028.5	-0.00271074	0.0852278	0.956947	0.993396
NTN1	160.529	-0.0102349	0.0977209	0.317244	0.760855
GLP2R	5.18935	0.0150293	0.0989536	0.0317879	0.338152
MCM10	41.3834	-1.72197	0.481873	1.44862e-05	0.00554027
DGKA	1062.9	0.0385462	0.0993151	0.278387	0.732272
ERBB3	88.7779	0.00312284	0.0971429	0.711133	0.938691
ANKRD44	235.577	0.0302174	0.0993976	0.291071	0.742175
KARS1	1966.8	-0.142521	0.119562	0.0392404	0.369269
ADAT1	549.778	-0.0461015	0.0947039	0.313782	0.758462
PDIA5	576.68	0.0530766	0.0973871	0.26314	0.718848
TBC1D22B	653.444	-0.015033	0.0856896	0.715252	0.939683
NDUFB4	741.422	-0.0211311	0.0821103	0.641695	0.917343
SPEN	3701.25	-0.0308154	0.0728057	0.535541	0.881823
MYLK	46632.6	-0.0333168	0.0911663	0.436156	0.835337
ZC3H15	635.651	-0.118051	0.0998686	0.0598885	0.430806
MAP2K4	508.779	-0.0439263	0.0949647	0.322222	0.764951
PACC1	184.675	-0.0316598	0.096471	0.372209	0.801129
SNAP91	20.0165	0.0242723	0.101531	0.0170974	0.264322
SLK	1607.36	-0.0668426	0.0997993	0.20676	0.666217
CYB5R4	193.604	-0.0578815	0.115185	0.0965452	0.518144
COL17A1	4.75262	0.00593598	0.0975763	0.245847	0.703035
GSTO2	61.0469	-0.0127474	0.0966006	0.510758	0.870723
SEC61A2	198.626	0.00277399	0.0889167	0.910746	0.987704
PRKCQ	4.38226	-0.00587069	0.097155	0.556386	NA
TLE2	520.065	0.00989447	0.0974529	0.402598	0.817687
ASB1	1429.36	-0.00907899	0.0858607	0.82893	0.969122
FAM107B	433.113	-0.0560381	0.118828	0.0303395	0.332254
ME1	723.505	-0.00492651	0.0951843	0.802626	0.961818
TBC1D1	1144.07	-0.0164724	0.0961943	0.492975	0.862414
CDK13	2275.38	0.0156635	0.0679451	0.750023	0.949753
MTHFD2	3130.16	-0.0101785	0.0956878	0.630825	0.914426
SLC9A7	2044.94	0.0138662	0.0931333	0.63123	0.914426
FOXJ2	1194.19	0.041704	0.0912344	0.368214	0.798148
YBX1	6863.15	-0.0226314	0.0752618	0.642783	0.917343
PDE4A	852.248	0.0615824	0.113786	0.132269	0.577543
PPP2R5A	226.076	-0.0183407	0.0883509	0.647293	0.918498
CTNNA2	7.64283	-3.97729e-05	0.0972942	0.992982	0.999969
ELAVL1	1801.09	-0.0421619	0.077606	0.410108	0.821319
TIE1	3.69784	-0.00565248	0.0975766	0.231206	NA
DIP2B	2550.57	-0.0251926	0.077948	0.593456	0.904087
SMARCD1	1355.58	-0.17389	0.152574	0.0249862	0.309158
KDM4A	1122.61	0.0554426	0.0735612	0.285311	0.738589
NFYC	603.976	0.0618945	0.0904871	0.242691	0.700134
ZMYND12	1.98504	0.00131642	0.0972707	0.822131	NA
SLC9A3	39.7056	-0.00510705	0.0947598	0.822641	0.967568
NGEF	32.8628	0.00808299	0.0978806	0.0301575	0.332254
ASPM	138.842	-0.0394041	0.107237	0.0563223	0.422249
ELOVL1	1061.96	-0.0104563	0.0801475	0.81714	0.966
SPI1	0.805095	0.0018079	0.0973508	0.708239	NA
POLR1H	149.709	-0.0977957	0.138686	0.0719511	0.460642
MPPED2	17.4843	0.00487622	0.0975498	0.207226	0.666217
CLDN18	1.08967	-0.00125275	0.0973432	0.771397	NA
ZBTB11	480.41	-0.00619347	0.0721942	0.896171	0.984713
ATXN3	574.892	0.0796984	0.0846751	0.152276	0.60424
GOLGA5	1072.02	0.0108441	0.0704187	0.823659	0.968202
FGFR2	117.559	0.0036043	0.0974828	0.287976	0.740317
LRRC40	157.179	-0.0533569	0.104804	0.20458	0.664621
ISOC1	163.169	-0.0661896	0.123837	0.0600519	0.431129
EML1	794.848	-0.0129521	0.0972152	0.412401	0.822165
TRMT11	192.181	-0.0238523	0.0942359	0.484138	0.85917
THUMPD1	676.865	-0.0206011	0.0852646	0.642105	0.917343
MSANTD3	922.932	-0.157409	0.169583	0.0327918	0.342481
KIF26A	113.91	-0.0273573	0.101654	0.12531	0.566046
ATG2B	1507.9	-0.0286215	0.0769474	0.56133	0.892687
ARFGEF1	1595.7	-0.0978918	0.0877475	0.092286	0.509784
ZFAT	396.474	0.0128455	0.0816735	0.778723	0.956475
MTFR1	333.163	-0.27927	0.179821	0.00664844	0.177832
STAG3	19.4707	0.0167732	0.0975805	0.382064	0.806009
FECH	563.786	0.0155978	0.0897706	0.676813	0.925928
MYO9A	1859.02	-0.0402108	0.0872709	0.408977	0.820663
PFKP	4618.88	0.0287461	0.100932	0.200294	0.658785
IDI1	282.112	-0.0410944	0.0963112	0.328045	0.769531
SP100	2229.04	-0.0672527	0.0954575	0.205723	0.665624
KLF6	4054.89	-0.0088209	0.0955871	0.671103	0.924629
PLPP1	995.622	-0.0297903	0.0964697	0.377105	0.804653
NEO1	2682.34	0.0314929	0.0939922	0.461465	0.849572
TRAM1	2135.73	0.0131905	0.0892981	0.735566	0.946177
PHKA1	328.159	-0.0227768	0.0972175	0.39045	0.809264
TNFRSF1A	2056.4	-0.00873692	0.0868432	0.894861	0.984633
CACNB1	286.6	0.0689146	0.125513	0.0609298	0.431724
EVI5	1396.4	0.00444873	0.0848826	0.911155	0.987779
STOML1	277.016	0.0528737	0.108706	0.158198	0.611881
PKM	26423.6	0.0359788	0.0905316	0.45924	0.848003
DHX29	829.257	-0.0614782	0.0965722	0.231673	0.690934
DNTTIP2	540.219	-0.0835194	0.120857	0.105661	0.534511
METTL22	621.363	-0.0086561	0.0774364	0.852507	0.975524
TP53BP1	3771.9	-0.0203899	0.0696305	0.671277	0.924657
TRO	813.675	-0.00909119	0.0963642	0.605899	0.90723
RRP15	277.359	0.00488819	0.0874774	0.905235	0.985721
RHOA	9891.23	0.0674123	0.107644	0.169978	0.625941
DHX8	1787.49	-0.0212888	0.0704895	0.678585	0.926675
PMS2P4	59.4448	-0.0194789	0.0938777	0.540822	0.882877
PRKCZ	412.107	0.0100612	0.0887147	0.80135	0.961818
IARS2	1464.33	-0.0696645	0.0956721	0.195746	0.654509
SYT1	47.8214	0.0134502	0.0983718	0.159762	0.61451
NAV3	3601.41	-0.00184561	0.092394	0.930786	0.990093
IDH3G	681.983	0.00588023	0.0775329	0.900384	0.985006
ROGDI	165.238	0.0443073	0.106987	0.137451	0.584722
PDZD4	262.83	0.0526535	0.118007	0.00700416	0.181414
ATP2B3	101.785	0.00724867	0.0969044	0.533942	0.881661
ROCK1	1844.03	-0.247643	0.104654	0.001672	0.0841921
CBFB	717.325	0.0143551	0.0794384	0.760548	0.953499
PDK3	424.943	0.135115	0.227983	0.0250347	0.309247
HYAL2	524.336	-0.0433987	0.0935321	0.263409	0.718848
HDAC4	1128.82	0.158916	0.180837	0.0319641	0.339351
RASSF1	579.148	0.299624	0.210846	0.0069439	0.181414
FGFR3	158.491	0.0211187	0.0992131	0.224191	0.68605
IFI35	228.291	-0.0615258	0.114236	0.124455	0.564572
HEATR6	806.954	0.0501733	0.0872674	0.322903	0.765239
COASY	806.996	-0.0310217	0.0817797	0.519194	0.875089
PLEKHH3	267.101	0.0210285	0.0951386	0.479071	0.858051
MEF2A	1465.36	0.0282288	0.0896642	0.485288	0.85917
OTUD5	1778.7	0.0710885	0.0821568	0.203509	0.662406
TFE3	2673.8	0.0420915	0.0637727	0.387536	0.807894
TBC1D25	414.056	0.0316741	0.0873081	0.487735	0.860048
ACSL4	1494.68	-0.144392	0.196432	0.0302885	0.332254
INPP5A	827.467	0.0339774	0.0917263	0.433463	0.833734
GPKOW	436.407	0.0577153	0.0951693	0.251394	0.708819
GRIPAP1	879.952	0.0605149	0.0867247	0.252078	0.709847
FTSJ1	716.447	0.0411167	0.0895035	0.38309	0.806253
PRR11	119.274	-0.0474437	0.112156	0.0414239	0.375503
REEP1	40.2944	0.0287373	0.102982	0.0271687	0.320614
ATP11A	1033.75	0.0316483	0.0952991	0.373987	0.8026
POLR1A	3163.38	-0.0241308	0.0677363	0.570399	0.896713
LAPTM4A	4416.2	0.0134013	0.0768493	0.785467	0.958229
TTC7A	1307.26	0.0812291	0.118845	0.114429	0.548116
IP6K2	1240.66	0.0248035	0.093251	0.492613	0.862247
STON1-GTF2A1L	12.8895	0.00769058	0.0974889	0.387655	0.807894
SRBD1	341.443	-0.0788866	0.121979	0.105684	0.534511
KIF2A	690.433	-0.227882	0.187648	0.0122887	0.23033
RASGRP2	98.8031	-0.0192126	0.0976836	0.363628	0.794797
PSME4	3603.25	0.0243897	0.083019	0.586526	0.901642
IFT80	155.861	0.00563932	0.0911913	0.863328	0.977765
SIRT2	1041.45	-0.00929762	0.0757108	0.816325	0.966
ERLEC1	893.704	-0.0086181	0.0834462	0.844987	0.973997
PPP2R5B	854.959	0.12164	0.173238	0.0430806	0.380013
PYGM	16.2903	0.0237099	0.100916	0.0650671	0.44311
PITX1	269.352	-0.0120671	0.0981032	0.202703	0.661404
MAST4	1582.91	-0.00397367	0.0915783	0.89961	0.984795
SDK2	119.971	0.03548	0.106405	0.00961593	0.20733
NUP133	931.151	-0.0206334	0.0794164	0.661205	0.921944
NUCKS1	5547.36	-0.112959	0.124227	0.0715522	0.460178
VPS35	1647.87	-0.000546653	0.0821973	0.931331	0.990093
DNAJA2	1397.45	-0.0332323	0.0827115	0.481849	0.858866
BCL3	407.323	-0.0948195	0.155845	0.0368839	0.361701
KCNAB2	286.734	0.0534587	0.1092	0.152246	0.60424
ABCC9	964.608	-0.0220536	0.0981591	0.335729	0.774791
GAL	12.3659	0.00858022	0.0978619	0.106258	0.535094
CLEC2D	244.302	0.0350538	0.101047	0.249315	0.706283
FUNDC1	89.2991	-0.0396988	0.102359	0.224507	0.686183
MAOB	161.877	0.0161971	0.0992697	0.0184055	0.27245
RORA	508.486	0.0587272	0.121857	0.0267579	0.317971
DRD4	27.2386	0.0308966	0.101646	0.184872	0.641465
TGFBR3	230.707	-0.00445457	0.0966251	0.747713	0.949031
HES2	114.236	0.00922966	0.097975	0.0684716	0.452519
ATP1B3	1124.43	-0.111203	0.149798	0.0617841	0.434327
NEDD4	958.353	-0.0438187	0.104474	0.168285	0.624837
PIGB	91.2328	0.00967777	0.0913422	0.771415	0.956224
MAPK6	1863.71	-0.0830419	0.139924	0.0431717	0.380476
GNB5	2397.57	-0.0342602	0.0980557	0.326182	0.767798
RAB27A	268.324	-0.00210694	0.0942938	0.923837	0.989591
HDHD5	461.068	0.0536646	0.0920399	0.289566	0.741465
UFD1	1040.16	-0.0370007	0.0760685	0.462245	0.850519
LRP6	2504.19	-0.0925945	0.131877	0.0677822	0.452066
GUCY2C	1.15995	0.00424248	0.0974863	0.296591	NA
SCT	0.931656	3.41308e-05	0.0973754	0.998066	NA
PHRF1	1781.06	0.0849395	0.1157	0.153335	0.605003
ELP1	1257.43	-0.0628364	0.0886042	0.236954	0.694502
NUCB2	643.264	0.00735031	0.0890646	0.845992	0.974204
PFN2	1262.26	0.00168182	0.0828035	0.994504	0.999969
PTPN3	103.133	0.0228787	0.100731	0.0553297	0.420571
SPTB	10.4123	0.00514818	0.0973795	0.472307	0.856445
DAPP1	12.2165	0.00326204	0.0974963	0.150951	0.602802
FGF10	9.88947	-0.00741395	0.0975805	0.324344	0.765725
SLC44A1	1688.62	-0.0419485	0.100889	0.296545	0.746499
TMEM260	348.858	-0.0393505	0.0891902	0.398046	0.815018
SMG6	3250.78	-0.0327325	0.0902185	0.441584	0.838212
EXOC5	908.867	-0.0643146	0.0896934	0.227932	0.68847
CLTCL1	944.191	0.0280579	0.100703	0.2087	0.667593
FGF22	2.32499	-0.0017593	0.0971925	0.811493	NA
FSTL3	1096.37	0.096784	0.17685	0.00784025	0.189798
DGCR2	1844.25	0.122008	0.0915794	0.0445185	0.384123
RNF126	534.914	0.0204916	0.0868922	0.628546	0.914126
MNT	1336.79	0.0734356	0.102861	0.174722	0.6319
ZXDC	857.181	0.0553715	0.084429	0.288209	0.740317
JMJD6	547.793	-0.0355207	0.0800792	0.476355	0.857451
POLB	180.623	-0.0200373	0.0881142	0.622068	0.911167
ST6GALNAC1	1.11789	0.00078499	0.0972956	0.895676	NA
WIPI1	1140.24	-0.0223948	0.0941313	0.501095	0.865646
FRMPD1	3.31832	0.00545987	0.0975219	0.282397	NA
GBA2	888.659	-0.00471742	0.0895011	0.884503	0.982772
NDST1	13579	0.0577013	0.107331	0.181389	0.639093
ASNS	110.347	0.0126922	0.0978391	0.317663	0.761131
AP3M2	494.578	-0.0439151	0.0979815	0.276849	0.731899
ST6GALNAC2	32.9597	0.00437593	0.0959755	0.799863	0.961818
PABPC1	14848.5	-0.0680458	0.104893	0.272888	0.727443
TESK2	76.9072	-0.0448728	0.104448	0.197048	0.655241
CFAP20	327.234	-0.00323441	0.0798643	0.943227	0.992339
CSNK2A2	1807.68	-0.144334	0.10394	0.0314122	0.336383
PTPN21	2168.96	0.00994513	0.0628163	0.835852	0.972016
EIF2B3	363.913	-0.089099	0.132498	0.0801391	0.485451
CAMK2A	41.2047	0.0150164	0.0986496	0.14016	0.588138
TCOF1	1501.05	-0.0712401	0.104246	0.176833	0.634598
CDC42	3162.24	-0.0124323	0.0787979	0.786121	0.958229
OSBPL3	1188.23	-0.0140376	0.0861262	0.735198	0.946177
EPHA8	17.3043	2.31354e-05	0.0973291	0.997104	0.999969
RAD18	298.488	-0.0184158	0.09117	0.599535	0.905064
ATP2B1	2650.09	-0.0117492	0.0968276	0.491793	0.861519
NCK2	757.825	-0.0605265	0.0919836	0.254801	0.710225
MAP4K4	10421.1	-0.0279952	0.0619905	0.560644	0.892682
MGAT4A	12.7391	0.00766055	0.0975031	0.371161	0.799726
RPL31	5884.67	-0.205087	0.125736	0.010441	0.214467
WDR1	15664.1	0.0176271	0.093116	0.592058	0.904087
SNX13	615.741	-0.0699247	0.106157	0.169132	0.625286
MS4A12	1.11496	0.00314725	0.0974938	0.210797	NA
ARHGAP10	513.05	-0.0517166	0.115504	0.0317225	0.338152
RPS6KA2	2319.41	0.0238763	0.0993407	0.253969	0.709987
ING3	129.943	-0.0309123	0.0944077	0.414718	0.823693
VASH1	970.561	0.0484444	0.0892125	0.328789	0.769717
LMCD1	3286.39	0.460491	0.471691	0.00633821	0.174035
BUD23	692.551	0.0147445	0.0693728	0.815694	0.966
SEL1L	3722.19	-0.0547762	0.1006	0.230168	0.689968
TRIP13	72.4635	-0.0400229	0.105081	0.148539	0.599866
ATP6AP1	2348.69	0.00857986	0.0787677	0.847809	0.97443
TCF3	2204.93	-0.0103988	0.0871731	0.793757	0.960751
TRIB2	1378.31	-0.0101218	0.0927739	0.735073	0.946177
DAZAP1	1689.93	0.0149266	0.0869318	0.725345	0.942791
MBD3	1206.81	0.034871	0.0762413	0.454286	0.845214
HLTF	612.279	0.00225951	0.0794703	0.960909	0.994121
FAM50A	1214.7	0.0348892	0.0828879	0.455973	0.845863
FAM3A	589.287	0.210299	0.132233	0.0106915	0.21739
CPSF1	2037.47	0.0140642	0.0888753	0.709058	0.937416
MYO3B	1.71144	-0.00305683	0.097254	0.657612	NA
CYBRD1	3718.85	0.0287573	0.0949905	0.425938	0.830489
PDCD2	447.899	-0.101734	0.13389	0.0765088	0.476086
SLC6A15	0.807952	0.000733644	0.0973984	0.83047	NA
RDH11	1032.67	-0.0121225	0.0871995	0.76104	0.953499
PRKACA	2193.17	0.0174832	0.070288	0.626353	0.913235
ADGRL1	1416.4	0.0561377	0.113779	0.0985115	0.520778
ACTN1	36454.6	0.0167029	0.0955473	0.52825	0.878948
ZFYVE26	1949.47	0.0158842	0.0599963	0.751838	0.950628
RPS6KA6	200.938	0.0101236	0.091975	0.7419	0.946944
EPN2	1652.93	-0.0491217	0.0778182	0.324218	0.765725
PTPN18	489.002	0.0611092	0.108143	0.177539	0.635912
LIMS2	3169.74	0.0420254	0.107522	0.0910259	0.509105
ASIC4	3.26439	0.000289553	0.0970324	0.977075	NA
SPEG	4511.09	0.0305542	0.101533	0.1959	0.65459
LNX1	31.5209	-0.0133255	0.0965412	0.506616	0.867845
ALDH3A2	420.296	-0.0700088	0.107031	0.164238	0.619547
TFRC	3295.86	-0.10373	0.133851	0.0752708	0.471558
SREBF1	867.402	0.0467526	0.105284	0.189453	0.646471
TRPC5	2.35824	-0.00227055	0.0972479	0.727548	NA
AFF4	6695.68	-0.00464568	0.0673553	0.918776	0.988728
UBE2D1	175.817	0.0141852	0.0883227	0.720234	0.94098
PALS1	597.952	-0.0585606	0.0969813	0.237457	0.695148
RHOBTB1	1329.98	-0.0358272	0.0937301	0.340271	0.7763
SMC1A	2688.84	0.0442496	0.0844515	0.357467	0.788426
HSD17B10	554.455	-0.00536211	0.0880018	0.887619	0.982959
MARK2	1148.94	0.00718	0.0715045	0.883473	0.982772
HMMR	29.1054	-0.0468303	0.113989	0.00301245	0.118311
CHFR	1245.91	0.0301734	0.0891578	0.491137	0.861442
TRHDE	562.648	-0.032139	0.102197	0.171646	0.627801
P4HA2	4381.17	0.0927621	0.140774	0.0656937	0.445801
NFATC3	916.558	-0.0617156	0.0874784	0.244293	0.701858
TRNT1	268.72	-0.0255153	0.0879158	0.55465	0.889183
ACADVL	3588.49	0.00944284	0.0917492	0.776473	0.956395
STK10	1183.51	0.0409644	0.0899812	0.387481	0.807894
FBXW11	1915.2	-0.0109517	0.0749728	0.817188	0.966
ACAP1	19.6898	-0.00165249	0.0960829	0.927689	0.990093
CRMP1	542.091	0.0395994	0.106058	0.107569	0.535943
EVC	3552.94	0.0343634	0.0890826	0.446845	0.841364
DERL2	460.689	-0.0524455	0.0899931	0.301704	0.7505
NDE1	642.959	-0.0978453	0.140404	0.068246	0.452519
IRAG1	7950.02	0.00912402	0.0920573	0.774872	0.956395
TMEM38A	43.1011	0.0196593	0.0974454	0.38923	0.808897
AP1M1	1484.44	0.00260591	0.0755252	0.954994	0.993315
PVR	2899.46	-0.507804	0.204294	0.000535405	0.047515
XRCC1	545.475	0.0281793	0.081939	0.557553	0.890838
SCARB1	2181.61	0.00254075	0.0918549	0.97292	0.997693
CYP2W1	4.76721	0.0222402	0.100937	0.0102607	0.212957
MCM2	286.965	-0.114209	0.142131	0.0620077	0.434758
MOV10L1	401.087	0.0174173	0.0962923	0.490707	0.861442
PANX2	184.145	0.265825	0.484765	0.0113324	0.22308
SELENOO	370.921	0.0117795	0.0907938	0.739265	0.946177
ALPK1	548.249	-0.138123	0.146766	0.0435134	0.380902
LLGL2	55.5423	0.0299066	0.10249	0.10736	0.53553
PDE8A	683.348	0.0147507	0.0855421	0.731387	0.94523
CLCN4	65.9289	-0.00983412	0.0959169	0.630952	0.914426
NLE1	258.874	0.00239329	0.0829188	0.959737	0.99402
SDHA	538.511	0.0462005	0.105577	0.196163	0.655014
SMARCE1	355.027	-0.0389551	0.0972646	0.326832	0.768765
GSDMB	451.437	0.0220219	0.0959192	0.447056	0.841407
KDM5A	3477.89	-0.0650306	0.0849183	0.226641	0.687796
ADAM11	80.7105	0.00176064	0.0950899	0.938741	0.991057
PPP2R3A	1030.43	-0.0348149	0.0865558	0.435496	0.83487
FERMT2	5518.18	0.0169266	0.0950881	0.629597	0.914222
ABCB11	1.10199	-0.00299008	0.0974929	0.154907	NA
PTGS2	11.8091	0.000640739	0.097269	0.943746	0.992478
IGF2BP2	2312.44	0.0047507	0.0855149	0.987966	0.999969
MAP3K13	317.097	-0.00289359	0.0847428	0.947413	0.992778
ST6GAL1	220.08	0.00724211	0.092909	0.809678	0.963851
TBX21	2.54749	-0.000140623	0.0974287	0.998375	NA
FRY	5592.86	0.0242693	0.09674	0.407087	0.819853
PICALM	2665.64	-0.0334324	0.0827189	0.475706	0.857451
NSF	566.921	-0.1483	0.138263	0.0363855	0.359447
GLI2	2181.66	0.0285744	0.0931893	0.458226	0.84717
CLASP1	3503.41	0.0272645	0.0852186	0.559343	0.891961
MRPS34	598.145	-0.0322182	0.0860812	0.488	0.86036
NOTCH3	3858.72	0.865033	0.342279	0.000396501	0.0398062
CLNS1A	755.482	-0.198356	0.13668	0.01477	0.250911
PPP2R2C	147.342	3.92342	2.13128	0.000377692	0.0388902
TEAD2	1673.94	-0.0155615	0.0848688	0.723377	0.942003
EED	205.374	0.0112301	0.0892946	0.770125	0.956224
CDHR2	1.4224	-0.00404534	0.097515	0.309986	NA
SNCB	15.1571	0.00295001	0.0974422	0.590472	0.903482
TSG101	981.582	0.00892439	0.07942	0.853559	0.975787
NCBP3	1622.83	0.018447	0.0800774	0.674072	0.925458
ATP2A3	168.328	0.00679687	0.0974499	0.404407	0.818247
CA12	508.725	0.00129358	0.0969013	0.934951	0.990152
MGLL	3498.09	-0.0147356	0.0934889	0.62558	0.912589
NTN4	2099.89	-0.0163558	0.0982358	0.282216	0.735674
BCS1L	267.757	-0.0269524	0.0907843	0.508809	0.869684
NUAK1	11388.9	0.0178947	0.0959535	0.493711	0.862414
DPP8	1105.9	-0.000630582	0.086019	0.988511	0.999969
SLC24A1	477.566	0.00398354	0.0907259	0.946365	0.992721
ZNF532	4239.47	0.00633061	0.0785752	0.839616	0.97293
SCARF1	16.3125	0.0194289	0.0988413	0.254776	0.710225
LMAN1	2260.62	0.0137122	0.0775413	0.780859	0.957275
HACD3	1406.39	-0.0910116	0.0815738	0.106744	0.535094
IPCEF1	12.7888	-0.0331675	0.104843	0.0283582	0.326302
ZZEF1	2935.38	0.0167709	0.0815236	0.701624	0.935084
ENO1	17276.6	0.0620311	0.117648	0.0948275	0.515945
MYDGF	1384.41	0.000842713	0.0766717	0.990663	0.999969
ANO8	350.535	0.0253358	0.0965942	0.405822	0.819281
TUBE1	229.099	-0.0106892	0.0946543	0.670724	0.924629
ARHGEF10L	528.041	0.0335532	0.0912295	0.439741	0.836849
TXK	1.55222	-0.00488156	0.0975872	0.121369	NA
KCNQ2	77.7769	-0.000195224	0.097428	0.996971	0.999969
TACR2	3.70011	0.0122794	0.0981585	0.180883	NA
ACTR6	78.5239	0.00182415	0.0922066	0.953595	0.993315
TIPIN	63.3214	-0.0391617	0.102742	0.215068	0.674734
SRI	593.467	-0.0822227	0.0978847	0.14395	0.592129
EIF4G3	5214.48	0.0178765	0.0603506	0.699056	0.934396
NUP37	153.586	-0.0524182	0.107042	0.180047	0.637999
SEMA3A	1075.6	-0.00674302	0.0975797	0.293519	0.743189
GTSE1	93.0192	-0.0354708	0.104585	0.105024	0.533015
SEMA3C	4986.05	0.60389	1.22004	0.00560622	0.162954
TTC38	407.933	0.00701021	0.0842561	0.872877	0.979668
ACAT1	462.593	-0.146364	0.127649	0.0375112	0.36305
GRAMD4	638.622	0.0191115	0.0898282	0.627017	0.913263
CELSR1	779.108	0.00687387	0.0961943	0.694759	0.933603
ZNF638	2056.16	-0.069534	0.0956227	0.203303	0.662239
SLC25A40	97.0363	-0.0125892	0.0921315	0.700913	0.93457
TIMM21	214.665	-0.00743163	0.0866668	0.849942	0.9747
ADD2	46.1107	0.00517872	0.0972817	0.528716	0.878948
RASAL2	2138.4	0.00819724	0.0825817	0.848932	0.974437
VPS9D1	529.096	0.0367932	0.0988252	0.298166	0.747531
ZNF37A	657.184	-0.0278666	0.0821397	0.562208	0.892687
MARK3	2429.62	-0.023467	0.0854687	0.596541	0.904789
SLC25A3	4730.32	-0.0745837	0.110669	0.134891	0.581366
FNDC3B	10235.4	0.0303878	0.0798321	0.534525	0.881716
FOSL2	7369.83	0.0346285	0.0961712	0.364369	0.795333
CACNG4	311.139	-0.00141159	0.0973171	0.775453	0.956395
FRYL	1286.5	-0.00452956	0.0782088	0.916873	0.988728
TMEM131	1811.73	-0.00391326	0.0833852	0.918187	0.988728
FSCN1	4467.38	0.0341464	0.093471	0.408971	0.820663
ACTB	145442	0.00103529	0.0923013	0.976135	0.998259
MOCOS	140.671	-0.031451	0.103554	0.0680721	0.452066
PLD1	670.749	-0.0354469	0.104565	0.10206	0.529088
WDR62	55.8345	-0.0297433	0.102409	0.107431	0.535587
DLG1	1857.63	-0.059418	0.0983827	0.227677	0.688438
RAB7A	3727.15	-0.0266443	0.0797149	0.576956	0.898812
BCAP29	329.529	-0.187027	0.163722	0.0210049	0.288478
SEC31B	348.09	0.000589409	0.0934222	0.990987	0.999969
SART3	1209.32	-0.0354103	0.0736369	0.48456	0.85917
EXOSC7	419.627	0.015533	0.0902914	0.676933	0.925928
KIFAP3	417.243	0.0262328	0.0912237	0.48807	0.86039
MKRN2	905.322	-0.00384406	0.0752191	0.937969	0.990759
MCM6	511.304	-0.061673	0.1124	0.128012	0.570819
REXO2	1257.15	-0.0344868	0.0921856	0.431164	0.832988
RBM7	314.82	-0.0843657	0.101767	0.137298	0.584683
RBMS2	4643.78	0.0198916	0.0760155	0.689181	0.931212
BAZ2A	4072.45	0.0296886	0.0842285	0.532256	0.88095
PTPN23	2351	0.0884604	0.090701	0.122037	0.561844
MLH1	605.834	-0.0035642	0.0837176	0.932438	0.990152
UNG	446.919	0.0111299	0.075992	0.81865	0.966523
FMO4	28.7073	-0.0105512	0.0968069	0.527149	0.878948
KLHL20	823.977	0.0404051	0.0957456	0.339171	0.776024
RGS11	169.759	0.0196679	0.0995853	0.122806	0.562202
SLC46A1	336.996	0.451929	0.195628	0.000919083	0.0597702
PLXNA2	119.698	1.12791	0.601891	0.00141844	0.0768697
SPAG5	146.085	-0.0652537	0.128374	0.0163939	0.258197
ANKRD13A	3858.39	-0.0405311	0.0930455	0.34324	0.778848
TPD52	11.7755	0.0161413	0.0990188	0.0833099	0.495143
ACACB	244.556	0.049315	0.110555	0.101974	0.529088
TRAF4	926.102	-0.00851907	0.0925814	0.715092	0.939683
PAG1	1409.19	0.0358892	0.103205	0.16973	0.62547
GPATCH1	286.334	-0.00678279	0.0815686	0.874183	0.979777
ICAM3	101.541	0.00120638	0.0933191	0.975297	0.997908
NT5C2	1696.54	-0.0734866	0.113381	0.108694	0.537546
MCAM	5256.98	0.0148057	0.0983971	0.215718	0.675515
GPC4	2920.78	0.0376004	0.106458	0.0529084	0.413865
MBNL3	17.8396	-0.0168611	0.0986806	0.185807	0.642699
CAMSAP3	57.3281	0.0116035	0.0980756	0.195334	0.653812
RAP1GAP	126.364	0.0631878	0.126749	0.0130326	0.237642
XAB2	783.719	0.0731081	0.0997087	0.17973	0.637635
ARHGEF1	1407.18	-0.0121069	0.0856775	0.7711	0.956224
STXBP2	69.6425	0.00369338	0.0965362	0.801488	0.961818
MAP2K7	989.984	0.0337986	0.0782077	0.49485	0.863152
DGKD	809.214	0.382164	0.132919	0.000236605	0.0298735
CTTNBP2	95.9258	0.024401	0.10073	0.120249	0.558176
RARB	204.469	-0.0569656	0.121477	0.00881831	0.199605
TOP2B	2424.69	-0.126781	0.129853	0.0570439	0.424604
TM9SF3	2460.59	-0.0141765	0.0855437	0.694815	0.933603
NFKB2	549.027	0.00768376	0.0891225	0.845655	0.974204
UBE2T	42.7904	-0.0337106	0.101812	0.208576	0.667476
PPP1R12B	7093.16	-0.00916405	0.0957068	0.654366	0.920198
DNAJC10	1663.63	-0.0551862	0.0957596	0.266195	0.72106
GTF3C1	4736.79	0.0508283	0.0758456	0.322164	0.764951
IL4R	842.817	-0.0237974	0.0964417	0.42634	0.830499
USP33	937.755	-0.0386752	0.0954276	0.333894	0.773708
PAK3	10.3736	0.0121375	0.098121	0.201017	0.659978
CAPN6	1315.75	0.0141533	0.0984449	0.172546	0.629251
SNRPA	523.653	-0.0702043	0.095459	0.198895	0.657646
EXOSC5	78.7233	0.0229033	0.0956747	0.455854	0.845863
DYNC1I2	2047.78	-0.0348022	0.0843884	0.471931	0.856355
APBB1IP	154.857	-0.0234928	0.0995308	0.234905	0.692616
LRCH4	377.149	0.0166481	0.0931625	0.607137	0.90743
FAM76B	143.333	-0.0163929	0.0924223	0.628013	0.91383
SIRT6	252.159	-0.0153359	0.0859945	0.712639	0.939056
POLD3	251.624	-0.0351988	0.0975614	0.333486	0.773319
ACTN2	34.1344	0.0229723	0.101149	0.015252	0.252748
CAPZB	6787.37	0.00520076	0.08736	0.889314	0.983172
GPR137B	540.386	-0.0229986	0.0935322	0.503948	0.866729
NAALAD2	5.64416	0.00144823	0.0969192	0.890293	0.983553
JADE1	1848.9	0.0143908	0.0893532	0.703814	0.936099
SLC25A43	319.6	-0.0032315	0.0952815	0.8632	0.977765
UBE2A	756.214	-0.0346522	0.0813246	0.47913	0.858051
FGFR1	5500.97	-0.0628901	0.0992939	0.211097	0.670394
FBLN1	6895.5	0.00118023	0.0968485	0.923892	0.989591
ITGA8	67.817	-0.0133471	0.0983568	0.163327	0.618053
MAP2	134.795	-0.0362191	0.105385	0.0733253	0.465175
PIAS2	722.165	-0.0370033	0.0870962	0.431201	0.832988
AMPH	214.185	0.00284004	0.0970887	0.791633	0.959988
ARAF	1215.85	0.00422231	0.0805228	0.933344	0.990152
MCCC1	303.653	0.0044621	0.0798287	0.933992	0.990152
LAMP3	24.8566	0.0130955	0.0983725	0.134869	0.581366
FAP	2458.94	-0.821054	0.310806	0.000286083	0.0332996
NEBL	6.36327	-0.00123146	0.09718	0.859422	0.977182
ACER3	322.352	-0.190515	0.210057	0.0210574	0.288564
UBE2K	845.38	-0.0577253	0.0943624	0.253351	0.709923
PIK3C3	1231.42	0.00758557	0.0825668	0.861145	0.977765
N4BP2	362.967	-0.0356241	0.0933094	0.405338	0.818755
TIGAR	327.969	0.0157428	0.0834589	0.725826	0.942946
TULP3	962.967	0.0300539	0.0841238	0.532629	0.881114
SYNJ2	3713.65	-0.03853	0.0954537	0.382873	0.806146
ADCY2	49.2684	0.000682225	0.0964058	0.967911	0.99651
PPP2R5C	1783.87	-0.0259848	0.0687152	0.603295	0.905861
PMS2P1	151.08	0.0499978	0.0986048	0.256992	0.713948
GNB1	10385.9	0.00608359	0.0768322	0.890857	0.983562
HOXA9	241.534	0.186862	0.218941	0.0219072	0.292848
EDN1	253.126	-0.0177825	0.0985834	0.249348	0.706283
MLLT10	795.612	-0.00322939	0.0889401	0.926067	0.989591
ZCWPW1	77.6507	0.0411761	0.103379	0.204343	0.664446
ADCYAP1R1	17.9831	0.00278466	0.0974781	0.247504	0.704653
NRDC	2831.29	-0.237704	0.0969795	0.00148951	0.0771806
VDAC3	1032.69	-0.0750336	0.0948737	0.167256	0.62306
PCM1	2311.55	-0.0757809	0.111131	0.141836	0.589439
TNRC6C	1032.6	-0.0851737	0.156575	0.00689733	0.181414
CBFA2T2	652.939	0.201121	0.166578	0.0176481	0.268195
BRINP1	112.376	0.00634155	0.0974106	0.436339	0.835422
ITCH	1952.14	-0.0616693	0.0766263	0.241573	0.698917
PKD2L2	1.19179	-0.00758976	0.0977274	0.162487	NA
TP53INP2	1579.01	0.0616219	0.112264	0.145224	0.594176
SDF4	3482.05	0.0579575	0.0819587	0.301448	0.7505
MYH7B	11.1844	-0.00457636	0.0960779	0.777146	0.956456
TP73	5.5367	-0.00200388	0.0971526	0.800911	0.961818
TOLLIP	1229.71	0.043677	0.0838433	0.403619	0.817984
UBE2D4	469.977	-0.0799337	0.102662	0.145667	0.594644
RUNX1T1	1038.49	0.00252166	0.0901196	0.944461	0.992534
CDH17	1.22217	-0.00230143	0.0973722	0.603063	NA
THOC1	274.906	-0.0439512	0.094477	0.323125	0.765313
FKBP7	237.968	-0.0208091	0.0930011	0.548687	0.886783
OSBPL6	148.85	-0.0203075	0.099278	0.186406	0.643232
SLC1A3	1.6319	-0.00113532	0.0972983	0.804559	NA
XRCC5	4324.13	-0.0809155	0.108916	0.137666	0.584722
LXN	358.512	-0.0489429	0.112574	0.0527417	0.413865
SP140	4.66762	-0.00489304	0.0972918	0.536835	0.88198
MKNK1	556.168	0.0136658	0.0910862	0.696573	0.934226
TNS1	35262.6	0.0455529	0.108659	0.107327	0.53553
REXO1	987.041	-0.00276373	0.0795961	0.953763	0.993315
SAR1A	2871.26	0.0110964	0.0756118	0.812134	0.964877
CDC14A	75.023	-0.0260756	0.0979288	0.345617	0.781041
RAPGEF3	157.726	-0.00252675	0.0962098	0.863219	0.977765
CEACAM1	1.01687	-0.00303691	0.0973786	0.5289	NA
SENP1	457.68	-0.117255	0.139403	0.0607901	0.431491
DUSP13	1.84342	-0.00111246	0.097431	0.829348	NA
CIC	2912.08	0.207411	0.153318	0.0146828	0.250372
LIPE	28.304	-0.000918993	0.0933456	0.970189	0.997079
FDFT1	1617.93	-0.059505	0.10229	0.209314	0.668298
PAFAH1B3	172.851	0.00126719	0.0905895	0.970816	0.997127
OPHN1	418.122	-0.00674224	0.0927499	0.730785	0.944909
KIF22	245.884	-0.0425123	0.0992495	0.283184	0.736311
CARMIL1	459.993	0.0213833	0.0978638	0.355018	0.787254
PGM1	1270.9	0.588171	0.374984	0.00305097	0.119531
DDX1	1521.08	-0.0838141	0.106096	0.145627	0.594644
DNM2	3243.78	0.0358772	0.0827594	0.510554	0.870714
EPB41L2	1627.48	-0.0179053	0.0930895	0.574343	0.897435
RIMS1	98.3186	0.0189628	0.0996396	0.0784921	0.481312
MOXD1	515.786	-0.0312959	0.102961	0.101552	0.528588
STX7	1153.83	0.0558392	0.092951	0.263326	0.718848
RABL2B	371.812	0.0691566	0.113139	0.148163	0.599361
KEAP1	1228.34	0.0148094	0.0667656	0.78444	0.957555
DDX43	14.3594	0.00152033	0.0971398	0.838248	0.972433
PTPRH	60.9522	0.0047704	0.0965288	0.735459	0.946177
SLC35C2	886.184	-0.00396232	0.0889593	0.911955	0.987876
CRYBG3	1065.95	0.00483737	0.0806885	0.929404	0.990093
EPHA6	11.5485	0.00647624	0.0974623	0.389905	0.808897
RFX3	254.348	-0.0175034	0.091754	0.617509	0.910673
RIF1	1599.95	-0.0444523	0.089853	0.356656	0.787397
RAB21	1192.12	0.0234072	0.0892116	0.579547	0.89919
SLC4A4	232.53	-0.00464577	0.0952227	0.824426	0.968332
SMARCA2	2251.47	-0.028509	0.0872558	0.524484	0.877582
SESN1	322.34	0.0319939	0.0954517	0.396199	0.813169
MID2	307.54	-0.025475	0.0956094	0.431432	0.832988
COL5A3	546.35	0.00674686	0.0965808	0.653966	0.920198
SRCAP	467.087	0.159463	0.145697	0.033291	0.344584
PUM3	505.399	-0.219294	0.215136	0.0161596	0.257256
CHRNA3	16.2733	0.00488997	0.0973958	0.471928	0.856355
KCNN2	32.9929	-0.0193005	0.0997605	0.0629065	0.438
CNOT4	788.203	-0.0414455	0.0762208	0.415366	0.824184
PSEN1	1799.39	-0.0868554	0.0888197	0.130343	0.573488
CPOX	326.068	0.0383803	0.0934223	0.374194	0.8026
CLDND1	514.975	-0.0412453	0.0984942	0.293055	0.742984
MOK	163.419	-0.00729935	0.0930826	0.792965	0.960247
HSP90AA1	10225.9	-0.115412	0.152199	0.0589438	0.429476
RBL1	120.652	-0.0316774	0.0960445	0.379294	0.804917
DLGAP4	5682.09	0.275564	0.134546	0.00291837	0.115463
IGSF9B	43.4628	-0.00391263	0.0969937	0.70584	0.936808
CROCCP3	297.781	0.028144	0.096043	0.401037	0.816437
NDC80	37.2299	-0.0390017	0.107478	0.0372124	0.362579
AP4E1	706.395	0.0267093	0.0895568	0.524165	0.877323
RSBN1	348.797	-0.0306636	0.0921211	0.462287	0.850519
MAGI3	507.905	-0.0623956	0.0984481	0.207852	0.666217
CXCL2	5.12881	-0.0116146	0.0983111	0.0535999	0.414739
AFP	0.747975	1.64818e-05	0.0973797	0.996354	NA
COL4A4	144.139	0.0112072	0.0973754	0.410235	0.821339
TCF7	63.9532	-0.000730105	0.0943851	0.968323	0.996739
OSTM1	484.284	0.0178065	0.0907531	0.642557	0.917343
IMPG2	30.4608	-0.00533064	0.0955369	0.78617	0.958229
PCNP	843.174	-0.0319863	0.0871179	0.478076	0.857451
EXD2	834.039	0.00418924	0.0858453	0.919095	0.988728
ARG2	22.0089	0.00527508	0.0958009	0.772643	0.956224
MEF2C	197.325	-0.0574499	0.111972	0.131722	0.57637
PTPRC	28.0287	-0.00347659	0.0974484	0.378959	0.804917
PKP1	2.00948	0.00697581	0.0977135	0.131999	NA
UBA5	393.262	-0.0024661	0.0831738	0.95476	0.993315
STK17B	466.715	-0.00479072	0.0903912	0.886318	0.982918
CDC14B	406.893	-0.0151705	0.0919498	0.643908	0.917343
ZNF510	352.833	-0.0211369	0.0883679	0.611167	0.908565
LRP2	17.1156	0.00103149	0.0970697	0.904071	0.985324
ZNF506	358.969	0.0502002	0.101037	0.244872	0.702264
JMJD4	355.53	0.013186	0.0918771	0.694213	0.933408
DUSP12	167.567	-0.0149551	0.0901427	0.681769	0.927916
AACS	905.951	0.0507241	0.0817061	0.327672	0.769502
DELE1	1024.28	-0.00415224	0.0657558	0.931693	0.990093
CADPS2	416.251	0.00426114	0.0971089	0.6554	0.920253
PCDHB4	46.3007	0.0051806	0.0965524	0.721193	0.94098
PCDHA6	26.9189	0.0173635	0.0983474	0.282364	0.735674
PCDHGA2	193.313	0.0304665	0.10253	0.118491	0.55617
HSPB11	116.469	0.0144762	0.0937174	0.634481	0.916148
PHLPP1	294.49	-0.053763	0.108839	0.15895	0.613018
ATP8B1	904.528	-0.0943131	0.166013	0.0170276	0.263834
IL12RB2	2.02166	0.00370109	0.097509	0.239569	NA
SMARCD3	774.876	0.130763	0.184528	0.0422942	0.377628
WDR70	560.219	-0.0363784	0.0868732	0.438779	0.836146
FYB1	0.708293	0.00175239	0.0974467	0.427498	NA
MPP4	36.4372	-0.00698484	0.0969845	0.578958	0.89919
STRADB	226.312	-0.0377591	0.0987251	0.304535	0.753156
BZW1	1409.79	-0.26563	0.14256	0.00437337	0.143659
PGR	728.858	0.00328479	0.0951346	0.884641	0.982772
C1QTNF3	30.6018	0.0104325	0.0965216	0.56315	0.892976
ME2	519.784	-0.115658	0.144616	0.0615809	0.434229
C5orf22	411.379	-0.0548514	0.1038	0.210257	0.669502
CCNT2	612.716	-0.0879124	0.114209	0.116289	0.55275
FAM135A	198.775	-0.023523	0.0975037	0.403583	0.817984
COL19A1	130.34	0.017708	0.099136	0.136687	0.584091
EPB41L3	58.0239	0.00631726	0.0976594	0.133621	0.580163
COBLL1	1210.37	1.01094	0.424384	0.000512335	0.0467445
DLG3	578.107	-0.00851795	0.0835461	0.842644	0.973632
KCNK2	312.413	-0.0272745	0.0993776	0.288228	0.740317
SERTAD4	921.431	-0.0130388	0.093865	0.648651	0.918749
TRAF5	1508.06	0.00837674	0.0948337	0.720281	0.94098
MRPL22	209.954	-0.0183271	0.0848558	0.667191	0.923887
GEMIN5	695.184	-0.120059	0.126263	0.0667108	0.448733
NFE2L1	10366.6	0.137684	0.154182	0.0429074	0.379696
SEMA5B	14.3843	-0.000235189	0.0974273	0.997169	0.999969
GSK3B	3433.19	0.0247222	0.0803027	0.604606	0.906373
ITGB5	11993.7	0.141971	0.148673	0.0499873	0.404794
ERC1	4401.01	-0.0763795	0.102559	0.160609	0.615466
XPO1	1758.83	-0.0495483	0.0870758	0.319884	0.762527
RNF13	313.653	0.0220383	0.0885529	0.595252	0.904789
TRPM3	1.59107	0.00350313	0.0973598	0.551218	NA
PALB2	281.808	-0.333264	0.191119	0.003812	0.134555
DOP1A	832.253	0.0334093	0.0909549	0.386702	0.80753
LYRM2	467.07	-0.0304408	0.0910868	0.464876	0.851654
BCKDHB	161.994	0.0368455	0.0985512	0.311104	0.757302
KAT6A	2192.35	-0.0805499	0.0721413	0.129831	0.573405
TUT7	1400.6	-0.0346829	0.081273	0.48368	0.85917
ULK2	850.112	0.0536364	0.0899992	0.292238	0.742215
GRHL2	0.668683	-0.0016241	0.0974091	0.618641	NA
TNPO1	2984.87	-0.0322414	0.0944921	0.355712	0.787345
PLOD1	11725.7	0.0561608	0.113752	0.105659	0.534511
P2RX5	17.9384	0.0022833	0.0956735	0.901067	0.985033
ITGAE	234.795	0.0254817	0.0912317	0.521705	0.876643
DIS3	653.3	-0.0246444	0.0898926	0.557995	0.891138
PIBF1	255.979	-0.00823893	0.0886284	0.834645	0.971515
TDRD3	376.987	-0.0341616	0.0841226	0.477915	0.857451
NUFIP1	133.811	-0.056757	0.113116	0.116712	0.553514
PDS5B	1028.27	-0.0536286	0.102242	0.228716	0.689429
OXCT1	550.632	0.0134078	0.093234	0.65852	0.921169
RRAGB	374.493	-0.112508	0.121656	0.0728327	0.462782
EPYC	4.39123	-0.0016865	0.0971279	0.869822	NA
CYLD	1321.22	-0.0125277	0.0841433	0.770233	0.956224
SLC27A5	67.1919	0.016795	0.0954823	0.527683	0.878948
ZNF324	262.293	0.0397519	0.0865135	0.410933	0.821713
ZNF671	144.846	0.0278516	0.0925981	0.470303	0.855643
ZNF416	160.44	-0.000148624	0.0883455	0.985344	0.999969
ZNF586	348.053	-0.0272019	0.0907136	0.50402	0.866729
ZNF446	206.714	-0.00909385	0.0902884	0.792276	0.960167
ZNF264	1230.6	0.0229796	0.0781081	0.673484	0.925359
RPS5	4470.92	-0.18804	0.163433	0.0201431	0.283947
FAT1	32120.1	0.0223452	0.085186	0.616805	0.910484
YTHDC1	1722.27	-0.0281749	0.0886168	0.520258	0.87584
CHMP2B	410.687	0.0757661	0.124223	0.0943519	0.515151
SMAP2	518.921	-0.0053933	0.0893735	0.878349	0.980869
PPIE	465.689	-0.0160028	0.0851032	0.64765	0.918606
ZMPSTE24	770.375	-0.0138676	0.0866662	0.744826	0.948245
STARD7	2145.59	-0.0265511	0.0760083	0.598985	0.904979
NOA1	424.396	-0.0882479	0.118734	0.106529	0.535094
REST	2015.61	-0.0166528	0.0801525	0.722289	0.941312
HAL	8.20788	0.0136056	0.0979586	0.298334	0.747629
SSH1	5813.2	0.0121651	0.086014	0.809663	0.963851
GSTP1	3903.89	0.0482079	0.0855493	0.347992	0.782391
APLP2	7934.91	0.0377423	0.0972358	0.332033	0.772516
FAM234B	257.435	-0.081562	0.131511	0.0764035	0.47587
SLCO1A2	61.0625	0.00268351	0.0974646	NA	NA
WBP11	1080.83	-0.143657	0.124256	0.0402096	0.372121
EIF3I	2233.54	-0.14892	0.110082	0.0335436	0.345683
NKAIN1	60.3807	0.029802	0.102056	0.134809	0.581366
COL16A1	4902.23	0.00518914	0.0967114	0.751655	0.950621
TXLNA	4446.18	-0.0139272	0.0713626	0.760839	0.953499
APOB	8.20787	-0.00429459	0.0971456	0.63416	0.916148
NCOA1	1465.97	-0.127124	0.0912398	0.0420168	0.377258
AGBL5	641.028	0.0521756	0.0952584	0.279456	0.733212
EFR3B	49.037	0.00370559	0.0954432	0.852636	0.975524
KIF3C	1487.61	0.0376474	0.0968677	0.344519	0.780318
RAB10	1515.35	-0.0592228	0.0915955	0.256924	0.713884
GCKR	8.00151	0.0105373	0.0976197	0.352969	0.786408
HADHA	3053.83	-0.100302	0.100186	0.0954292	0.516817
MAPRE3	434.569	0.19837	0.178836	0.0187831	0.273832
CAD	2085.71	0.0409251	0.0931869	0.361158	0.792012
CD59	6020.35	0.00462808	0.0912118	0.892795	0.983985
CD82	499.655	-0.0104145	0.0934755	0.717358	0.939897
BCORL1	1259.31	0.171951	0.156925	0.0267632	0.317971
ATRX	2625.47	-0.0135059	0.081785	0.733035	0.945845
AK6	63.3817	-0.0528423	0.110631	0.127954	0.570819
MYNN	292.158	-0.0386501	0.0834668	0.433042	0.833734
MECOM	93.016	0.0488101	0.114049	0.0210762	0.288564
SCAMP1	567.121	0.000416499	0.08072	0.990648	0.999969
PREP	1009.91	-0.0287202	0.0851628	0.529402	0.879035
HACE1	367.145	-0.0088199	0.0800962	0.845109	0.973999
SEH1L	565.719	-0.0771087	0.105145	0.153065	0.604977
WDR47	695.313	0.00978171	0.0873882	0.819871	0.966523
WDFY1	989.509	-0.0316312	0.0892937	0.466611	0.853178
OVGP1	91.6017	0.00878846	0.0944482	0.727483	0.94366
SLC25A24	904.983	0.0025378	0.0810212	0.955073	0.993315
MAP3K4	1101.61	-0.101516	0.116113	0.0921102	0.509784
PILRA	20.4698	0.000798579	0.0964663	0.956654	0.993396
IGSF9	11.1349	0.00640276	0.0975771	0.286874	0.739774
ABCB1	2.76789	-0.00570511	0.0975451	0.274195	NA
ZNF213	383.28	0.0424511	0.0982319	0.29464	0.744504
AKR1B1	662.649	-0.0354561	0.097107	0.335496	0.774791
CPNE3	1469.81	-0.0141187	0.0794888	0.760619	0.953499
RRN3	738.493	-0.0296626	0.0829053	0.528377	0.878948
CTTN	13272	0.0311991	0.0818119	0.515497	0.874016
WNT11	37.1026	-0.0331278	0.10557	0.0022684	0.0990472
MTIF2	389.862	-0.0688612	0.110239	0.161156	0.615466
DDHD2	949.706	0.042791	0.0919579	0.353115	0.786438
TTC39A	15.0299	0.00846078	0.096958	0.544423	0.884199
EPS15	1579.01	-0.120742	0.115727	0.0625746	0.436636
ORC1	23.926	-0.0854419	0.158573	0.00424817	0.140819
MGST2	74.959	0.00648073	0.0962935	0.712143	0.938906
CHERP	1133.53	0.0683375	0.0758325	0.196565	0.655073
ATG16L1	730.522	0.0664573	0.100001	0.193555	0.651447
USP40	1102.64	0.00207057	0.0882083	0.974611	0.997717
POMGNT1	1605.16	0.00129056	0.0806311	0.981777	0.999969
RAD54L	33.7168	-0.0450333	0.111084	0.0313456	0.336118
MAST2	3408.94	-0.0128563	0.0893267	0.729911	0.944463
DNAJA1	2956.53	-0.163369	0.139114	0.026362	0.315234
B4GALT1	4249.83	0.0469999	0.103687	0.217237	0.678491
CHMP5	732.655	-0.0059934	0.0811711	0.897909	0.984713
NFX1	1265.04	-0.139499	0.0746838	0.0158083	0.25495
DIMT1	253.972	-0.0883342	0.138655	0.0686314	0.452742
IPO11	361.7	-0.0457592	0.0993644	0.311513	0.757413
EIF2AK1	2277.43	0.011047	0.0760389	0.81737	0.966
EPDR1	1044.43	0.000209177	0.0961905	0.980457	0.999969
SNX10	5.18988	0.0131288	0.0985265	0.0619075	0.434758
SEPHS1	626.732	0.0210305	0.0799663	0.658651	0.921169
MRPL28	548.213	-0.0277905	0.0883064	0.522	0.876643
HBQ1	1.26541	-0.000319846	0.0973643	0.919754	NA
ITPKC	632.43	-0.0198189	0.0819229	0.665821	0.923423
FAT2	2.2799	0.00464005	0.0973993	0.455861	NA
RBM22	758.066	-0.0556152	0.0867434	0.284017	0.737259
TMED2	3843.59	0.000712305	0.0706961	0.986469	0.999969
ERO1B	97.6175	-0.0133962	0.0958359	0.55848	0.891204
ZFAND6	596.936	-0.0844595	0.103165	0.135438	0.582068
HSD17B2	457.763	-0.00699406	0.0977407	0.095932	0.516993
TXLNG	376.434	-0.041332	0.0886828	0.383683	0.806411
PPEF1	0.818343	0.000532623	0.0973913	0.893612	NA
LAT2	15.2253	-0.00108139	0.095622	0.942322	0.992104
HUWE1	17015.4	0.0568944	0.0790601	0.300696	0.74989
ZW10	259.011	-0.051651	0.0927949	0.294321	0.744283
ALG9	178.472	-0.0425494	0.100245	0.271371	0.725901
NOX4	1548.4	0.065367	0.127534	0.0236826	0.304378
ACOX3	688.218	0.0611388	0.117584	0.0887603	0.504985
MTMR2	1391	-0.0883266	0.131461	0.0913162	0.509105
PPP1R15A	3330.08	-0.0486772	0.100998	0.255525	0.711351
HSD17B14	84.8422	0.0405085	0.105974	0.124286	0.564572
TRIP6	1521.63	-0.00694256	0.0814165	0.890488	0.983558
ACHE	72.9256	0.0282383	0.101134	0.174939	0.632069
FTL	32027.2	-0.0368778	0.0923932	0.393984	0.811874
SRRT	1900.45	-0.0212686	0.0869999	0.614799	0.909683
BAX	1524.73	-0.0221817	0.08723	0.640032	0.917343
NLK	442.09	-0.0143047	0.0890109	0.70316	0.935637
PIGS	1139.38	0.0140531	0.0811628	0.776488	0.956395
ADAMTS2	12213.8	0.276759	0.151133	0.0047723	0.149139
ATXN7L3	1789.62	0.0354989	0.0760974	0.482064	0.858866
PGS1	728.601	-0.0371139	0.0953761	0.361724	0.792086
PSMC5	1422.79	-0.0102193	0.0795926	0.824501	0.968332
UIMC1	800.592	-0.155872	0.129203	0.0316708	0.338152
CETP	0.706927	-0.00366223	0.0974969	0.348217	NA
MMP2	86956.9	-0.112146	0.136757	0.066773	0.448776
LPCAT2	1756.9	-0.0184828	0.0940168	0.552242	0.888249
GNAO1	386.104	0.00629223	0.0975173	0.382552	0.806009
OGFOD1	925.66	-0.101294	0.121725	0.0899683	0.507787
SH3BP2	1966.25	0.0187502	0.0938792	0.556183	0.88999
NOP14	1061.65	-0.00199195	0.0753816	0.967343	0.996365
ADD1	7619.85	0.0882116	0.0886437	0.122934	0.562271
L2HGDH	87.1128	0.0597611	0.114447	0.113753	0.546742
TXNDC16	108.843	-0.000665482	0.0893876	0.982191	0.999969
RTRAF	953.76	-0.179735	0.160435	0.022769	0.298733
NID2	2024.41	-0.0368874	0.104614	0.128346	0.571245
GMCL1	220.961	0.0442246	0.0987721	0.290266	0.741733
SF3B2	4264.92	0.0492679	0.0785145	0.3972	0.813909
KLHL42	1515.08	0.0017736	0.0868252	0.964361	0.995472
GNAS	14213	0.0174974	0.0740935	0.733206	0.945863
DNM1L	1017.8	-0.00186108	0.0815308	0.961941	0.994315
PTHLH	485.826	0.001355	0.0956597	0.945792	0.992721
PHACTR3	1.42537	0.00378278	0.0975146	0.25426	NA
ERGIC2	503.195	-0.0396568	0.0948643	0.346705	0.781411
TFAP2C	205.452	-0.0966167	0.182783	0.00260298	0.106315
AURKA	92.124	-0.838879	0.359118	0.000618672	0.0502541
CASS4	15.8805	-0.0136878	0.0983355	0.186094	0.642846
PIR	68.5857	0.00127841	0.0942212	0.960421	0.994087
AAMDC	269.668	-0.0108913	0.0872387	0.783424	0.957555
RFX2	448.57	0.00433541	0.0937586	0.870955	0.979446
METTL2A	352.833	-0.0229916	0.0885913	0.549583	0.88738
SULT2B1	2.6148	0.00229664	0.0972468	0.732624	NA
ALG6	41.1683	0.0466701	0.109007	0.111978	0.543086
CNOT3	1012.42	0.047321	0.0937499	0.310925	0.7573
GP6	7.63939	0.00815833	0.0973229	0.456162	0.845863
PTPN4	444.785	-0.00399375	0.0885038	0.913672	0.988728
DDX18	912.289	-0.0758432	0.0858583	0.171222	0.627217
KHSRP	3685.37	-0.00854453	0.0682247	0.857717	0.976747
GNA11	3234.64	0.0433079	0.0852947	0.385793	0.807401
ASAP3	1720.07	0.0846326	0.123189	0.102463	0.529088
EDEM2	463.147	0.0238256	0.0798151	0.621854	0.911167
DNMT3B	128.048	-0.0443273	0.108086	0.106862	0.535094
TPX2	320.283	-0.0757155	0.141983	0.00889565	0.199605
FER1L4	495.828	0.0502369	0.115748	0.0112969	0.222926
PDRG1	200.739	-0.00246483	0.0910338	0.926072	0.989591
EPB41L1	1978.13	0.127008	0.101344	0.0478895	0.397106
SLC15A1	1.97519	-0.00426803	0.0975092	0.400049	NA
DOCK9	684.273	-0.0441982	0.103931	0.210239	0.669502
ANKRD10	1375.39	-0.0140962	0.0932231	0.641516	0.917343
TGDS	73.2233	-0.00668074	0.0925705	0.820596	0.966863
DOCK3	199.061	0.0480251	0.113965	0.0157647	0.25495
C3orf18	284.407	0.157456	0.165294	0.0332407	0.344481
COQ9	479.752	-0.013489	0.0785334	0.778732	0.956475
KIF9	65.6972	0.0324182	0.104135	0.0535686	0.414739
ARHGAP28	301.58	0.00908959	0.0961495	0.625348	0.912589
CRLS1	133.44	0.0933583	0.145594	0.055925	0.421697
PPP1R13B	443.138	0.0128538	0.084908	0.966245	0.996323
ATRN	4334.96	0.0763306	0.11333	0.180633	0.638523
SMOX	331.145	-0.0308104	0.0942382	0.418997	0.826263
SIGLEC1	0.962346	-0.00132817	0.0973728	0.746372	NA
FKBP1A	2156.88	-0.041466	0.085875	0.337985	0.775662
NSFL1C	1251.22	0.0286812	0.0729702	0.589242	0.903482
SLC4A11	127.476	0.0339676	0.104723	0.0568721	0.424309
DNAAF9	1583.99	0.0651765	0.0975852	0.208399	0.667366
ZNF343	309.204	-0.00276555	0.0878434	0.939895	0.991264
EBF4	479.561	0.0084055	0.0893888	0.825707	0.96874
CPXM1	306.061	-0.0124801	0.0980389	0.243948	0.701115
MAVS	4947.18	0.00779406	0.0746134	0.889807	0.983349
LZTS3	634.494	-0.0296603	0.0970571	0.36711	0.797415
XRN2	1665.39	-0.27248	0.102084	0.000680837	0.052956
KIZ	380.803	-0.0157951	0.0852346	0.71224	0.938906
DYNLL1	1969.57	-0.0353191	0.0940349	0.361534	0.792012
TESC	12.0007	0.00254246	0.0974587	0.418892	0.826263
SNX5	626.998	-0.0527189	0.0868106	0.309761	0.757015
RPL6	7431.45	-0.264911	0.154237	0.00531054	0.160344
MAPKAPK5	806.575	-0.0434673	0.0751755	0.398101	0.815026
P2RX7	37.2661	0.0102239	0.0959342	0.641176	0.917343
ESF1	230.404	-0.0694656	0.121051	0.0974001	0.518918
RBBP9	401.246	-0.0560106	0.0984146	0.240419	0.69849
ANAPC5	2070.96	0.00637944	0.0821257	0.880497	0.982026
SLC23A2	1418.12	-0.123877	0.0980036	0.0483536	0.397925
SLC8B1	519.316	0.0291575	0.0900723	0.52703	0.878948
TMEM230	1047.4	-0.0415273	0.0871871	0.394654	0.812214
DZANK1	73.3123	0.065085	0.118053	0.104829	0.532699
KDM2B	815.856	0.0414703	0.0851309	0.426028	0.830489
CFAP61	0.750474	-0.00529398	0.0975887	0.205624	NA
TASP1	149.508	0.00958758	0.0922783	0.76051	0.953499
OAS1	23.3835	0.00103171	0.0973039	0.846321	0.974262
GCN1	5289.92	0.0340342	0.0826937	0.34112	0.777443
RPLP0	14474.4	-0.0494433	0.102606	0.228956	0.689543
PXN	4771.73	0.00854344	0.0832165	0.84783	0.97443
SIRT4	24.6461	0.037022	0.104882	0.111968	0.543086
KIF16B	596.704	-0.0262006	0.0844673	0.583486	0.900599
TRMT6	202.159	-0.0500932	0.101278	0.230721	0.690232
CHGB	5.69772	-0.00348405	0.096949	0.738299	0.946177
PEBP1	3228.7	-0.0184083	0.0891163	0.641347	0.917343
BRAP	606.214	-0.017901	0.0812811	0.700268	0.934396
ERP29	1544.08	-0.0313446	0.0751941	0.553014	0.888418
NOS1	12.3364	0.0020463	0.0974402	0.604827	0.90662
FUS	3548.28	-0.00770083	0.0878657	0.839572	0.97293
IGBP1	931.171	-0.442019	0.148517	0.000152606	0.0236446
FXYD5	725.494	-0.000537413	0.0928022	0.985973	0.999969
ZNF302	295.504	0.0250375	0.0871834	0.574875	0.897506
GRAMD1A	1354.49	0.0184219	0.0863808	0.663926	0.922774
HEPH	111.164	-0.00132183	0.0972357	0.816362	0.966
CDIP1	954.233	0.0510082	0.105025	0.203402	0.662239
CMTM1	64.9853	-0.0535721	0.110803	0.129365	0.572934
KCNH4	1.12936	0.000480769	0.0973705	0.900974	NA
GANAB	10926.1	-0.00557473	0.069967	0.890843	0.983562
GMIP	269.347	0.0333401	0.0975136	0.342802	0.778642
RBM41	251.555	-0.0415569	0.0860838	0.396702	0.813303
BIRC5	111.041	-0.110118	0.229586	0.000639325	0.0510037
LAG3	20.424	0.0349612	0.105957	0.0187392	0.273643
MLF2	2746.38	-0.00415262	0.0779483	0.932673	0.990152
OTUB2	67.667	0.0105429	0.0950843	0.676313	0.925767
DDX24	4453.63	0.0050037	0.0893732	0.897996	0.984713
ZBTB25	417.087	0.120467	0.144556	0.0573279	0.424946
NECAP1	377.263	-0.154326	0.148145	0.0339879	0.348181
ARHGAP4	60.4003	0.024014	0.0996466	0.227621	0.688438
ANKRD24	38.8722	0.0395097	0.106048	0.104994	0.533015
DHX32	926.033	0.0683671	0.124034	0.0716208	0.460178
RCOR1	1074.74	0.0192825	0.0856528	0.659941	0.921603
GPATCH2L	1891.18	-0.0231577	0.0729304	0.640427	0.917343
LTBP4	2012.62	0.0332105	0.100063	0.268233	0.723289
BLVRB	261.083	0.0561272	0.105067	0.202905	0.661511
SLC9A1	2008.77	0.032046	0.0917823	0.448687	0.842215
SPTLC1	1037.26	-0.0358331	0.0841881	0.45848	0.847392
PAPOLA	2365.85	-0.295456	0.105137	0.000399624	0.0398706
CCNK	1110.44	-0.00254811	0.0742391	0.959056	0.993763
PCBP4	999.677	0.00205711	0.0893756	0.957734	0.993396
YPEL3	586.449	0.250614	0.163448	0.00815256	0.194007
MRPS33	176.918	-0.0393759	0.0950399	0.349222	0.783348
NDUFB2	652.533	-0.0703235	0.0978364	0.19043	0.647861
NUDC	1172.58	0.0222473	0.0797641	0.630127	0.914323
MAEA	1422.41	0.0692476	0.0830098	0.202845	0.661511
ICAM1	787.457	-0.0225724	0.0979541	0.35951	0.790677
STRN4	2025.17	0.0166782	0.0763472	0.736387	0.946177
IRAK3	21.3376	0.000828437	0.0972912	0.924569	0.989591
MUL1	788.245	-0.00659047	0.0818103	0.880862	0.982044
TFAP4	123.863	-0.0108456	0.09422	0.683976	0.929259
PDCD7	446.019	-0.0340247	0.0831643	0.483419	0.85917
SPG21	1284.3	-0.275812	0.128552	0.00234369	0.0998524
DNAJB11	786.058	0.00116648	0.0836356	0.979412	0.999838
P3H2	639.716	-0.406064	0.260402	0.00400851	0.137877
THPO	7.17534	0.0201682	0.100207	0.0239797	0.304378
CHRD	212.194	1.70356	0.631176	0.000204072	0.0280171
FLT3LG	15.0649	-0.00375469	0.0964717	0.787545	0.958431
RAB11FIP3	1516.59	0.0758014	0.109179	0.146924	0.597185
GNPTG	918.176	0.0535613	0.0867009	0.291789	0.742175
ZNF268	327.23	-0.0373705	0.0961526	0.345171	0.780694
GOLGA3	8183.27	0.264163	0.149931	0.00540073	0.161549
PABPC4	3395.37	-0.00667382	0.0773037	0.886286	0.982918
CERS4	259.521	-0.00741538	0.0941325	0.755413	0.952415
MCOLN1	456.803	0.132566	0.145176	0.0483056	0.397925
USP48	1248.08	0.00200353	0.0806749	0.963932	0.995412
EFNB1	689.926	-0.00364083	0.0878319	0.920495	0.989073
PDPR	1727.42	0.0127066	0.0942986	0.645046	0.917886
AARS1	7215.73	-0.00987751	0.086988	0.803064	0.961818
GLG1	9039.07	0.0446509	0.0793593	0.382607	0.806009
KIF4A	73.901	-0.0530938	0.11856	0.00557807	0.16291
TNRC6A	3636.38	-0.0345858	0.089243	0.642759	0.917343
PLEKHG2	3308.28	0.0249795	0.0921424	0.503361	0.866729
DLL3	29.2383	-0.0138474	0.0974963	0.391394	0.80934
NAT14	404.967	-0.0316054	0.0911271	0.438164	0.836146
PITPNM2	552.721	0.00719854	0.0944381	0.760562	0.953499
EXOC1	707.947	0.00964843	0.0849053	0.82325	0.968072
RBM27	173.159	-0.0299486	0.0922463	0.453925	0.845214
POU4F3	2.54601	-0.00414082	0.0973458	0.525154	NA
OSBPL8	1829.97	-0.0551845	0.10155	0.222981	0.68516
DTX2	198.332	-7.1269e-05	0.0874104	0.9973	0.999969
PUS7	329.519	-0.0593731	0.0992297	0.22793	0.68847
LAMB4	5.90651	-0.0161351	0.0990804	0.0595677	0.429896
NRCAM	158.554	0.0259292	0.101108	0.123398	0.56327
LAMB1	18900.2	-0.0257244	0.0983877	0.325305	0.766634
SLC26A4	4.6504	-0.0133373	0.0981868	0.230199	0.689968
DLD	611.676	-0.0223253	0.0801149	0.637972	0.917343
WDR7	814.921	-0.0619127	0.0923218	0.23231	0.691933
TXNL1	686.993	-0.0983449	0.125389	0.076832	0.477059
ABCC6	13.7865	0.0127078	0.0981308	0.219878	0.680526
CMTM6	1206.62	-0.0210944	0.0900605	0.588633	0.903482
ITGA6	3342.02	0.020974	0.0988885	0.26556	0.720555
RAPGEF4	99.5469	0.0221059	0.099598	0.195105	0.653591
MAP3K20	4592.7	-0.00342438	0.0947226	0.866705	0.978484
FH	727.443	-0.0273471	0.0961928	0.388579	0.808339
SEL1L3	605.646	-0.000848039	0.0971812	0.903204	0.985265
TF	8.7295	0.0198898	0.0992423	0.19215	0.650066
CDV3	3576.95	-0.0814553	0.104653	0.151691	0.603733
MYO15A	22.142	0.0148943	0.0975843	0.403541	0.817984
ALKBH5	3586.74	0.174104	0.141146	0.0238544	0.304378
NLRP1	1083.03	0.00580305	0.0952071	0.786741	0.958238
PITPNM3	123.094	0.0828812	0.146174	0.0253301	0.31012
SPAG7	999.275	0.0204573	0.0944947	0.518411	0.874802
ORC6	44.0674	-0.0975463	0.166903	0.0228324	0.298733
ZFHX4	2043.04	0.0253264	0.09024	0.468834	0.854714
CPA1	3.07646	-0.00180324	0.0973076	0.749926	NA
ZC3HC1	337.521	-0.0197294	0.084694	0.655181	0.920198
ESR1	79.793	-0.0423507	0.108762	0.055814	0.421697
RGS17	15.0674	-0.0121098	0.0980367	0.234403	0.692616
ANGPT2	3.5529	-0.0107789	0.0982659	0.0111173	NA
TMEM101	231.12	-0.0202574	0.0911318	0.585212	0.900893
CD200	1400.64	0.00597016	0.0964637	0.701393	0.935084
CCDC80	30316.5	0.00578304	0.0961827	0.737619	0.946177
PSME1	1066.22	-0.454699	0.206173	0.00113705	0.0681512
PPP2R3C	230.253	-0.0156289	0.0876442	0.670181	0.924629
HAUS4	95.8947	-0.0266235	0.0961324	0.410033	0.821319
JPH4	36.501	0.00633048	0.097158	0.554555	0.889183
SLC7A8	110.657	0.00383785	0.0952046	0.875935	0.980361
OSGEP	415.069	-0.024861	0.0868063	0.572521	0.897087
SLC22A17	645.29	0.0516663	0.108007	0.162932	0.61792
RNF31	43.4012	0.00251275	0.0953792	0.899034	0.984713
SCFD1	838.595	-0.069429	0.103371	0.18656	0.643486
G2E3	336.01	-0.00570455	0.0885336	0.876458	0.980533
HECTD1	5076.38	-0.0409449	0.0870145	0.464642	0.851574
HNRNPC	4137.38	-0.124322	0.101784	0.0524429	0.412734
SUPT16H	2848.62	-0.136382	0.127636	0.0476636	0.396079
TOX4	1726.9	-0.0658747	0.0858378	0.223109	0.68516
GEMIN2	81.4861	-0.0634072	0.117388	0.10236	0.529088
TGM1	64.1228	0.0454191	0.112394	0.00940429	0.205246
TINF2	882.582	-0.00341698	0.0821701	0.943287	0.992339
SEMA6A	183.655	0.000925433	0.0970481	0.935261	0.990152
TRPM7	1328.3	-0.155343	0.147835	0.0340271	0.348243
TYRO3	392.497	-0.0235315	0.0982815	0.324049	0.765725
WDR76	119.525	-0.131315	0.25392	0.0124731	0.23243
CAPN3	24.4483	0.00695626	0.0954125	0.739198	0.946177
SNAP23	740.263	0.0153705	0.0746603	0.749378	0.949678
TBX15	2.00187	-0.000890848	0.0972346	0.877887	NA
PHGDH	3915.51	-0.00421522	0.0939175	0.875658	0.980361
COL9A3	65.3258	0.0125823	0.0981174	0.223037	0.68516
EZR	4978.63	0.0119862	0.0953803	0.615563	0.910039
MYL6	18594	0.0283748	0.0950888	0.425856	0.830489
AGO1	2429.84	0.0401084	0.0721894	0.416404	0.824753
TEKT2	2.29648	0.00353005	0.0973038	0.607853	NA
CLSPN	97.7561	-1.31375	0.380094	2.11541e-05	0.00679595
RFFL	307.138	-0.0428455	0.0958979	0.32358	0.765725
UNC13D	15.8605	0.0686332	0.135413	0.00202239	0.0929528
MFSD11	374.635	-0.000373011	0.0769719	0.986851	0.999969
DPYSL2	15791.3	0.0241987	0.0837999	0.599	0.904979
TGFB2	1621.38	-0.00889552	0.0962772	0.622062	0.911167
GPATCH2	499.847	0.0700919	0.0955684	0.18404	0.640847
NUP50	988.928	-0.144798	0.099549	0.0288714	0.328255
CDC45	23.4766	-0.0467982	0.112994	0.0143576	0.247891
COMT	2924.36	0.0549655	0.0973537	0.251651	0.70917
ADA2	103.417	-0.00384898	0.0972625	0.59821	0.904925
ECHDC1	525.553	-0.0343549	0.0917063	0.418718	0.826263
LRRFIP2	1759.06	0.00186899	0.0870303	0.971288	0.997214
SEC22C	1049.79	-0.0074089	0.0687663	0.859467	0.977182
XYLB	158.603	0.0448816	0.0979442	0.296104	0.746404
HDAC6	917.316	0.0342496	0.0949944	0.384586	0.807109
OR1I1	0.667914	-0.000940965	0.0973821	0.750606	NA
CDC6	80.1359	-0.0988295	0.185138	0.00427319	0.141235
UPRT	157.456	0.00920227	0.0877681	0.815534	0.966
CDC23	529.519	-0.00586686	0.0845108	0.888015	0.983059
AAAS	718.283	0.0727497	0.106585	0.17236	0.628946
CBX5	4028.98	-0.132953	0.1026	0.0418074	0.376697
FMO2	36.2042	-0.037404	0.106509	0.0439798	0.382277
SUCO	1008.11	-0.0155198	0.0913695	0.66084	0.921839
MSH2	226.305	-0.0610835	0.111066	0.155955	0.607299
MAP3K1	458.478	-0.00915183	0.0884239	0.809286	0.963851
DHPS	64.9035	0.000324681	0.0947991	0.9874	0.999969
HOOK2	359.411	0.0343614	0.0994512	0.280482	0.733418
ARCN1	4552.63	0.0160896	0.0751742	0.708524	0.937372
EPB41L4B	35.2404	-0.00675373	0.0970468	0.566598	0.894826
TMEM38B	75.8719	-0.0986943	0.170366	0.0187002	0.273572
PSMD5	840.758	-0.115083	0.126664	0.0715475	0.460178
PTGS1	309.895	-0.0190606	0.0987307	0.226344	0.687796
NUP188	1520.48	-0.00864228	0.0816371	0.843272	0.97373
CRAT	1244.61	0.102579	0.136335	0.0742245	0.468475
SH2D3C	16.3131	0.0115363	0.0980952	0.178154	0.637147
NANS	767.505	-0.0098806	0.0886784	0.787318	0.958357
TBC1D2	1243.79	-0.0690712	0.120904	0.101238	0.527296
WHRN	266.921	0.0897959	0.109333	0.122651	0.562125
CWF19L1	385.765	-0.0187291	0.0904901	0.620557	0.911167
SEMA4G	258.352	0.244972	0.419944	0.0129451	0.237371
BTAF1	1285.04	-0.0740634	0.0982314	0.178817	0.637375
IKZF5	228.739	0.00391529	0.0831344	0.940837	0.991321
TLL2	34.6758	0.0329591	0.104742	0.0292784	0.330255
CYP26A1	0.74598	-0.00231919	0.0974507	0.541147	NA
TDRD1	5.08087	-0.00286179	0.0974344	0.423613	0.829211
SORBS1	5945.38	0.0114739	0.0980093	0.201884	0.660326
CRTAC1	14.6531	-0.000644459	0.0969644	0.953487	0.993315
BAMBI	425.679	0.0158379	0.0987581	0.152192	0.60424
IL11	59.7953	0.0359104	0.105423	0.0644627	0.442535
WAC	2517.03	-0.0803898	0.0816785	0.147934	0.599146
CREM	180.148	-0.0911552	0.124116	0.0979617	0.519734
NUBP2	456.804	0.0543663	0.0999997	0.238965	0.696735
HIVEP1	1785.34	-0.0362527	0.0964631	0.337972	0.775662
FKBP5	68.7132	0.00017248	0.0962669	0.970378	0.997079
SRPK1	905.008	-0.196561	0.128946	0.0133847	0.239953
BRPF3	1430.14	0.0518032	0.0879711	0.308187	0.755787
MRPS18A	400.235	0.000715358	0.0830189	0.986197	0.999969
TMEM14A	145.062	0.00710707	0.089115	0.84819	0.97443
EFHC1	370.635	0.00684724	0.0936275	0.798491	0.961724
HSP90AB1	13835.2	-0.0742509	0.0895197	0.175952	0.633988
CDC5L	1063.23	-0.0289555	0.0898493	0.500097	0.865537
ITPR3	1313.11	0.0181772	0.0978888	0.350521	0.784968
ZNF184	168.28	-0.0563325	0.110743	0.143403	0.591536
DSP	20557.4	0.0701761	0.134348	0.0125522	0.233633
SIRT1	393.939	-0.0456549	0.0967861	0.293149	0.742984
HNRNPH3	1214.78	-0.0480597	0.0894145	0.359007	0.790113
IFT74	169.39	0.0187162	0.0931507	0.584745	0.900776
JAK2	365.049	-0.093164	0.13919	0.0730728	0.46394
ABL1	7530.25	0.043199	0.101919	0.243207	0.70073
ACOT7	546.417	0.0795052	0.139781	0.0366957	0.36084
SH3GLB1	2044.99	-0.0470138	0.0737781	0.360136	0.791038
CDC7	16.7519	-0.0196358	0.0991833	0.189412	0.646471
SYDE2	550.051	-0.0177214	0.0932662	0.584307	0.900776
PCSK5	499.553	0.00480303	0.0941184	0.849896	0.9747
SCD	4986.22	-0.000132714	0.0925975	0.992494	0.999969
TMED1	391.604	-0.0237922	0.0851924	0.529059	0.879035
ABLIM1	1619.13	0.10798	0.163649	0.0441239	0.382701
ERMP1	1493.46	-0.0216884	0.0991522	0.243019	0.700576
RAB18	1095.88	0.0193362	0.0773929	0.694494	0.933603
NRP1	4908.9	-0.058441	0.122658	0.0103066	0.2131
HSD17B7P2	15.0739	0.00734312	0.0962335	0.675029	0.925744
PRTFDC1	72.3347	-0.0885967	0.153189	0.0255615	0.311749
PALMD	837.289	-0.00486913	0.0972044	0.579163	0.89919
TSPAN15	47.1365	-0.0212954	0.0995197	0.183486	0.640847
MACROH2A2	447.073	0.00902142	0.0932701	0.75908	0.953499
WASHC2A	922.05	-0.0662679	0.088659	0.220783	0.682164
MAST3	642.383	0.58762	0.153561	6.55354e-06	0.00328967
MZF1	499.406	0.0607929	0.1123	0.14086	0.588516
OCEL1	175.183	0.0279136	0.0928274	0.468394	0.854574
MYO9B	6521.04	0.0419512	0.0961998	0.320279	0.762712
KCNK6	712.275	0.0733064	0.137572	0.0141664	0.246006
CATSPERG	45.6873	0.0302446	0.101884	0.158664	0.612749
PSMD8	2096.32	-0.00659735	0.0802159	0.885143	0.982818
FBXL19	665.851	-0.00907847	0.0796918	0.855234	0.975981
STX1B	228.514	-0.00344105	0.0938993	0.888945	0.983172
HSD3B7	363.967	0.0399761	0.101877	0.240613	0.69849
SETD1A	1126.91	0.00950463	0.078175	0.842252	0.973443
BCL7C	847.978	-0.0142586	0.0811269	0.74965	0.949678
EFNA2	56.0905	0.0157642	0.0986975	0.165519	0.621364
CIRBP	3062.07	0.248581	0.20251	0.0118109	0.226931
ATP5F1D	671.899	0.0957473	0.115484	0.10387	0.531019
CBARP	200.938	0.0441932	0.102783	0.219922	0.680526
IGFALS	4.5567	-0.00808344	0.0973558	0.442002	NA
HNRNPM	2207.46	-0.0432152	0.0814833	0.393695	0.811397
MARCHF2	516.617	0.0500397	0.0855865	0.328633	0.769717
NDUFB7	475.451	0.0318167	0.0877494	0.479967	0.858543
TECR	537.674	-0.0051528	0.083865	0.902064	0.985265
TIMM13	589.128	-0.049111	0.0877354	0.323098	0.765313
CDC34	901.111	0.0762128	0.114392	0.135489	0.582068
MTAP	1281.64	0.0377864	0.0934945	0.37833	0.804917
MISP	13.5869	0.0129409	0.0982072	0.202542	0.6614
CEP170B	2356.67	0.0638259	0.0989414	0.197998	0.656493
POLR2E	1779.36	0.0119607	0.0857299	0.776602	0.956395
POLRMT	667.408	0.0481094	0.0888776	0.312754	0.75768
HCN2	495.238	0.0250535	0.100729	0.139352	0.585817
CDHR5	5.52957	0.00100505	0.0968785	0.921089	0.989331
IZUMO4	22.8746	0.0151314	0.0981605	0.287241	0.740294
RASSF7	205.345	0.761223	0.346501	0.000861266	0.0581282
GADD45B	1208.41	0.0618773	0.119239	0.0687327	0.453185
PALM	3075.9	1.36064	0.450173	8.00345e-05	0.0149776
MADCAM1	30.4528	0.0258433	0.101742	0.0466605	0.392823
IGF2-AS	12.3656	1.78274	1.23718	0.00260992	0.106315
MKNK2	1830.23	0.0284973	0.0903669	0.48085	0.858866
ARVCF	327.492	0.0148803	0.0940088	0.614295	0.909487
TRMT2A	472.342	0.0581748	0.103781	0.209405	0.668456
RANBP1	658.061	-0.0888895	0.108911	0.121282	0.560717
ZDHHC8	1152.91	0.129875	0.157288	0.0483776	0.397925
KLHL22	738.709	0.0116884	0.0834284	0.786251	0.958229
MED15	2730.88	0.0621037	0.0956785	0.2371	0.694736
SERPIND1	4.36658	0.000125696	0.0971447	0.996331	NA
SNAP29	1115.25	0.0226577	0.0878199	0.598256	0.904925
CRKL	2481.93	0.0551553	0.08822	0.296974	0.746538
LZTR1	570.382	0.0501341	0.106982	0.173155	0.630272
MMP11	2230.4	-0.0107075	0.0977488	0.253692	0.709987
CECR2	12.38	-0.00843284	0.0978574	0.0985547	0.520778
SMARCB1	1930.36	-0.029846	0.0892733	0.48039	0.858821
P2RX6	79.1667	0.00342403	0.0967795	0.786205	0.958229
DERL3	3.75156	-0.00617238	0.0975335	0.323675	NA
SLC7A4	102.3	0.0190298	0.0988679	0.231197	0.690773
BCL2L13	1972.29	0.021801	0.0783239	0.653276	0.920133
DDTL	12.6885	0.0148597	0.097587	0.367191	0.797483
DDT	1.24686	-0.00412472	0.0974862	0.314285	NA
GSTT2	2.71508	0.0115922	0.0981892	0.123235	NA
CABIN1	2086.94	-0.053167	0.0721074	0.301396	0.7505
TBC1D10A	454.945	0.0376263	0.0982664	0.320836	0.763156
SUSD2	39.9662	-0.00704582	0.0974428	0.406241	0.819281
SF3A1	2679.91	0.043789	0.0872497	0.457562	0.846753
GGT5	14.1957	0.00527812	0.0972	0.573634	0.89734
RNF215	490.687	0.142768	0.162824	0.0403427	0.372496
SEC14L2	214.841	0.0536201	0.111853	0.117482	0.55487
SPECC1L	938.199	0.0297361	0.0891471	0.493576	0.862414
PPIL2	1145.57	0.0413895	0.0852424	0.425143	0.830282
UPB1	0.78366	0.00129915	0.0973669	0.740888	NA
YPEL1	124.434	0.086185	0.150946	0.0236424	0.304378
SNRPD3	600.427	0.00861535	0.0834037	0.871637	0.979543
PES1	1165.45	0.0135091	0.0776685	0.773566	0.956224
MAPK1	2772.13	-0.0626518	0.0776377	0.242679	0.700134
GGT1	4.25382	0.0059894	0.0971581	0.515436	NA
PPM1F	1310.88	0.029586	0.0839124	0.533925	0.881661
SLC35E4	131.93	-0.0360204	0.0974797	0.331819	0.772516
TOP3B	570.341	0.0432467	0.0948937	0.332656	0.772887
CYTH4	2.5436	-0.0063108	0.0977029	0.0598291	NA
ESS2	475.012	-0.00892894	0.0872328	0.819555	0.966523
CRYBB2P1	534.789	0.121716	0.115259	0.0607254	0.431491
CARD10	140.887	-0.0335018	0.102835	0.157564	0.611045
LRP5L	198.412	0.00262271	0.0866994	0.951771	0.993021
SLC25A1	1503.55	0.103253	0.118985	0.0891879	0.506407
GRK3	296.944	-0.041734	0.0993479	0.285383	0.738657
LGALS2	1.13992	0.00509229	0.0975914	0.141832	NA
GGA1	1117.17	0.0167378	0.0858879	0.687679	0.931108
HIRA	192.315	0.0264677	0.0882615	0.541851	0.883363
SH3BP1	97.5018	-0.0108201	0.0942784	0.680073	0.9271
SEZ6L	6.13285	0.00591307	0.0973717	0.453517	0.845207
LGALS1	14424.5	-0.0323777	0.0909863	0.466332	0.852992
HPS4	834.984	-0.0293606	0.0848982	0.536205	0.88198
PIK3IP1	827.475	0.391168	0.422923	0.00716696	0.181744
SRRD	385.746	-0.0744155	0.109076	0.15048	0.602331
PATZ1	602.405	-0.0782669	0.104099	0.154787	0.605923
TRIOBP	2946.08	0.019885	0.0860985	0.619535	0.911167
TFIP11	778.467	-0.0254647	0.0825876	0.584776	0.900776
GCAT	172.39	0.0317137	0.095412	0.400646	0.816437
GGTLC2	0.902318	0.00117432	0.0974282	0.585325	NA
ANKRD54	377.373	-0.00076993	0.0876153	0.93786	0.990717
EIF3L	2413.95	-0.291353	0.166588	0.00500442	0.153968
SNU13	1232.13	-0.112823	0.120243	0.0693623	0.454092
MICALL1	2678.48	0.0468417	0.100255	0.193512	0.651447
POLR2F	439.973	-0.0111039	0.0788093	0.812426	0.964877
SOX10	0.668455	-0.00149633	0.0974305	0.787632	NA
CCDC134	93.8242	-0.0548273	0.10753	0.180503	0.638473
DEPDC5	306.635	0.0171827	0.090711	0.649056	0.918775
PICK1	289.154	0.0478	0.0975612	0.29389	0.743857
[truncated: 17,964 more rows]

## Sheet: SUZ12D93_vs_GFP_d0
	baseMean	log2FoldChange	lfcSE	pvalue	padj
TSPAN6	348.314	-0.069814	0.127779	0.0870593	0.485412
DPM1	294.254	-0.143648	0.151197	0.0481401	0.393772
SCYL3	275.997	-0.0270879	0.0934416	0.552178	0.867496
C1orf112	90.0246	0.00476189	0.0951466	0.902001	0.982367
CFH	304.372	-0.0392039	0.113114	0.0374329	0.360629
FUCA2	1028.87	-0.190405	0.128428	0.0169512	0.271363
GCLC	1837.45	0.0286404	0.104316	0.312929	0.734348
NFYA	573.033	-0.020389	0.100918	0.512494	0.849103
STPG1	171.431	-0.0268315	0.103043	0.387479	0.785313
NIPAL3	2475.59	0.0274295	0.0940948	0.545371	0.865703
LAS1L	691.741	0.0856362	0.0910784	0.153647	0.582774
ENPP4	15.0634	0.00610584	0.103587	0.32379	0.744533
SEMA3F	166.553	0.422433	0.452394	0.00732431	0.182971
CFTR	17.3229	0.00248961	0.101611	0.912954	0.985149
ANKIB1	2265.69	-0.0956924	0.0984142	0.11924	0.538118
CYP51A1	143.944	0.0195654	0.0984075	0.588571	0.882766
KRIT1	167.762	0.0106518	0.0915013	0.810112	0.958032
RAD52	265.566	0.0110701	0.0954685	0.772524	0.946601
BAD	610.736	0.0395816	0.0933781	0.428239	0.804898
LAP3	830.644	-0.00846394	0.083719	0.862525	0.973417
CD99	7153.59	0.0136996	0.0906605	0.757474	0.94178
WNT16	2.71922	-0.000345499	0.103338	0.952576	NA
HECW1	102.238	0.00467094	0.102592	0.741825	0.936494
MAD1L1	48.5928	0.0310987	0.105513	0.296612	0.72382
LASP1	22615.9	0.0724367	0.128079	0.0967805	0.5049
SNX11	422.387	-0.0304274	0.0978965	0.469791	0.828817
TMEM176A	84.9867	-0.00662968	0.103631	0.302189	0.726283
M6PR	1050.35	-0.158005	0.0810779	0.0120094	0.231868
KLHL13	19.562	0.0169264	0.104172	0.309714	0.732325
CYP26B1	924.79	3.21799	0.773853	1.12525e-06	0.000710329
ICA1	168.887	-0.000495999	0.100957	0.972894	0.996832
DBNDD1	204.309	0.0147492	0.102634	0.466362	0.827585
ALS2	1293.7	-0.0230056	0.0814463	0.652489	0.903805
CASP10	94.5517	-0.684119	0.302808	0.000800233	0.0589776
CFLAR	3190.93	-0.0676179	0.0748039	0.213318	0.647088
TFPI	998.07	-0.00962482	0.103272	0.469921	0.828886
NDUFAF7	270.115	-0.00860766	0.0946058	0.821186	0.960713
RBM5	2426.29	0.0133798	0.0919578	0.767522	0.945328
MTMR7	1.58157	-0.00396079	0.103493	0.437893	NA
SLC7A2	149.921	-0.0510439	0.119938	0.0338442	0.347924
ARF5	833.311	0.0771573	0.09063	0.190981	0.624377
SARM1	1476.44	0.0743542	0.134117	0.0717256	0.459975
POLDIP2	1644.76	0.0459572	0.0854576	0.424175	0.803079
PLXND1	4173.15	0.512727	0.247038	0.00143331	0.0836913
AK2	1135.55	-0.0803794	0.0747918	0.149179	0.578408
CD38	2.08524	-0.00323988	0.103292	0.684359	NA
FKBP4	1200.14	0.015379	0.0960492	0.691134	0.917477
KDM1A	2280	-0.0418456	0.0800132	0.4469	0.817598
RBM6	2301.68	-0.0136385	0.0932997	0.744256	0.937269
CAMKK1	248.907	0.00964671	0.0958962	0.795892	0.952799
RECQL	696.238	0.0288947	0.0839532	0.568549	0.874454
VPS50	318.902	-0.0995812	0.145337	0.0736602	0.462895
HSPB6	4696.98	0.0146446	0.104071	0.298211	0.724398
ARHGAP33	114.641	0.0164358	0.103537	0.398505	0.791071
NDUFAB1	262.299	-0.0115391	0.0869189	0.807152	0.957094
PDK4	23.5875	0.000885874	0.102405	0.958436	0.992921
SLC22A16	1.02633	0.00312735	0.103537	0.437091	NA
ZMYND10	6.40459	0.0195715	0.105392	0.143405	NA
ABCB5	2.6988	-0.00239217	0.103361	0.682173	NA
SLC25A13	353.489	0.00222818	0.0955118	0.954682	0.992603
ST7	716.876	-0.00965053	0.0936765	0.802323	0.955177
CDC27	1341.6	-0.0340559	0.0884728	0.501709	0.844068
SLC4A1	0.779193	0.00142325	0.103493	0.815162	NA
HCCS	478.923	0.00759642	0.0857919	0.875393	0.977156
DVL2	1150.86	0.0621495	0.0869424	0.260371	0.694362
UPF1	2232.37	0.38238	0.127656	0.000185047	0.0239884
SKAP2	381.876	0.218589	0.239692	0.0187013	0.278615
SLC25A5	1228.12	-0.195385	0.139079	0.0167931	0.271363
MCUB	80.8002	-0.00279541	0.100468	0.901585	0.982367
HOXA11	896.928	0.0818367	0.125328	0.117274	0.533307
POLR2J	312.998	0.0243162	0.0899747	0.611455	0.891421
DHX33	692.924	-0.0377888	0.0815239	0.476449	0.831633
MEOX1	11.0832	-9.28593e-05	0.102944	0.989409	NA
THSD7A	23.8238	0.01671	0.105244	0.0418019	0.374926
LIG3	1139.84	0.0544066	0.0812421	0.323704	0.744533
RPAP3	289.59	-0.0549415	0.102483	0.270202	0.701552
ACSM3	4.29051	-0.00655528	0.103469	0.433046	NA
REXO5	48.7733	0.00431445	0.0988202	0.887823	0.98125
CIAPIN1	618.9	-0.0309122	0.0878543	0.514858	0.850746
SPPL2B	604.917	0.0767706	0.130088	0.0984522	0.505827
FAM214B	1157.96	0.168533	0.201601	0.0317633	0.33956
COPZ2	980.92	0.245663	0.197363	0.0129596	0.240001
PRKAR2B	65.238	-0.0835187	0.161641	0.000212578	0.0255076
MSL3	533.383	-0.0232871	0.0796792	0.652834	0.903805
CREBBP	5281.22	0.0434669	0.0754767	0.421216	0.801666
TSPOAP1	443.152	0.0161584	0.101919	0.520011	0.852673
MPO	0.763268	-0.000295922	0.103423	0.989837	NA
GCFC2	172.582	-0.0107379	0.0924271	0.799594	0.954288
WDR54	184.455	0.670251	0.282336	0.000625267	0.0488078
CROT	358.538	-0.0200727	0.100868	0.517873	0.851541
ABCB4	31.6824	-0.057981	0.127606	0.00375853	0.134143
KMT2E	2867.73	-0.153055	0.0924518	0.0218133	0.294886
RHBDD2	932.184	0.0094382	0.0940174	0.81533	0.959379
SOX8	56.7236	0.0306285	0.108664	0.0832685	0.482432
IBTK	1166.19	-0.144386	0.106765	0.0382212	0.363218
ZNF195	396.281	-0.124538	0.18738	0.0397863	0.368391
MYCBP2	3776.24	-0.0210452	0.0803373	0.685119	0.914919
FBXL3	578.903	-0.0194504	0.0898378	0.675203	0.910682
PDK2	775.042	0.318733	0.212883	0.00679742	0.177503
ITGA3	5805.21	0.157011	0.202892	0.0329835	0.345978
ZFX	1866.67	-0.00229432	0.0891482	0.957244	0.992737
LAMP2	1745.06	-0.291796	0.142114	0.00266959	0.114005
ITGA2B	11.3707	0.0138205	0.104004	0.299726	0.725252
GDE1	1502.25	-0.0388998	0.0883636	0.451763	0.81989
REX1BD	222.39	0.0843401	0.130983	0.0913059	0.490772
CRLF1	496.078	0.020449	0.10602	0.0580544	0.431357
OSBPL7	268.857	0.00398829	0.0981083	0.90192	0.982367
TMEM98	2131.77	-0.00401238	0.08128	0.93768	0.989699
YBX2	8.48649	0.0106271	0.104032	0.144773	NA
MAP3K14	375.331	-0.0160447	0.0955339	0.683064	0.913963
ABCC8	6.54755	-0.000315979	0.103491	0.987889	NA
TMEM132A	1527.33	0.0224686	0.0965076	0.645987	0.90157
AP2B1	5388.02	-0.0666259	0.0656513	0.247062	0.682088
ZNF263	672.593	-0.00918176	0.0800949	0.870303	0.975145
CX3CL1	9.84748	0.0024981	0.103007	0.802495	NA
SPATA20	1113.9	0.0372851	0.108329	0.217393	0.650923
CACNA1G	212.204	0.0574289	0.126223	0.010456	0.218747
TNFRSF12A	1973.8	-0.022264	0.0910962	0.622655	0.894285
DLX6	4.67277	0.00579519	0.103663	0.18098	NA
MAP3K9	138.279	0.0134075	0.102808	0.482906	0.835756
RALA	744.682	-0.266886	0.240009	0.012109	0.232455
BAIAP2L1	466.926	0.0195348	0.101816	0.491927	0.840213
KDM7A	541.85	-0.0601478	0.116109	0.159271	0.589444
ETV1	70.2143	-0.00756194	0.102997	0.470077	0.828886
AGK	440.11	-0.248613	0.1289	0.00468545	0.150752
ALDH3B1	679.151	0.219517	0.215565	0.0183999	0.278018
PHTF2	1086.05	-0.100616	0.133044	0.091103	0.490772
CCL26	7.24634	0.000383718	0.10318	0.976937	NA
FARP2	1284.22	0.140782	0.109379	0.044699	0.384242
GGCT	106.739	0.0122538	0.0952045	0.756328	0.941686
DBF4	45.7481	-0.0453025	0.113423	0.122654	0.543862
TBXA2R	81.5475	0.0127669	0.102835	0.498293	0.842475
IFRD1	759.544	-0.0747309	0.118141	0.147031	0.575091
COX10	246.341	-0.16989	0.213219	0.0291189	0.328243
GTF2IRD1	1200.56	0.0389134	0.0941935	0.427837	0.804898
PAF1	1043.41	0.0535811	0.0841	0.325462	0.745163
VPS41	1579.23	-0.177458	0.105858	0.0149148	0.257366
ARHGAP44	77.7667	0.0198873	0.104235	0.32807	0.74738
ELAC2	1330.63	0.0420689	0.0952332	0.39507	0.788782
SCIN	26.3873	0.00244925	0.103349	0.694463	0.918976
ARSD	961.525	0.00836488	0.0983931	0.77644	0.948404
PNPLA4	211.487	0.0189011	0.102483	0.455547	0.821648
ADIPOR2	1432.28	-0.0824056	0.0776094	0.144489	0.571707
CDKL3	20.104	0.0345503	0.109502	0.126279	0.546644
UPP2	0.681763	-0.000374762	0.103448	0.885673	NA
PRSS21	4.20169	0.021283	0.106317	0.0378821	NA
MARK4	1490.25	0.0829418	0.084732	0.153803	0.582774
PROM1	120.207	-0.017377	0.104757	0.206558	0.641698
CCDC124	737.431	0.0627908	0.0999285	0.248209	0.683175
PAFAH1B1	3873.67	-0.025656	0.0783044	0.624039	0.894326
NOS2	0.725376	-0.000242012	0.103492	0.992231	NA
KIAA0100	6898.33	0.120506	0.0792491	0.0437245	0.381512
GAS7	1121.75	-0.0126498	0.101971	0.573955	0.875709
TRAPPC6A	105.64	0.0188912	0.0983272	0.601106	0.887298
MATK	13.3619	0.00657203	0.103695	0.306357	0.729407
SCN4A	2.65725	-0.00331986	0.103574	0.0601665	NA
ST7L	346.274	-0.00318329	0.0955769	0.929989	0.988581
PAX6	5.41156	0.00353357	0.103456	0.51376	NA
RPUSD1	286.341	0.0253593	0.0971468	0.53589	0.861402
RHBDF1	1134.08	0.0446178	0.109365	0.222013	0.653818
LUC7L	907.038	0.0158214	0.0980878	0.655098	0.904146
CACNA2D2	61.2923	0.0215861	0.10611	0.0866097	0.485348
BAIAP3	142.747	0.0109071	0.102518	0.583104	0.880233
TSR3	560.414	0.163035	0.113231	0.0259104	0.314017
PIGQ	524.168	0.267623	0.216498	0.0115972	0.228227
CRAMP1	516.723	0.111869	0.134182	0.0825165	0.480761
TEAD3	2880.32	0.02748	0.101705	0.439019	0.813311
DNAJC11	1369.74	0.0894602	0.0961203	0.143059	0.569061
FMO3	9.8032	-0.0528781	0.124086	0.000521801	NA
MYLIP	180.554	-0.0157965	0.10326	0.423399	0.802832
NOX1	1.70793	-0.00711704	0.10377	0.154169	NA
E2F2	18.6134	-0.0175128	0.10403	0.334261	0.752258
PSMB1	1127.43	-0.0460591	0.0880195	0.383649	0.784335
SYN1	13.0182	0.00738611	0.103126	0.55048	0.867496
JARID2	717.591	-0.0270088	0.0973161	0.491021	0.839808
CDKL5	805.688	-0.0131632	0.0992895	0.767463	0.945328
CAMK1G	20.7501	-0.0194994	0.105117	0.196269	0.630048
CDK11A	82.4806	0.0303935	0.105002	0.310909	0.732811
NADK	1122.96	0.235066	0.13815	0.00806952	0.192383
DLEC1	30.9943	0.0410452	0.112183	0.109159	0.524274
CYTH3	2239.99	0.0213537	0.101772	0.49249	0.840287
ADAM22	32.1245	0.018193	0.104093	0.332137	0.750318
SYPL1	598.673	-0.118089	0.129847	0.0713259	0.458424
CYB561	460.002	0.066546	0.113276	0.180685	0.610653
SPAG9	3116.39	-0.104957	0.0657813	0.0478084	0.391943
CELSR3	224.671	0.592187	0.213846	0.000245443	0.0282825
AASS	417.923	-0.0231993	0.104498	0.315202	0.73825
PLEKHG6	1.86746	0.000698023	0.103312	0.904776	NA
SS18L2	55.6745	-0.0553778	0.116036	0.145578	0.572984
MPND	137.796	0.0242284	0.0945325	0.580656	0.878625
MGST1	811.063	-0.00753486	0.102994	0.634995	0.898625
CRY1	328.938	0.0309603	0.0972094	0.47148	0.829471
NFIX	7890.33	0.0177831	0.099543	0.591288	0.883911
ST3GAL1	2225.41	-0.0347255	0.0989857	0.426081	0.804352
MMP25	52.8235	0.021461	0.106291	0.0474032	0.390507
IL32	216.675	-0.0446722	0.114676	0.0785349	0.47252
PKD1	7205.41	0.0681888	0.12718	0.0862472	0.485348
MAPK8IP2	129.177	1.43616	0.524661	0.000193466	0.02435
MED24	1332.96	0.0441618	0.0819426	0.397453	0.790141
RHOBTB2	628.816	-0.0126845	0.0831412	0.818468	0.960115
HEATR5B	769.444	-0.0355505	0.0896059	0.483566	0.835756
SEC62	1803.81	-0.0753854	0.110145	0.182714	0.612521
RPS20	5926.86	-0.328701	0.13944	0.00129671	0.0788455
CSDE1	11988.2	-0.116802	0.107867	0.075308	0.465275
UBE3C	2955.53	-0.0413871	0.0790186	0.45617	0.821947
REV3L	1436.57	-0.136427	0.153965	0.0508387	0.40291
MASP2	0.889454	0.00079244	0.103425	0.875615	NA
FAM76A	200.267	-0.0118345	0.0939809	0.768402	0.9454
POMT2	610.038	0.0282284	0.0800124	0.580476	0.878625
VTA1	591.535	-0.0804714	0.113985	0.152821	0.582213
MLXIPL	31.1982	-0.00333426	0.103292	0.67114	0.90949
BAZ1B	3726.65	-0.0436857	0.0756488	0.416843	0.799385
RANBP9	1307.92	-0.0773579	0.0763272	0.167406	0.595642
ETV7	17.3425	-0.00866527	0.102382	0.588484	0.882766
SPRTN	254.805	-0.00494416	0.0857884	0.909238	0.984408
EEF1AKNMT	617.447	0.0186119	0.086437	0.708914	0.924549
DYRK4	238.813	0.00778382	0.0862502	0.888346	0.98125
ZNF207	2375.14	-0.0229536	0.0807442	0.655446	0.904344
UQCRC1	1495.34	-0.000395862	0.0857116	0.995686	0.999249
STARD3NL	565.624	-0.366551	0.24394	0.0048238	0.152601
CD9	236.312	-0.0461587	0.11492	0.091705	0.490772
NCAPD2	1380.03	0.12862	0.120221	0.0597142	0.435455
IFFO1	645.794	0.00359075	0.0928856	0.931649	0.988581
GIPR	28.0425	0.000492145	0.102441	0.973089	0.996844
PHF7	80.535	0.0575637	0.117522	0.136898	0.56179
SEMA3G	1.29507	0.00156755	0.103335	0.814134	NA
NISCH	4107.54	0.252163	0.139406	0.00611664	0.168196
STAB1	4.37846	-0.00100965	0.102806	0.934719	NA
FUZ	117.086	0.150161	0.227312	0.0282659	0.323909
SLC6A13	5.91387	0.00944488	0.103665	0.38766	NA
IDS	569.184	0.0576519	0.105595	0.257292	0.692102
PRSS3	13.63	-0.00666783	0.102755	0.646308	0.90157
ZNF200	165.55	0.0387974	0.0943161	0.427399	0.804898
CD4	26.8819	0.0032132	0.102845	0.804798	0.956589
LRRC23	140.653	0.0859911	0.149934	0.0354965	0.353594
HFE	276.554	0.129023	0.139859	0.0615315	0.439222
SCMH1	893.606	-0.0434862	0.103395	0.300023	0.725252
FYN	1178.79	-0.052643	0.0975264	0.301635	0.726018
HIVEP2	2938.62	-0.000174679	0.0987318	0.991963	0.999249
FMO1	0.998559	-0.00283006	0.103537	0.401021	NA
ELOA	1717.86	0.0486786	0.0858665	0.382104	0.783066
LYPLA2	434.002	-0.0191802	0.0915265	0.671639	0.909842
CLCN6	770.267	-0.0182642	0.0924315	0.677977	0.91127
MRC2	13005.7	0.0124367	0.0947423	0.791735	0.951858
NME1-NME2	4.11294	-0.00875826	0.103521	0.403676	NA
SLC6A7	3.17027	0.00847592	0.103983	0.0145539	NA
TSPAN9	2025.13	-0.0249786	0.0958168	0.556505	0.869367
BTBD7	1922.84	-0.121267	0.0800368	0.0435559	0.381425
APBA3	263.323	0.117746	0.142286	0.0699566	0.457214
MKS1	207.718	0.180816	0.218745	0.026839	0.318643
ABHD5	337.524	-0.223529	0.249799	0.0177173	0.274533
ANOS1	2202.24	0.00315858	0.103168	0.736786	0.934138
AKAP8L	1264.4	-0.0532094	0.0940073	0.320301	0.741655
MBTD1	415.401	0.0419796	0.0876909	0.418626	0.800662
UTP18	284.428	-0.0770084	0.125329	0.119424	0.538322
RNF216	2666.42	0.085547	0.0992095	0.161412	0.592509
TTC19	467.367	-0.127849	0.116673	0.0619406	0.439894
PTBP1	4376.39	0.0966932	0.0829506	0.105706	0.519069
DPF1	29.6506	0.0264479	0.104469	0.334141	0.752258
SYT7	135.306	-0.0377834	0.112182	0.0467443	0.388718
LARS2	784.542	-0.071659	0.110133	0.184515	0.615599
PIK3C2A	1193.15	-0.123337	0.118811	0.0650376	0.446416
PLAUR	746.248	-0.0261089	0.0996965	0.482061	0.835002
ANLN	344.124	-0.0274908	0.104561	0.320057	0.7416
WIZ	2167.58	0.0573574	0.0965267	0.294411	0.721931
RABGAP1	2205.84	-0.00633186	0.083906	0.873604	0.976734
DCN	4791.62	-0.00118552	0.103118	0.88025	0.979938
QPCTL	145.138	0.0505996	0.113616	0.163278	0.593174
PPP5C	876.533	0.0137469	0.0789611	0.77574	0.948141
CEP68	918.146	0.0841196	0.107949	0.147255	0.575658
MAP4K3	820.452	-0.022171	0.0983931	0.535757	0.861402
ZBTB32	7.88873	0.00197979	0.102822	0.871108	NA
LDAF1	1131.81	-0.0626325	0.108342	0.220302	0.652654
BRCA1	117.979	0.00982918	0.0966153	0.786019	0.950192
ERCC1	1135	0.0379155	0.087645	0.488164	0.837529
SEMA3B	739.757	0.0500846	0.119494	0.0307954	0.334375
MBTPS2	540.186	0.0191887	0.0857102	0.689453	0.916262
PRICKLE3	152.551	0.0227637	0.0961802	0.576932	0.877419
LTF	4.35302	0.0186539	0.105627	0.0492515	NA
EXTL3	2099.44	-0.0137241	0.0887768	0.789082	0.951291
ELOVL5	1649.58	-0.0367042	0.104567	0.322584	0.7439
ALOX5	0.904232	0.00226358	0.103491	0.719351	NA
CALCOCO1	3407.9	0.301361	0.200158	0.00695191	0.179165
UBR7	465.207	-0.0161864	0.0854613	0.780331	0.949474
MAP4K5	1803.94	-0.0179087	0.0869759	0.677801	0.91127
EHD3	1417.05	-0.0138206	0.103268	0.413517	0.798279
PSMC4	1190.53	0.0666313	0.10189	0.224944	0.65687
MAN2B2	2126.88	0.177291	0.124086	0.0216504	0.294328
SLC7A14	837.099	0.00802022	0.103515	0.418307	0.800662
CLDN11	919.293	-0.0214773	0.106027	0.0979204	0.505827
SLC25A39	995.244	0.0814733	0.102362	0.161909	0.592732
MVP	4584.18	0.00875951	0.0855608	0.860085	0.972973
NUB1	1329.07	-0.00855557	0.0813714	0.858657	0.972561
PGM3	1750.03	0.0127681	0.0874129	0.791886	0.951858
RWDD2A	271.777	-0.0267548	0.0957035	0.533657	0.859856
CLK1	571.984	-0.0318543	0.0901464	0.5214	0.85375
POLR3B	432.542	-0.122794	0.14415	0.0644796	0.446416
ANGEL1	551.885	0.112081	0.103205	0.0821544	0.480226
RNF14	853.426	0.00520547	0.0847692	0.912482	0.985149
DNASE1L1	480.241	0.0349027	0.102824	0.361826	0.770436
DDX11	250.925	-0.00697057	0.101629	0.716887	0.927312
HEBP1	1504.57	0.267108	0.175107	0.00826881	0.193366
GPRC5A	13279.4	0.0192373	0.0949718	0.643973	0.901026
MAMLD1	508.064	-0.0484946	0.111551	0.187531	0.619937
CD6	0.82509	-0.000211238	0.103493	0.993401	NA
TACC3	262.576	0.00134193	0.0987155	0.981734	0.99769
UFL1	527.616	-0.0494974	0.0984882	0.275552	0.704493
POLA2	58.6537	-0.00262766	0.0965772	0.937964	0.989699
ZC3H3	486.864	0.035884	0.0944718	0.45004	0.819279
CAPN1	2956.43	0.0153926	0.0882559	0.736455	0.934138
ACP3	2.14363	-0.00279528	0.103321	0.683523	NA
MDH1	1331.01	-0.131111	0.133093	0.0581427	0.431357
SLC30A9	880.071	-0.07553	0.106647	0.219268	0.652634
MTMR11	341.882	-0.00558006	0.09616	0.87516	0.977156
COX15	305.909	0.0397973	0.0955321	0.412758	0.798068
CCDC88C	64.7392	0.0295871	0.1084	0.0872161	0.485727
YAF2	341.614	-0.141135	0.137989	0.0487097	0.396866
ZMYND11	1991.95	-0.00016093	0.0771921	0.995082	0.999249
WAS	2.64584	0.00217422	0.103296	0.766187	NA
BID	360.491	0.010813	0.0928967	0.79866	0.953976
MATR3	349.013	-0.040118	0.0963462	0.399598	0.791509
NPC1L1	1.24715	0.00882436	0.103922	0.117418	NA
XYLT2	1174.64	0.185997	0.182232	0.0257924	0.312849
NUDCD3	2165.41	0.230783	0.104704	0.00321297	0.127457
CHDH	50.3	-0.00731803	0.101565	0.724433	0.930123
IL20RA	9.56355	-0.00131205	0.102985	0.89606	NA
GLT8D1	817.954	0.0207702	0.0853913	0.663503	0.906243
ATP2C1	2883.19	-0.438995	0.147552	0.00015135	0.0215436
IGF1	214.965	-0.0047667	0.103109	0.635923	0.898855
SLC38A5	296.788	0.000459161	0.102059	0.938029	0.989699
RALBP1	2037.72	0.00393448	0.0797364	0.968488	0.996371
RUFY3	1488.26	-0.0737207	0.110608	0.178026	0.607893
CNTN1	320.423	0.030583	0.10983	0.00844389	0.195218
SLC11A1	1.73204	0.00559085	0.103438	0.464569	NA
WWTR1	2782.64	0.00777613	0.0905079	0.860444	0.972973
AGPS	810.143	-0.0329276	0.102541	0.373162	0.777935
STEEP1	312.407	0.0854764	0.114291	0.141906	0.567898
ATP1A2	8.55323	0.00884823	0.1037	0.31778	NA
TTC27	359.917	-0.141338	0.174829	0.0433455	0.380262
ZNF582	70.8229	-0.0257274	0.0987614	0.506728	0.847406
VSIG2	2.05589	0.00674868	0.103756	0.129075	NA
PHLDB1	6159.18	0.428745	0.169619	0.000620542	0.0487008
PRDM11	349.033	0.00844826	0.0886873	0.82908	0.962719
SNAI2	1005.51	-0.0203216	0.0954349	0.618748	0.892504
CD74	14.6309	-0.0227201	0.106137	0.13083	0.551106
HGF	49.9829	-0.000893102	0.102593	0.939408	0.989814
ZRANB1	1496.07	-0.21716	0.114978	0.00678239	0.177503
NCDN	1108.8	0.0709388	0.0865928	0.21708	0.650524
ADGRA2	6974.86	-0.00201276	0.0997345	0.935763	0.989489
CCT8L1P	0.866391	-0.00271916	0.103464	0.518285	NA
ZFP64	613.586	0.0138781	0.0970103	0.718604	0.928004
MNAT1	264.522	0.000176074	0.0871788	0.998671	0.999853
SAMD4A	5164.44	0.0388679	0.0927406	0.436648	0.810909
RUNX3	3.23648	-0.000384187	0.103396	0.930653	NA
MRE11	411.742	-0.022601	0.0819851	0.656725	0.904873
PLEKHB1	13.7506	0.00646498	0.102992	0.610563	0.891421
SERPINB1	249.142	-0.106268	0.161495	0.0569132	0.426421
SLC7A9	10.4295	0.0506047	0.12115	0.00737331	NA
SPAST	515.355	-0.0193729	0.0819028	0.70357	0.922084
NRXN3	2098.02	0.00681836	0.0986742	0.943689	0.989814
OSBPL5	1574.36	0.0789977	0.130168	0.146228	0.573897
AQR	1104.38	-0.191025	0.118435	0.0145486	0.254803
CPS1	340.253	-1.05688	0.435277	0.000448836	0.0402263
FHL1	3131.88	0.0441287	0.100557	0.342919	0.757117
RTF2	1230.07	-0.0050436	0.0732162	0.955221	0.992717
NLRP2	23.9509	-0.000437881	0.103144	0.958642	0.992975
SLC45A4	291.126	0.000935413	0.0924614	0.944075	0.989814
RNF10	3738.64	0.0357638	0.0646927	0.4901	0.838993
ZNF839	263.777	0.0301353	0.0964713	0.49444	0.840799
ZDHHC6	438.048	-0.119784	0.149422	0.0649553	0.446416
GRAMD1B	166.062	0.0244064	0.104764	0.289629	0.718383
RNH1	3550.9	0.184697	0.20062	0.0257206	0.312418
NDUFS1	2659.88	0.00731231	0.0831436	0.889973	0.981299
RB1CC1	1574.22	-0.133131	0.134489	0.0577661	0.430505
ERP44	759.381	-0.0217774	0.085547	0.662939	0.9062
ALAS1	758.657	0.112114	0.13169	0.0829609	0.481418
BIRC3	18.8041	-0.00725783	0.102943	0.594622	0.885145
AKAP11	1946.72	-0.052671	0.104563	0.253431	0.688205
GLRX2	197.063	-0.0266135	0.0984083	0.503045	0.845077
SNAPC1	176.061	0.0660949	0.121589	0.125937	0.545749
DERA	354.679	-0.0810381	0.111396	0.153337	0.582757
STRAP	1640.95	-0.0608431	0.088006	0.276443	0.70564
ABCC2	106.981	-0.00185831	0.103161	NA	NA
DEF6	25.2632	0.0437454	0.115642	0.0301032	0.331614
PLEKHO1	1866.21	-0.0239585	0.0967606	0.55289	0.867496
GCLM	826.447	0.00939436	0.101741	0.720104	0.928191
UBR2	1536.74	-0.103977	0.102186	0.102109	0.513874
EHD2	16304.9	0.0664498	0.106913	0.211186	0.645247
DEPDC1	20.0553	-0.0156063	0.10426	0.27376	0.70416
CCDC28A	164.672	-0.0112714	0.0943323	0.778115	0.949055
RRAGD	47.9066	0.0411773	0.115592	0.000971249	0.0674716
HSF2	180.098	-0.0462953	0.106596	0.264965	0.698073
PHF20	1713.64	-0.0397686	0.0859795	0.450708	0.819782
HSD17B6	223.963	-0.0102012	0.102667	0.579465	0.87832
NR1H3	123.672	0.0205696	0.0969108	0.591344	0.883911
TYMP	196.071	0.0286734	0.106716	0.207938	0.643668
NCAPH2	424.112	0.147037	0.116393	0.0380099	0.362355
TOMM34	445.294	0.075079	0.122923	0.131264	0.551931
SEC63	2140.44	-0.0135256	0.0799113	0.782877	0.949474
KPNA6	4402.64	0.0240473	0.0785372	0.641313	0.899943
VIM	58672.1	0.0392502	0.0969189	0.407049	0.794993
RTEL1-TNFRSF6B	77.3847	0.0167757	0.103738	0.371386	0.776615
FAS	597.794	0.03624	0.10374	0.335429	0.753071
RNASET2	195.04	0.0564378	0.115546	0.157819	0.587571
CD44	16324.4	-0.0214823	0.101697	0.472421	0.830156
KCNG1	575.209	-0.0153613	0.102515	0.480671	0.834356
AGPAT4	662.106	-0.0542837	0.0960356	0.304881	0.728394
BTN3A1	596.606	-0.0422135	0.103405	0.300538	0.725252
MIPEP	305.24	-0.0793892	0.123409	0.126571	0.547087
PRKCH	18.5439	0.00678582	0.10296	0.603459	0.888276
INSRR	3.49813	0.00299664	0.103361	0.635593	NA
IFNGR1	441.552	-0.062534	0.115498	0.164238	0.594305
B4GALT7	507.705	0.185613	0.125375	0.0194452	0.283543
SH2D2A	2.89018	0.00898168	0.103814	0.229513	NA
VRK2	233.784	-0.042006	0.103923	0.310499	0.732811
TNFRSF1B	298.688	-0.0104574	0.100446	0.679526	0.911881
VEZT	1104.68	-0.233024	0.217652	0.0157822	0.265292
POU2F2	560.211	-0.0254278	0.10326	0.384569	0.784463
BRD9	952.703	-0.0313602	0.0815182	0.544924	0.865703
SNX1	2562.3	0.0194241	0.0763142	0.71752	0.927665
TBPL1	117.398	-0.0320049	0.10362	0.353988	0.765291
ARNTL2	386.567	-0.1331	0.189187	0.0394823	0.368391
BCLAF1	1737.56	-0.189373	0.131267	0.0183647	0.278018
SLC39A9	1667.66	-0.0287157	0.0862112	0.572643	0.875438
ANK1	163.776	0.00591213	0.103284	0.542699	0.864891
TFB1M	165.271	0.0063339	0.0908902	0.889816	0.981299
RABEP1	1768.16	-0.0502447	0.0990477	0.302087	0.726283
HMGB3	430.566	0.137392	0.131697	0.0523497	0.408638
NUP160	811.25	-0.239643	0.136081	0.00707998	0.17971
BAK1	333.549	-0.00550973	0.0915857	0.90727	0.98434
MUSK	1.58758	0.00512799	0.103591	0.286508	NA
IKZF2	203.409	0.00725561	0.0982001	0.822839	0.961031
GRN	4614.92	0.0331745	0.087043	0.570402	0.874701
FAM13B	1064.14	-0.0392507	0.101692	0.345928	0.758283
ARHGAP31	2423.08	-0.0451004	0.097085	0.370773	0.776022
CENPQ	36.91	-0.00390929	0.0993739	0.881512	0.980142
SARS1	5162.1	-0.021895	0.0938487	0.613395	0.891421
RANBP3	1418.37	0.0876145	0.074398	0.118479	0.536892
ARID4A	654.809	0.0212199	0.0827991	0.681058	0.912747
EIPR1	335.562	0.0677665	0.111122	0.188913	0.621499
PNPLA6	1782.08	0.138587	0.142591	0.0507169	0.402765
IFT88	155.136	0.0219052	0.0966109	0.585413	0.88103
ALG1	507.582	0.0967165	0.106589	0.119136	0.538021
ZCCHC8	493.977	-0.0313352	0.0962255	0.479202	0.833166
ABCF2	457.002	-0.0233269	0.0862227	0.642039	0.900219
CHPF2	2989.01	0.0285963	0.0921554	0.519568	0.852481
LRRC7	71.1975	0.0167996	0.104532	0.2399	0.673715
FUT8	2003.2	-0.144932	0.271127	0.0158698	0.266373
UBA6	650.127	-0.0780131	0.126065	0.158975	0.589268
GAB2	2073.54	0.0145976	0.0947728	0.733656	0.932977
ATP6V0A1	1448.25	0.118582	0.124005	0.0783912	0.47252
PIAS1	720.697	-0.150434	0.173144	0.0388347	0.366203
SLC4A7	1909.67	-0.00915992	0.0939207	0.817739	0.959844
APBA2	800.417	0.00384084	0.0996313	0.890866	0.981372
MAP2K3	1285.54	0.0748679	0.124809	0.120396	0.53999
EFCAB1	3.58978	0.00113888	0.10333	0.836447	NA
TMSB10	21517.2	-0.0537945	0.0944194	0.324684	0.745163
ASTE1	122.716	-0.0253696	0.0987954	0.517162	0.851516
RNF19A	1053.31	-0.0123479	0.0921856	0.771442	0.946313
PEX3	160.986	-0.0208395	0.0932483	0.632217	0.898364
GABARAPL2	721.113	0.0277914	0.0871143	0.657075	0.904873
MYOC	8.09317	-0.000937271	0.103069	0.920066	NA
SH3YL1	623.006	0.0414783	0.10304	0.332259	0.750383
FAM136A	396.362	-0.165117	0.155774	0.0348162	0.352354
VCL	26834.8	0.0429074	0.10309	0.460475	0.824211
DEPDC1B	11.7383	-0.0373858	0.111401	0.0758379	0.46713
DAPK2	139.942	-0.00479622	0.103181	0.623266	0.894288
NSMAF	971.005	-0.111735	0.108492	0.0852585	0.484489
ADSS2	823.28	-0.169421	0.145649	0.0296996	0.33044
TIMP2	54069.9	0.00611475	0.0785293	0.838798	0.965705
RFC1	1362.12	-0.155738	0.138672	0.0414826	0.374926
TBC1D23	813.901	-0.148315	0.132067	0.042468	0.37689
CUL3	1302.73	-0.114808	0.0952992	0.0725276	0.461317
MYOM2	11.0822	0.00350873	0.103265	0.66452	NA
CYP46A1	26.3098	0.0134776	0.101759	0.57877	0.878082
ZZZ3	1100.36	-0.31711	0.151758	0.00235935	0.106054
USP2	22.2684	-0.0221872	0.105278	0.228504	0.660697
TUBG2	405.074	0.0572378	0.119763	0.107399	0.521862
RPL26L1	214.65	0.0301022	0.0936668	0.516096	0.851039
FLT4	74.9769	0.0240035	0.107037	0.0420101	0.374926
NSUN2	1197.47	-0.0688935	0.07746	0.218248	0.651763
FBXO42	1151.69	0.0994866	0.0822664	0.0950377	0.499506
MFAP3	478.975	-0.170638	0.135121	0.0278518	0.322424
MRI1	578.736	0.00460618	0.101619	0.821625	0.960713
METTL1	147.695	0.0299044	0.0949051	0.506854	0.847406
HOXC8	71.8936	0.000758108	0.103258	0.922005	0.98743
AGA	303.537	0.0166608	0.101625	0.53261	0.859076
PI4K2B	87.5911	0.0129163	0.0974627	0.715744	0.927019
BOD1L1	3201.2	-0.0494702	0.0829841	0.36496	0.772766
MAT2B	651.131	-0.0249991	0.090704	0.619139	0.892571
TLL1	35.414	-0.0218155	0.106158	0.0920548	0.491772
EDC4	960.779	0.0489701	0.0924021	0.352775	0.763849
TRIO	16455.6	-0.0138485	0.092624	0.746113	0.937701
VCAN	48184.6	-0.0192022	0.104	0.343441	0.757117
CLEC16A	1513.54	0.0552098	0.0959195	0.289496	0.718383
MSR1	6.43571	-0.00671434	0.103568	0.362228	NA
CDH1	3.21838	-0.000127488	0.103381	0.995709	NA
MTREX	797.547	-0.185808	0.143614	0.0223579	0.297061
DNAH5	116.986	0.0432321	0.107107	0.261252	0.695007
ZFYVE16	909.793	-0.205844	0.197396	0.020676	0.290422
RIPOR1	2426.73	0.211087	0.114467	0.00796413	0.191631
C6	2.10202	-0.000127822	0.103416	0.974508	NA
RAI14	11156.4	-0.0199624	0.0989414	0.568931	0.874475
SOX30	5.5526	-0.00317847	0.102913	0.780304	NA
PNKP	500.587	0.063941	0.115754	0.176072	0.606066
PHLPP2	797.75	-0.058785	0.084563	0.294271	0.721783
SPDL1	342.755	-0.024921	0.100182	0.481378	0.834722
STAU2	578.003	-0.205112	0.140822	0.0151505	0.260321
SLC66A1	277.371	0.0277967	0.0896028	0.573466	0.875651
CTNS	358.837	-0.0162003	0.0955309	0.681113	0.912747
RTN4R	38.156	0.0374951	0.110775	0.112446	0.528242
PHF23	1162.41	0.059752	0.0998119	0.250258	0.684643
CDH10	81.3141	-0.0155854	0.102438	0.493204	0.840287
INPP4A	1134.2	0.079604	0.0857667	0.17458	0.604877
RAB27B	38.8839	-0.00150731	0.102218	0.924501	0.987917
PSMA4	686.673	-0.413972	0.254432	0.00376957	0.134143
MYO16	32.6451	0.0376007	0.112806	0.0167986	0.271363
LSG1	830.088	-0.0857737	0.0834791	0.147707	0.576338
PARP3	284.829	0.0962027	0.150297	0.0569187	0.426421
TNC	31377.4	-0.0168666	0.104523	0.241176	0.675078
THAP3	223.381	0.0535766	0.10528	0.261194	0.695007
RIPOR3	163.822	-0.0105972	0.10395	0.241967	0.67573
TDP1	363.891	-0.0185358	0.087091	0.701633	0.921588
AIFM2	519.135	0.0549552	0.0994342	0.299413	0.725252
SPATA7	122.381	-0.0130496	0.0970261	0.714278	0.926277
MED17	273.665	-0.0432877	0.0974861	0.370148	0.775929
RETSAT	1106.07	0.115347	0.121679	0.0804733	0.477159
CAPG	433.757	-0.00350725	0.0980241	0.895961	0.981845
AP2S1	1328.18	-0.0453307	0.0889701	0.388544	0.785855
USH2A	1.26472	-0.00160727	0.103479	0.565899	NA
TG	105.168	-0.000275241	0.101301	0.988563	0.998737
ADAM28	1.85788	-0.00665842	0.103718	0.221728	NA
DCUN1D1	397.458	-0.0174626	0.0904981	0.697145	0.920067
JADE2	1650.24	-0.149258	0.156637	0.0430644	0.378904
ZIC2	1.02181	-9.64856e-05	0.103494	0.99405	NA
TRIT1	384.142	-0.00726294	0.0969116	0.836187	0.964997
ADRB1	2.37253	0.00551278	0.103621	0.358016	NA
CUL7	2044.56	0.389349	0.136515	0.000276481	0.0301821
CTNNA1	10303.4	0.0342304	0.0839991	0.514237	0.850559
PHKA2	465.79	-0.00316971	0.0921607	0.956318	0.992717
CNTLN	282.174	-0.117948	0.189499	0.0326739	0.343763
EPHA3	37.4111	0.00596688	0.103315	0.529511	0.857034
HSPA5	11127	-0.0443764	0.0938968	0.392313	0.787866
DSG2	182.346	-0.00494854	0.103346	0.546144	0.865907
GEMIN8	321.209	0.060601	0.0971256	0.266292	0.698811
OFD1	528.931	-0.0155991	0.0824493	0.755121	0.941516
GPM6B	4.08243	-0.00876413	0.103661	0.309307	NA
PREX2	832.436	0.000492555	0.102809	0.952686	0.991547
WDR37	971.493	-0.00881579	0.0926578	0.828709	0.962719
YTHDC2	606.202	-0.0364936	0.0891989	0.461924	0.825599
CTPS2	607.235	-0.0297583	0.0957161	0.499634	0.843268
ATP6V1H	783.68	0.00717202	0.0903945	0.873573	0.976734
POLR2B	1649.61	-0.138489	0.124165	0.0512692	0.404553
FAM214A	720.156	-0.0375956	0.10913	0.184818	0.615735
ARAP2	54.8422	-0.00153823	0.102541	0.909208	0.984408
TPR	3525.31	-0.0818762	0.0881861	0.159166	0.589444
KATNIP	1113.91	-0.000976272	0.0773098	0.98288	0.997995
DTNBP1	234.564	-0.016415	0.0943265	0.688905	0.916262
XK	8.61977	0.0077511	0.102866	0.598898	NA
ANO2	5.14597	0.00274324	0.103201	0.746247	NA
C12orf4	274.193	-0.239904	0.181245	0.0127641	0.238667
SCML1	78.3774	-0.0626914	0.122427	0.103169	0.514571
WWC3	1763.08	0.0072156	0.0927634	0.855063	0.970804
ARHGAP6	119.149	0.0570968	0.123861	0.0378675	0.362228
FAM184B	53.483	0.032092	0.109217	0.0880871	0.486505
MAP4	19076.5	0.0364652	0.0921507	0.462508	0.825873
GOPC	1498.03	-0.0194601	0.0940764	0.649914	0.903069
ROS1	57.7176	-0.0292454	0.108623	0.0548152	0.418676
USP28	452.837	-0.0409976	0.0952541	0.402905	0.79332
HDAC9	97.1411	-0.0299049	0.108288	0.104496	0.516603
TSPAN17	984.408	0.0228079	0.0937017	0.610405	0.891421
NOP16	220.788	-0.175202	0.201262	0.0289834	0.328014
CC2D2A	877.499	-0.016179	0.0913804	0.715738	0.927019
RRM2B	875.587	-0.00978692	0.0968652	0.774316	0.947721
ZNF800	450.081	-0.0344555	0.0899508	0.488592	0.837529
SNX29	1650.46	0.00093394	0.0821428	0.985384	0.99814
LMO3	4.68237	0.00780119	0.103576	0.375363	NA
MRPS10	405.422	-0.101912	0.129501	0.0978382	0.505827
RSF1	2230.99	-0.198255	0.135901	0.016833	0.271363
VPS13D	5074.9	-0.0287687	0.0725463	0.585207	0.880905
CELF2	79.5128	0.00638813	0.103041	0.634815	0.898625
FAM120A	4385.76	0.0283492	0.0726845	0.599054	0.886686
R3HDM1	826.42	-0.0728814	0.0991942	0.203328	0.638987
COL9A2	108.715	0.0318356	0.108038	0.16832	0.595642
KITLG	125.479	-1.21594	0.455449	0.000239311	0.0280207
ERCC8	133.155	-0.129523	0.187427	0.0400528	0.368755
ADAMTS6	2016.92	-0.00761551	0.0983664	0.806657	0.957094
H6PD	3909.49	0.0724173	0.126278	0.10829	0.522321
VAMP3	1521.9	-0.043676	0.0849799	0.415536	0.799201
PER3	571.445	0.00411335	0.100686	0.868175	0.974895
TNFRSF9	3.44067	-0.004305	0.103209	0.64389	NA
EPN3	1.00739	-0.00263054	0.103498	0.667112	NA
LTBP1	6163.46	-0.00105155	0.102616	0.947024	0.990333
RCN1	2715.58	-0.00430264	0.0838438	0.929867	0.988581
ELN	821.592	0.0055384	0.103131	0.605329	0.889428
RFC2	198.027	-0.0343337	0.0964077	0.449661	0.819279
ARID1B	4067.03	-0.0158392	0.0722752	0.762227	0.942563
CLPTM1L	1866.37	0.043933	0.088914	0.50652	0.847406
NEDD4L	1448.18	-0.262447	0.144831	0.00483131	0.152601
FOXP3	2.33503	-0.000714363	0.10331	0.910206	NA
PPP1R3F	174.993	-0.406147	0.359337	0.0067002	0.175914
HEXB	1180.88	-0.0537792	0.110297	0.214597	0.647225
PTCD2	213.139	-0.0181309	0.0947076	0.628024	0.895639
NEXMIF	3.04871	0.00270447	0.103257	0.733731	NA
JKAMP	414.483	-0.079843	0.111772	0.153214	0.582487
DKK3	10455	0.000408358	0.100031	0.991565	0.999249
ARHGEF5	92.8212	-0.0195059	0.104632	0.257885	0.692601
NFE2L3	252.562	-0.0451101	0.115361	0.0645555	0.446416
MCUR1	426.624	-0.00373779	0.0912931	0.927651	0.988334
LIMA1	10715.3	0.104594	0.136388	0.094965	0.499383
LETMD1	492.533	-0.00517964	0.0934793	0.890159	0.981299
SLC4A8	199.503	0.0340143	0.101984	0.382681	0.783769
LAMC3	24.2035	0.0153052	0.104473	0.219816	0.652654
PTGER3	111.698	0.0431879	0.116687	0.00191679	0.0980343
TNIP3	1.8998	-0.00211236	0.103352	0.707379	NA
MAPK9	677.196	-0.0149108	0.0847935	0.761952	0.942563
COL23A1	6.89509	0.00954601	0.1039	0.164871	NA
BCAR1	3242.71	-0.0831726	0.10462	0.160363	0.590643
FHIP1B	789.731	0.0595147	0.117279	0.147905	0.57649
HERPUD1	3177.79	0.00332146	0.0955908	0.948864	0.990615
HOMER3	570.373	-0.0442702	0.0935546	0.38745	0.785313
RAD51	45.2768	-0.0181169	0.102372	0.476519	0.831633
POLQ	45.7371	-0.0372501	0.11039	0.124982	0.544766
PIK3CB	322.932	-0.281535	0.197746	0.00868832	0.199914
CYBA	779.569	0.0974114	0.144317	0.0743747	0.462895
THOC3	120.859	-0.0411459	0.103177	0.328849	0.748247
HEBP2	743.062	-0.021879	0.101515	0.47171	0.82955
MPHOSPH9	304.695	-0.0801228	0.119818	0.140756	0.566453
PLEKHA5	824.434	-0.174259	0.175332	0.0313523	0.337688
PRSS8	0.793725	0.00358731	0.10355	0.391172	NA
SIKE1	511.712	-0.205306	0.150233	0.017005	0.271363
RRP12	1009.23	0.0904478	0.0982819	0.133653	0.558076
FNIP2	1645.32	0.00935214	0.0998019	0.743629	0.937214
MSMO1	339.392	-0.0592531	0.10942	0.212809	0.647075
TTC17	2007.22	-0.0907973	0.0811442	0.115922	0.531102
ALX4	2.73304	-0.00210979	0.103266	0.776608	NA
FSTL4	4.58165	0.00339886	0.103338	0.634533	NA
FOXN3	4699.46	-0.0355966	0.0986025	0.332017	0.750163
METTL24	3.87035	0.00696194	0.103611	0.325376	NA
AKR7A2	574.375	0.241498	0.231478	0.0149045	0.257366
MRTO4	545.256	-0.0102571	0.0903503	0.814244	0.95896
NNAT	114.142	0.0401055	0.111916	0.105427	0.51853
USE1	284.002	0.0632063	0.108244	0.213452	0.647088
MCF2L2	51.8359	0.00829293	0.103182	0.525052	0.856062
NRIP2	3.34941	-0.00357474	0.103075	0.724817	NA
LAMA3	430.959	0.0396366	0.111973	0.0980384	0.505827
AP5M1	454.685	-0.0725987	0.121636	0.134543	0.558715
ANAPC4	274.583	-0.10264	0.145914	0.0741948	0.462895
KCNQ1	13.867	0.0123169	0.104321	0.11148	0.526879
TRAPPC3	966.423	-0.0563928	0.0809294	0.310833	0.732811
THRAP3	4522.86	0.0999142	0.0783358	0.0857071	0.485348
PHPT1	977.096	0.137907	0.111864	0.0474483	0.390507
ENTPD2	20.5418	0.00663185	0.103576	0.340211	0.755385
LY75	1.40085	-0.00284901	0.103509	0.681903	NA
ARID4B	1222.93	-0.0715202	0.0941225	0.213576	0.647088
OPN3	413.109	-0.0149873	0.0997667	0.627902	0.895639
SDCCAG8	602.094	-0.00491344	0.0851067	0.936324	0.989489
PTPRN	1039.73	0.00675402	0.103573	0.371247	0.776454
HHAT	350.032	0.0201789	0.0939962	0.639434	0.899943
KIF1B	3412.89	0.0442993	0.0859736	0.407124	0.794993
FOXC1	398.513	-0.000315815	0.0962417	0.990711	0.999155
TBC1D22A	952.832	0.100219	0.0989767	0.107047	0.521658
SYNE2	1022.91	-0.0375719	0.105187	0.302819	0.726955
PLEKHH1	49.1583	0.0266252	0.106578	0.18033	0.610145
ATP9A	2983.4	0.0537985	0.107273	0.245437	0.680303
CBLN4	1.13859	0.00243624	0.103366	0.696871	NA
CHRDL2	56.1952	0.00805542	0.103747	0.258196	0.692908
FAM168A	3516.86	0.0126715	0.0978425	0.711983	0.925545
RELT	215.398	0.0130629	0.101237	0.614033	0.891421
GALC	306.056	-0.0237776	0.090678	0.617595	0.892406
NOP58	397.822	-0.17783	0.185466	0.0289898	0.328014
SZRD1	3250.31	-0.0863142	0.077133	0.128369	0.549144
KCNH2	78.9419	0.0194607	0.105239	0.173859	0.604178
CUL1	1591.76	-0.0192104	0.0879406	0.689402	0.916262
FAM114A2	433.692	-0.0439912	0.0911114	0.395993	0.789262
CYFIP2	962.36	0.0349921	0.108397	0.191387	0.624485
TAB2	1571.59	-0.0576678	0.107313	0.236735	0.670354
GINM1	744.051	-0.00349772	0.0832317	0.943221	0.989814
EIF2AK2	2123.25	-0.0474198	0.0932438	0.370391	0.775991
USP36	1422.83	0.0159281	0.089666	0.73044	0.931756
KMT2C	5357.16	-0.0607563	0.0626338	0.214314	0.647126
MCOLN3	54.6358	0.0161582	0.10227	0.505831	0.847176
CCDC85A	114.827	0.0167467	0.103613	0.389976	0.786598
PUM2	2283.97	-0.112981	0.109102	0.0834766	0.482818
MRPL43	570.558	0.133173	0.127745	0.0565879	0.425803
ITIH4	12.5367	0.00135513	0.10269	0.858241	0.972454
HPF1	94.2722	-0.301765	0.346689	0.0108081	0.222271
ZFR	2023.73	0.00994658	0.0865025	0.835632	0.964789
ZNF280C	180.279	-0.215836	0.344547	0.0172288	0.272193
PHF21B	10.627	-0.00500294	0.103239	0.596843	NA
TRAF1	127.43	0.0155487	0.101297	0.564683	0.873264
RC3H2	2433.02	-0.0705747	0.088701	0.218251	0.651763
IL17RB	10.1128	-0.016513	0.104318	0.278918	NA
TRAF3IP2	360.241	-0.111811	0.152661	0.0647373	0.446416
GYG2	264.861	0.001394	0.0952015	0.959858	0.993266
DCBLD2	4802.8	0.000670753	0.097866	0.988564	0.998737
SOAT1	758.089	-0.30314	0.186338	0.00554015	0.15993
PKP2	229.528	-0.00192775	0.103176	0.993187	0.999249
MSH4	6.25797	0.00308539	0.102421	0.84307	NA
F7	10.2216	0.0550385	0.125296	0.00253609	NA
GDI2	2961.23	-0.153524	0.141225	0.0340809	0.348711
PRDM1	1114.55	0.00550374	0.101508	0.797114	0.953163
ATG5	306.85	-0.0844244	0.128223	0.110952	0.526109
TMCC3	7.15971	0.0083838	0.103791	0.196152	NA
PITHD1	533.352	0.0217687	0.0836322	0.687211	0.915511
MTA3	764.625	-0.0313445	0.0911305	0.499514	0.843268
USP13	627.523	-0.171287	0.145918	0.0272877	0.320024
ATP11B	1243.29	-0.193462	0.163916	0.0234349	0.301108
LAMC2	363.327	0.00354702	0.103344	NA	NA
CDK14	1504.86	-0.0047656	0.0998881	0.872116	0.976102
SEC61A1	11839.3	0.00918419	0.0609951	0.85363	0.970395
PPP1R12A	3236.5	-0.0144937	0.0971547	0.635928	0.898855
RASGRF1	20.4435	-0.00125293	0.103214	0.866357	0.97467
CAMK2B	58.7145	0.00583278	0.103444	0.460063	0.8241
CROCC	781.46	0.0363085	0.102498	0.360805	0.770162
POLR3E	659.459	0.00722014	0.0781568	0.894336	0.981671
ATP2B4	16111.8	0.251219	0.318996	0.0144204	0.254387
ZC3H11A	29.5368	-0.00463461	0.100186	0.85569	0.970908
RIOK2	264.113	-0.0874699	0.109882	0.141619	0.567811
YIPF1	340.578	-0.274978	0.123135	0.00243168	0.107312
NDC1	208.95	-0.108656	0.149654	0.069113	0.455287
DGKG	2.26424	0.000861404	0.103366	0.87594	NA
FLYWCH1	1228.48	0.082268	0.120051	0.137883	0.562256
UNKL	612.793	0.333444	0.152935	0.00180263	0.0948274
TBXAS1	1.13466	0.00593207	0.103679	0.190048	NA
PARP12	460.761	-0.0352784	0.0934366	0.465966	0.827365
ALDH18A1	3046.26	0.0464954	0.107069	0.219202	0.652619
TARBP1	436.893	0.0175777	0.0937965	0.673889	0.910667
GATB	279.894	-0.0406852	0.0977301	0.386693	0.785211
MXD1	361.633	-0.0559877	0.106357	0.250555	0.684701
CDK17	687.208	-0.206378	0.154992	0.0173583	0.27246
DNAJC25	126.877	-0.0626935	0.111146	0.199192	0.634359
SLC2A3	2160.57	0.00504334	0.0935987	0.902055	0.982367
PSD	52.061	0.616439	0.452925	0.00411685	0.140641
CTDP1	767.679	0.0231418	0.0875106	0.640083	0.899943
YBX3	3731.23	0.0295232	0.0806338	0.597199	0.886144
STYK1	5.38014	0.0129589	0.104447	0.0911523	NA
WNK1	8685.54	0.071685	0.0830573	0.205356	0.640992
CCAR1	1254.37	-0.197657	0.119339	0.0133539	0.244497
OGFR	1026.19	0.0373097	0.0884677	0.469615	0.828817
GNA15	1.48125	-0.0088504	0.103912	0.131141	NA
PIGV	259.593	0.0380559	0.0996548	0.393077	0.787866
PTPRU	576.397	0.000972157	0.0999978	0.978848	0.997405
SNRNP40	539.535	-0.107477	0.093615	0.0853339	0.484538
RIMBP2	25.6882	0.00641367	0.103336	0.499742	0.843268
COL11A1	2155.95	0.00128395	0.103288	0.866388	0.97467
QSER1	1100.69	-0.275328	0.152758	0.00509733	0.155807
MPC1	133.611	-0.00505095	0.0956573	0.880788	0.980142
ACAA1	780.867	0.038578	0.0804302	0.464937	0.826861
BCAT1	6235.1	0.000494416	0.0953804	0.991898	0.999249
HDAC7	3372.48	0.0595234	0.0962771	0.282547	0.712639
LZTS1	188.462	-0.0115976	0.102058	0.591491	0.883911
PRDM6	91.3097	0.00610963	0.102884	0.650167	0.903069
SPAG4	65.9533	0.07467	0.142686	0.0128321	0.238667
NCKAP1	3038.57	-0.0313438	0.0997388	0.400673	0.792466
MRPS35	451.186	-0.0731606	0.115173	0.16337	0.593174
GUCY1B1	9.99338	0.00715929	0.103382	0.47821	NA
SFSWAP	1194.16	0.00471493	0.089405	0.930475	0.988581
TNK2	994.288	0.0560785	0.0965334	0.283229	0.712687
MON2	1452.53	-0.0611067	0.0935273	0.267344	0.698972
CDH3	26.7719	0.00216417	0.10173	0.908535	0.984408
GPBP1	752.91	-0.157466	0.161335	0.0378341	0.362228
DGAT2	28.0485	0.0179802	0.104738	0.221706	0.653462
ZNF112	154.926	-0.151467	0.186145	0.0372712	0.360487
CS	2382.78	-0.121228	0.105249	0.0666189	0.447837
LTK	85.583	0.0193303	0.105458	0.118802	0.537394
MRPS24	48.897	-0.0120672	0.102399	0.554398	0.867879
ELMO2	1357.33	0.0172899	0.0677637	0.735608	0.934075
WAPL	1431.74	-0.0888487	0.09947	0.139737	0.564978
VMP1	7432.87	-0.0272008	0.0870074	0.529028	0.857034
APPBP2	956.569	-0.0567899	0.0992223	0.279421	0.709127
POLD1	203.39	0.0321531	0.100902	0.410706	0.796947
SEZ6	2.9867	-0.0025374	0.103318	0.702561	NA
EIF4B	10263.7	-0.202431	0.0958245	0.00521441	0.156422
SLC6A16	229.358	-0.0222689	0.102689	0.432666	0.807979
BICRA	747.559	0.0285052	0.0845816	0.573001	0.875563
SPHK2	308.34	0.151955	0.179625	0.0367576	0.359141
RPL18	6324.5	-0.0450561	0.0873293	0.345582	0.758263
CA11	177.055	-0.000665236	0.100865	0.964127	0.994501
ISOC2	474.276	0.341707	0.143366	0.00109894	0.0717719
U2AF2	2780.67	0.0979586	0.096459	0.117726	0.534311
EPN1	2542.71	0.0500247	0.0895036	0.355066	0.766004
MED29	923.707	0.0326012	0.0809166	0.542175	0.864847
AHRR	87.0764	-0.025023	0.103861	0.361627	0.770296
GSC2	2.11674	-0.000159099	0.103494	0.992369	NA
ZNF275	1279.2	0.000820092	0.0906209	0.925214	0.988092
MTMR1	706.656	-0.0270826	0.0831794	0.599959	0.886867
GPC1	4502.91	0.409754	0.151531	0.000391441	0.0371513
ADCK1	185.88	0.0602557	0.10894	0.224804	0.656593
HAGH	566.271	0.105121	0.135452	0.0865179	0.485348
RNF4	1649.02	-0.0311157	0.0719164	0.527068	0.856899
CASP8	262.745	-0.307098	0.188834	0.00587707	0.165047
LIMCH1	3052.54	0.0411665	0.110108	0.185155	0.615992
INTS13	429.171	-0.0367787	0.103209	0.338949	0.754525
TM7SF3	1047.13	-0.00263233	0.0857615	0.959209	0.992995
DLX3	8.03758	0.0127031	0.104435	0.0642265	NA
SPA17	66.5487	-0.0563784	0.116714	0.140838	0.566453
TSPAN32	2.27191	0.00518052	0.103304	0.566052	NA
CCN5	70.093	0.0184256	0.105084	0.170546	0.599843
ST3GAL6	110.141	0.00439266	0.0999896	0.868343	0.974905
ATP2C2	2.0623	0.00767468	0.103625	0.333607	NA
NGFR	44.3224	0.00838059	0.103322	0.473768	0.830453
CDON	301.493	0.721566	0.370196	0.00149807	0.0846322
TAF2	680.685	-0.376148	0.140102	0.000391572	0.0371513
HIPK2	2333.11	0.0456757	0.0979124	0.352805	0.763849
TNPO3	1590.5	-0.104589	0.120234	0.0997628	0.509727
RFXANK	389.62	0.0239376	0.0955685	0.579139	0.878229
TMEM161A	278.809	0.0626457	0.116319	0.163575	0.59343
LPAR2	50.0001	0.02555	0.106127	0.207332	0.643075
CTSA	3421.03	-0.137624	0.10983	0.044635	0.384147
SUGP2	2240.01	0.00426565	0.0946378	0.913393	0.985278
SLC12A2	587.243	-0.414018	0.160828	0.00054716	0.0450651
SNX24	191.568	-0.00268551	0.096409	0.937629	0.989699
EYA2	7.8267	-0.0137324	0.104572	0.0748409	NA
CNN2	11819.4	0.016512	0.0960571	0.67348	0.910621
ABCA7	189.454	0.0436441	0.11323	0.107526	0.521902
SNCAIP	663.362	-0.0562858	0.123711	0.0315067	0.337848
DDX20	372.727	0.00517197	0.0968652	0.883247	0.980142
BTBD1	927.913	-0.19255	0.116776	0.0131934	0.243172
FAR2	403.098	-0.043284	0.111747	0.153577	0.582774
CHI3L2	1.36577	0.0028566	0.103464	0.544927	NA
SBNO2	2028.83	0.00762109	0.095411	0.851887	0.970292
PMS1	196.75	-0.0618025	0.114968	0.174201	0.6045
HMG20B	1128.59	0.0442466	0.0889791	0.400882	0.792466
CALCRL	35.4819	0.0269648	0.105805	0.250299	0.684643
TAF11	367.287	-0.00252534	0.0862471	0.95006	0.990912
ANKS1A	1054.2	0.177077	0.147204	0.025518	0.311948
AP3D1	5223.44	0.228852	0.13868	0.00924279	0.20488
ZNF76	531.336	0.0288237	0.100453	0.445746	0.817146
SLC9A3R2	1345.64	0.3721	0.227618	0.00456094	0.149619
NTHL1	134.564	-0.0382861	0.095667	0.421256	0.801666
UHRF1BP1	1484.75	0.00938581	0.0988534	0.746801	0.937965
GNAI3	2129.67	-0.0614095	0.0894538	0.274647	0.70447
IPO5	4643.07	-0.0996894	0.139748	0.0869333	0.485412
OAT	1810.4	0.0122581	0.0709069	0.78443	0.950058
WDR3	630.187	-0.105335	0.126806	0.0936442	0.495669
PKN2	911.846	-0.0655259	0.092392	0.251454	0.685737
WDR18	319.916	0.0358584	0.105597	0.294662	0.722303
TRAM2	13028.5	0.0338658	0.0944962	0.484038	0.83604
NTN1	160.529	-0.00824797	0.103348	0.462605	0.825873
GLP2R	5.18935	0.0141157	0.104659	0.073755	NA
MCM10	41.3834	-0.0785255	0.1489	0.00698365	0.179204
DGKA	1062.9	0.0470789	0.107449	0.258543	0.693116
ERBB3	88.7779	0.0104874	0.103915	0.248583	0.683231
ANKRD44	235.577	-0.0235181	0.101909	0.448297	0.81861
KARS1	1966.8	-0.0794335	0.0948448	0.17522	0.605163
ADAT1	549.778	-0.0114453	0.0884816	0.794559	0.952459
PDIA5	576.68	0.0424677	0.0952717	0.380907	0.782565
TBC1D22B	653.444	-0.041932	0.0963914	0.389209	0.78627
NDUFB4	741.422	-0.0304329	0.0869671	0.545661	0.865703
SPEN	3701.25	0.00520819	0.0723536	0.929133	0.988574
MYLK	46632.6	0.0983791	0.133666	0.0939208	0.496469
ZC3H15	635.651	-0.223669	0.112197	0.00564694	0.161712
MAP2K4	508.779	-0.021365	0.0910348	0.649758	0.903069
PACC1	184.675	-0.0293773	0.0998678	0.455233	0.821468
SNAP91	20.0165	0.0229092	0.10677	0.0370593	0.36015
SLK	1607.36	-0.0747674	0.104805	0.195373	0.629792
CYB5R4	193.604	-0.117099	0.199921	0.02188	0.295512
COL17A1	4.75262	0.00783083	0.103805	0.160099	NA
GSTO2	61.0469	-0.0441297	0.115118	0.0534258	0.412887
SEC61A2	198.626	0.0213871	0.0957796	0.604312	0.888956
PRKCQ	4.38226	-0.0230532	0.10687	0.0322295	NA
TLE2	520.065	0.010916	0.103479	0.421955	0.802091
ASB1	1429.36	-0.00995513	0.089892	0.830305	0.963148
FAM107B	433.113	-0.0779103	0.146542	0.0125483	0.236949
ME1	723.505	-0.00491112	0.100774	0.853688	0.970395
TBC1D1	1144.07	-0.0304171	0.10592	0.267701	0.698972
CDK13	2275.38	0.0152881	0.0697115	0.754956	0.941516
MTHFD2	3130.16	-0.0146304	0.101962	0.504736	0.84622
SLC9A7	2044.94	0.0120484	0.0977807	0.72943	0.931562
FOXJ2	1194.19	0.0480191	0.0963339	0.339035	0.754525
YBX1	6863.15	0.00626184	0.0762203	0.886905	0.981103
PDE4A	852.248	0.0427558	0.104691	0.299726	0.725252
PPP2R5A	226.076	-0.00958431	0.0910787	0.826022	0.961781
CTNNA2	7.64283	-0.00244106	0.103391	0.659784	NA
ELAVL1	1801.09	-0.00634979	0.0746907	0.890244	0.981299
TIE1	3.69784	-0.00447468	0.103493	0.422255	NA
DIP2B	2550.57	-0.0572283	0.0881459	0.3008	0.725468
SMARCD1	1355.58	-0.0744863	0.101988	0.205716	0.641206
KDM4A	1122.61	0.0184043	0.0692838	0.722817	0.929629
NFYC	603.976	0.0455231	0.0863754	0.39972	0.791567
ZMYND12	1.98504	0.00164411	0.103308	0.804491	NA
SLC9A3	39.7056	0.00927968	0.100506	0.723208	0.92972
NGEF	32.8628	0.00445408	0.10353	0.320022	0.7416
ASPM	138.842	-0.0145569	0.102449	0.515192	0.850767
ELOVL1	1061.96	0.0241479	0.0850243	0.635697	0.898855
SPI1	0.805095	-0.00293969	0.103465	0.511655	NA
POLR1H	149.709	-0.135687	0.174931	0.0456272	0.384598
MPPED2	17.4843	0.00413728	0.103518	0.388548	0.785855
CLDN18	1.08967	0.0019683	0.103387	0.715471	NA
ZBTB11	480.41	-0.0585361	0.0830253	0.296522	0.72382
ATXN3	574.892	0.0367403	0.0751236	0.531553	0.858085
GOLGA5	1072.02	-0.0161981	0.0728983	0.751135	0.94023
FGFR2	117.559	0.00283863	0.10349	0.334382	0.752258
LRRC40	157.179	-0.0298005	0.0970818	0.484104	0.836054
ISOC1	163.169	-0.108616	0.185466	0.0244045	0.305392
EML1	794.848	-0.00937273	0.102341	0.612885	0.891421
TRMT11	192.181	-0.0643077	0.120351	0.130633	0.550772
THUMPD1	676.865	-0.0473902	0.0964924	0.345267	0.757928
MSANTD3	922.932	-0.256778	0.185226	0.0104092	0.218083
KIF26A	113.91	-0.0369032	0.111605	0.0566663	0.425848
ATG2B	1507.9	-0.0653615	0.0883329	0.248917	0.68344
ARFGEF1	1595.7	-0.225404	0.102424	0.00332931	0.128485
ZFAT	396.474	0.0537432	0.0952017	0.307661	0.730249
MTFR1	333.163	-0.136983	0.145523	0.0532277	0.41233
STAG3	19.4707	0.0264707	0.106016	0.229609	0.661696
FECH	563.786	0.0408476	0.101622	0.363965	0.772126
MYO9A	1859.02	-0.053437	0.0942939	0.321843	0.742782
PFKP	4618.88	0.0159263	0.102134	0.518764	0.851854
IDI1	282.112	0.0151882	0.0921853	0.7296	0.931667
SP100	2229.04	-0.155312	0.135213	0.0380492	0.362491
KLF6	4054.89	-0.0283492	0.10616	0.23529	0.668789
PLPP1	995.622	-0.00927618	0.0961693	0.792668	0.951858
NEO1	2682.34	-0.0112009	0.0933454	0.777477	0.948747
TRAM1	2135.73	-0.0317611	0.09807	0.456987	0.822384
PHKA1	328.159	-0.00513756	0.0990979	0.854251	0.970419
TNFRSF1A	2056.4	0.0355673	0.0967423	0.44044	0.814295
CACNB1	286.6	0.0952555	0.159055	0.0493277	0.397669
EVI5	1396.4	-0.0795591	0.117217	0.145328	0.57281
STOML1	277.016	0.0738927	0.128514	0.0970996	0.505319
PKM	26423.6	0.0486901	0.0983191	0.304431	0.728046
DHX29	829.257	-0.0442199	0.0913025	0.396947	0.789815
DNTTIP2	540.219	-0.103009	0.136113	0.0905639	0.490085
METTL22	621.363	-0.00482246	0.0801041	0.928645	0.988341
TP53BP1	3771.9	-0.00857045	0.0706998	0.860839	0.973027
TRO	813.675	-0.0224106	0.105035	0.265901	0.698811
RRP15	277.359	-0.107448	0.151759	0.066806	0.448224
RHOA	9891.23	0.000422733	0.0885133	0.990119	0.998942
DHX8	1787.49	-0.0127945	0.0716875	0.802214	0.955177
PMS2P4	59.4448	-0.127516	0.219205	0.0211214	0.292437
PRKCZ	412.107	0.0267339	0.0962574	0.526699	0.856899
IARS2	1464.33	-0.0610275	0.093021	0.266165	0.698811
SYT1	47.8214	0.0255907	0.10791	0.00957902	0.208512
NAV3	3601.41	0.0715341	0.13142	0.0707007	0.457563
IDH3G	681.983	0.0535279	0.0895121	0.330186	0.748786
ROGDI	165.238	0.0503719	0.115031	0.132756	0.556111
PDZD4	262.83	1.00653	0.713165	0.00288172	0.118863
ATP2B3	101.785	0.0108803	0.103225	0.464094	0.825912
ROCK1	1844.03	-0.254908	0.103762	0.00133665	0.0798375
CBFB	717.325	-0.016433	0.0826838	0.744052	0.937262
PDK3	424.943	0.0451189	0.106129	0.281183	0.710704
HYAL2	524.336	-0.0463094	0.0974462	0.35403	0.765291
HDAC4	1128.82	0.145759	0.163908	0.045687	0.384598
RASSF1	579.148	0.113401	0.143061	0.0723388	0.461317
FGFR3	158.491	0.015061	0.103309	0.435734	0.810389
IFI35	228.291	0.00113589	0.0946024	0.984506	0.99814
HEATR6	806.954	0.0472093	0.0881325	0.380861	0.782565
COASY	806.996	-0.000854948	0.0809663	0.98448	0.99814
PLEKHH3	267.101	0.031382	0.103344	0.360262	0.769757
MEF2A	1465.36	-0.0906486	0.127721	0.110433	0.525352
OTUD5	1778.7	0.107364	0.091924	0.0913636	0.490772
TFE3	2673.8	0.10636	0.0734427	0.0615479	0.439222
TBC1D25	414.056	0.0567108	0.0993523	0.268795	0.7004
ACSL4	1494.68	-0.164039	0.205838	0.0285506	0.325374
INPP5A	827.467	0.0195508	0.0914976	0.688846	0.916262
GPKOW	436.407	0.12964	0.135915	0.061637	0.439222
GRIPAP1	879.952	0.227607	0.126571	0.0074985	0.185786
FTSJ1	716.447	0.0456658	0.093678	0.370881	0.776022
PRR11	119.274	-0.00769997	0.100858	0.737618	0.934425
REEP1	40.2944	0.0238174	0.106618	0.0922436	0.49186
ATP11A	1033.75	0.0365196	0.101208	0.33811	0.753968
POLR1A	3163.38	0.00633314	0.0682093	0.88763	0.98125
LAPTM4A	4416.2	-0.0516881	0.0871461	0.364039	0.772126
TTC7A	1307.26	0.0530673	0.10188	0.287103	0.716784
IP6K2	1240.66	0.025836	0.0978327	0.510207	0.848379
STON1-GTF2A1L	12.8895	-0.00189526	0.103033	0.858864	0.972561
SRBD1	341.443	-0.0541463	0.105635	0.256272	0.691245
KIF2A	690.433	-0.315363	0.180101	0.00445854	0.147457
RASGRP2	98.8031	-0.00169781	0.100574	0.935509	0.989466
PSME4	3603.25	-0.00510564	0.0838744	0.926229	0.988131
IFT80	155.861	-0.00778686	0.0962285	0.829242	0.962719
SIRT2	1041.45	0.00368699	0.0781179	0.947492	0.990333
ERLEC1	893.704	-0.0298838	0.0905646	0.540446	0.864178
PPP2R5B	854.959	0.128143	0.174254	0.046814	0.388718
PYGM	16.2903	0.0299298	0.109008	0.041745	0.374926
PITX1	269.352	-0.000917586	0.102884	0.925749	0.988131
MAST4	1582.91	0.0129639	0.0974015	0.707278	0.923912
SDK2	119.971	0.0436881	0.116654	0.0050296	0.154481
NUP133	931.151	-0.0132934	0.0813096	0.792961	0.951858
NUCKS1	5547.36	-0.097582	0.113671	0.112763	0.528653
VPS35	1647.87	-0.0616844	0.101092	0.248286	0.683231
DNAJA2	1397.45	-0.00456209	0.0814407	0.926197	0.988131
BCL3	407.323	-0.0498255	0.110324	0.207544	0.643097
KCNAB2	286.734	0.0768725	0.13156	0.089908	0.488634
ABCC9	964.608	-0.0103176	0.100878	0.676699	0.910923
GAL	12.3659	0.00580304	0.103636	0.333087	0.751617
CLEC2D	244.302	0.0272281	0.102454	0.41125	0.796974
FUNDC1	89.2991	-0.000592657	0.0967307	0.985893	0.99814
MAOB	161.877	0.0148618	0.104805	0.0688393	0.454435
RORA	508.486	0.0321844	0.107386	0.19797	0.632283
DRD4	27.2386	0.0600759	0.125791	0.0408783	0.371641
TGFBR3	230.707	-0.00849898	0.102874	0.58418	0.880531
HES2	114.236	0.0105712	0.104176	0.0623414	0.440397
ATP1B3	1124.43	-0.0540522	0.103301	0.256503	0.691245
NEDD4	958.353	-0.059412	0.118693	0.128107	0.548829
PIGB	91.2328	-0.00666278	0.0958919	0.85949	0.972561
MAPK6	1863.71	-0.07196	0.127978	0.108707	0.522969
GNB5	2397.57	-0.00648628	0.0957157	0.861537	0.973209
RAB27A	268.324	-0.0125642	0.100765	0.636659	0.898939
HDHD5	461.068	0.0847263	0.108034	0.154104	0.582968
UFD1	1040.16	0.0177998	0.0750405	0.733485	0.932936
LRP6	2504.19	-0.120063	0.156029	0.0597666	0.435472
GUCY2C	1.15995	0.00649687	0.103712	0.161232	NA
SCT	0.931656	0.000698768	0.103433	0.871362	NA
PHRF1	1781.06	0.154946	0.162482	0.0391899	0.367332
ELP1	1257.43	0.000308181	0.0780921	0.982743	0.997995
NUCB2	643.264	0.00454476	0.0933676	0.911179	0.9848
PFN2	1262.26	0.0233469	0.088701	0.608601	0.89121
PTPN3	103.133	0.0220406	0.106091	0.112274	0.528242
SPTB	10.4123	0.024319	0.10728	0.0328839	NA
DAPP1	12.2165	0.0034878	0.103562	0.181017	0.610944
FGF10	9.88947	0.00544148	0.103336	0.542433	NA
SLC44A1	1688.62	-0.177543	0.305216	0.0229845	0.29892
TMEM260	348.858	-0.0762311	0.108469	0.173979	0.604305
SMG6	3250.78	-0.0228221	0.0910257	0.574686	0.876272
EXOC5	908.867	-0.164324	0.125236	0.0290939	0.328243
CLTCL1	944.191	0.0144994	0.101911	0.551493	0.867496
FGF22	2.32499	-0.0079981	0.103703	0.277426	NA
FSTL3	1096.37	0.0349491	0.107005	0.261894	0.695272
DGCR2	1844.25	0.121027	0.0903484	0.0527854	0.410933
RNF126	534.914	0.0562048	0.102945	0.272939	0.704051
MNT	1336.79	0.14277	0.141371	0.0488693	0.397307
ZXDC	857.181	0.0800819	0.0937585	0.178028	0.607893
JMJD6	547.793	-0.148636	0.121091	0.0388101	0.366203
POLB	180.623	-0.0277302	0.093725	0.542161	0.864847
ST6GALNAC1	1.11789	-0.00697645	0.103761	0.164866	NA
WIPI1	1140.24	-0.0257975	0.0996986	0.464624	0.826498
FRMPD1	3.31832	0.00699553	0.103676	0.244972	NA
GBA2	888.659	0.00725117	0.0942615	0.859325	0.972561
NDST1	13579	0.109016	0.156097	0.0729262	0.461841
ASNS	110.347	0.00364197	0.102578	0.787133	0.950307
AP3M2	494.578	-0.0455534	0.101876	0.330973	0.749086
ST6GALNAC2	32.9597	0.0219046	0.104868	0.277504	0.707047
PABPC1	14848.5	-0.0371011	0.0926638	0.450809	0.819782
TESK2	76.9072	-0.0121835	0.0968831	0.734786	0.93361
CFAP20	327.234	-0.00745264	0.0832406	0.879958	0.979763
CSNK2A2	1807.68	-0.143947	0.102162	0.0352559	0.353524
PTPN21	2168.96	-0.00619636	0.0642231	0.894871	0.981671
EIF2B3	363.913	-0.0257213	0.0944895	0.55574	0.868735
CAMK2A	41.2047	0.0119881	0.103873	0.317434	0.739961
TCOF1	1501.05	-0.00295741	0.0852992	0.951168	0.991113
CDC42	3162.24	-0.0762246	0.0998703	0.203902	0.639563
OSBPL3	1188.23	-0.0508795	0.101035	0.288852	0.718383
EPHA8	17.3043	-0.00367446	0.103529	0.575673	0.876505
RAD18	298.488	-0.0541515	0.110003	0.21389	0.647088
ATP2B1	2650.09	0.00624551	0.101809	0.75726	0.94178
NCK2	757.825	-0.035122	0.0853418	0.504296	0.8462
MAP4K4	10421.1	-0.111592	0.0740076	0.0498837	0.400217
MGAT4A	12.7391	0.0117767	0.104037	0.229603	0.661696
RPL31	5884.67	-0.16626	0.119051	0.0264301	0.315639
WDR1	15664.1	0.010897	0.0967372	0.764623	0.943975
SNX13	615.741	-0.282914	0.190018	0.00678597	0.177503
MS4A12	1.11496	0.00182874	0.103494	0.77907	NA
ARHGAP10	513.05	-0.0414908	0.112377	0.104223	0.516224
RPS6KA2	2319.41	-0.0113559	0.101636	0.615333	0.89162
ING3	129.943	-0.0561257	0.11046	0.216113	0.649516
VASH1	970.561	0.0264265	0.0853788	0.604096	0.888819
LMCD1	3286.39	0.801128	0.332402	0.000606555	0.0485038
BUD23	692.551	0.0338079	0.0732612	0.506936	0.847406
SEL1L	3722.19	-0.0731951	0.113605	0.16498	0.594412
TRIP13	72.4635	-0.0127321	0.0999446	0.669509	0.908849
ATP6AP1	2348.69	0.140504	0.13003	0.0544851	0.417488
TCF3	2204.93	-0.0177318	0.0923039	0.686842	0.915511
TRIB2	1378.31	0.0070522	0.0974685	0.84064	0.966862
DAZAP1	1689.93	0.0143427	0.0907908	0.743335	0.937214
MBD3	1206.81	0.0564987	0.0829469	0.307396	0.729857
HLTF	612.279	-0.0802129	0.104643	0.164175	0.594305
FAM50A	1214.7	0.0673395	0.0959108	0.231356	0.664107
FAM3A	589.287	0.329365	0.129121	0.000794898	0.0588833
CPSF1	2037.47	0.0327683	0.0976293	0.461652	0.82556
MYO3B	1.71144	-0.00245296	0.103231	0.752045	NA
CYBRD1	3718.85	0.0238803	0.0978092	0.554154	0.867843
PDCD2	447.899	-0.0604534	0.103975	0.243037	0.677154
SLC6A15	0.807952	0.00173987	0.103478	0.609107	NA
RDH11	1032.67	-0.00561891	0.0906942	0.892714	0.981613
PRKACA	2193.17	0.0405674	0.075255	0.433392	0.808586
ADGRL1	1416.4	0.0431832	0.108533	0.254655	0.689379
ACTN1	36454.6	0.0199716	0.101523	0.50091	0.843557
ZFYVE26	1949.47	0.0168425	0.0612525	0.737283	0.934282
RPS6KA6	200.938	0.0141053	0.0974144	0.708406	0.924276
EPN2	1652.93	-0.0286313	0.075312	0.585247	0.880905
PTPN18	489.002	0.161594	0.211599	0.0332112	0.346603
LIMS2	3169.74	0.0413994	0.111654	0.13598	0.560879
ASIC4	3.26439	-0.00216876	0.103067	0.8308	NA
SPEG	4511.09	0.0234253	0.103957	0.358672	0.769438
LNX1	31.5209	0.0175596	0.102826	0.454233	0.820626
ALDH3A2	420.296	-0.0163967	0.0882963	0.725634	0.930215
TFRC	3295.86	-0.184783	0.185726	0.0242028	0.304838
SREBF1	867.402	0.0280779	0.100512	0.446921	0.817598
TRPC5	2.35824	-0.0110086	0.104205	0.0742326	NA
AFF4	6695.68	-0.0453317	0.0733938	0.393364	0.787866
UBE2D1	175.817	-0.00823754	0.0918571	0.843687	0.96704
PALS1	597.952	-0.0280132	0.088267	0.564283	0.873264
RHOBTB1	1329.98	0.0265569	0.0943279	0.565463	0.873264
SMC1A	2688.84	0.104275	0.109856	0.101161	0.511476
HSD17B10	554.455	0.0114457	0.0928599	0.794735	0.952515
MARK2	1148.94	0.0185976	0.0744758	0.669779	0.908854
HMMR	29.1054	-0.0144633	0.103464	0.40535	0.794993
CHFR	1245.91	0.00535907	0.0885811	0.90739	0.98434
TRHDE	562.648	-0.0303964	0.106425	0.241419	0.675109
P4HA2	4381.17	0.0579426	0.110333	0.238728	0.672114
NFATC3	916.558	-0.00983467	0.0778885	0.849716	0.969529
TRNT1	268.72	-0.0731973	0.112603	0.171701	0.600895
ACADVL	3588.49	0.0399042	0.105563	0.308013	0.730606
STK10	1183.51	0.069812	0.10523	0.20557	0.641039
FBXW11	1915.2	-0.0415589	0.082198	0.448882	0.8188
ACAP1	19.6898	0.0230485	0.105487	0.225163	0.657246
CRMP1	542.091	0.124368	0.255531	0.00328265	0.128191
EVC	3552.94	0.0408309	0.0942529	0.395166	0.788822
DERL2	460.689	-0.163961	0.141732	0.0344985	0.350759
NDE1	642.959	-0.0691896	0.11448	0.215969	0.649472
IRAG1	7950.02	0.0171989	0.0982481	0.628637	0.895875
TMEM38A	43.1011	0.0206494	0.103047	0.418008	0.800456
AP1M1	1484.44	-2.7895e-05	0.0782069	0.996397	0.999533
PVR	2899.46	-0.19774	0.220807	0.0193368	0.283458
XRCC1	545.475	0.0379141	0.086858	0.467593	0.827868
SCARB1	2181.61	0.0140301	0.0980074	0.731769	0.932263
CYP2W1	4.76721	0.00433203	0.103215	0.637184	NA
MCM2	286.965	-0.0295237	0.0907894	0.541536	0.864847
MOV10L1	401.087	0.0257635	0.103969	0.368375	0.774825
PANX2	184.145	0.155227	0.26256	0.0211959	0.292437
SELENOO	370.921	0.0285146	0.0991856	0.472788	0.830156
ALPK1	548.249	-0.209501	0.16653	0.0171652	0.272076
LLGL2	55.5423	1.17158	0.631689	0.00163682	0.0896793
PDE8A	683.348	-0.00892539	0.0886786	0.844696	0.967365
CLCN4	65.9289	0.021664	0.10399	0.354794	0.765727
NLE1	258.874	0.0276261	0.0896331	0.575216	0.876395
SDHA	538.511	0.0400223	0.106016	0.281665	0.711463
SMARCE1	355.027	-0.0361169	0.0997088	0.403659	0.794028
GSDMB	451.437	-0.0359845	0.106022	0.275775	0.704493
KDM5A	3477.89	-0.06899	0.0868496	0.226626	0.659122
ADAM11	80.7105	0.0178349	0.102753	0.443883	0.816178
PPP2R3A	1030.43	-0.0681247	0.102263	0.210976	0.645246
FERMT2	5518.18	-0.0117778	0.099282	0.697722	0.920171
ABCB11	1.10199	-0.00289465	0.103535	0.258245	NA
PTGS2	11.8091	-0.00593929	0.103593	0.411085	0.796974
IGF2BP2	2312.44	-0.0152087	0.0904759	0.73057	0.931841
MAP3K13	317.097	-0.0290887	0.0924787	0.536346	0.861702
ST6GAL1	220.08	-0.0267728	0.10221	0.41712	0.7996
TBX21	2.54749	-0.00014488	0.103494	0.992019	NA
FRY	5592.86	0.0128441	0.0989522	0.73012	0.931756
PICALM	2665.64	-0.0664549	0.0959619	0.233696	0.665965
NSF	566.921	-0.0418385	0.0877628	0.430698	0.80667
GLI2	2181.66	0.0773573	0.1255	0.119547	0.538322
CLASP1	3503.41	-0.00446366	0.0854049	0.943232	0.989814
MRPS34	598.145	-0.0168596	0.0859683	0.725437	0.930215
NOTCH3	3858.72	0.108161	0.187896	0.0188411	0.279422
CLNS1A	755.482	-0.145348	0.122975	0.043136	0.378984
PPP2R2C	147.342	0.0435524	0.116952	0.000442821	0.0399337
TEAD2	1673.94	-0.0338542	0.092443	0.484444	0.836443
EED	205.374	-0.0185351	0.0949116	0.649692	0.903069
CDHR2	1.4224	0.00218573	0.103427	0.660296	NA
SNCB	15.1571	0.00930295	0.103953	0.132181	0.554794
TSG101	981.582	-0.0150223	0.0830508	0.764912	0.944071
NCBP3	1622.83	-0.015454	0.0826625	0.75859	0.942332
ATP2A3	168.328	0.00766525	0.103519	0.404106	0.79437
CA12	508.725	0.00261342	0.102899	0.827041	0.962088
MGLL	3498.09	0.0134908	0.098227	0.692573	0.917804
NTN4	2099.89	-0.0137638	0.103367	0.373572	0.777935
BCS1L	267.757	0.00308691	0.0909781	0.938669	0.989814
NUAK1	11388.9	0.0140653	0.100359	0.629103	0.8961
DPP8	1105.9	-0.00256063	0.0901268	0.956176	0.992717
SLC24A1	477.566	0.0261478	0.0993504	0.474275	0.830622
ZNF532	4239.47	-0.029431	0.0844696	0.562828	0.872748
SCARF1	16.3125	0.00977319	0.1025	0.589647	0.883647
LMAN1	2260.62	0.00817175	0.0799141	0.881186	0.980142
HACD3	1406.39	-0.112019	0.0854417	0.0655917	0.446704
IPCEF1	12.7888	-0.0404717	0.114202	0.0185741	0.278018
ZZEF1	2935.38	0.0169719	0.0847072	0.72301	0.929713
ENO1	17276.6	0.0313594	0.10218	0.393356	0.787866
MYDGF	1384.41	0.0399982	0.0846004	0.458108	0.823075
ANO8	350.535	0.0228827	0.100642	0.488755	0.83761
TUBE1	229.099	-0.00305429	0.0992927	0.912393	0.98513
ARHGEF10L	528.041	0.0659641	0.109567	0.19956	0.634818
TXK	1.55222	-0.00148416	0.103411	0.73125	NA
KCNQ2	77.7769	-0.000206849	0.103493	0.985185	0.99814
TACR2	3.70011	0.010025	0.103713	0.322343	NA
ACTR6	78.5239	-0.0124874	0.0982415	0.693927	0.918761
TIPIN	63.3214	-0.0654543	0.125438	0.0913867	0.490772
SRI	593.467	-0.0942393	0.102655	0.127989	0.548649
EIF4G3	5214.48	0.0601968	0.0657516	0.266032	0.698811
NUP37	153.586	-0.0668287	0.120269	0.135632	0.560266
SEMA3A	1075.6	0.000450501	0.103195	0.968964	0.99642
GTSE1	93.0192	0.0120535	0.10169	0.601405	0.887559
SEMA3C	4986.05	0.0205242	0.103393	0.365245	0.772975
TTC38	407.933	0.103838	0.132219	0.0904166	0.489653
ACAT1	462.593	-0.0748018	0.0960752	0.198304	0.632664
GRAMD4	638.622	0.00180183	0.0921385	0.964604	0.994539
CELSR1	779.108	0.024242	0.105768	0.218493	0.651796
ZNF638	2056.16	-0.108976	0.1142	0.0933206	0.495176
SLC25A40	97.0363	-0.0192253	0.0981781	0.59541	0.88568
TIMM21	214.665	-0.0279296	0.0943277	0.534899	0.860616
ADD2	46.1107	0.00552938	0.103292	0.549988	0.867496
RASAL2	2138.4	0.00896295	0.0861542	0.850749	0.970068
VPS9D1	529.096	0.0335364	0.101541	0.388331	0.785808
ZNF37A	657.184	-0.0479046	0.0901535	0.414462	0.798616
MARK3	2429.62	-0.0470269	0.0957626	0.344393	0.757395
SLC25A3	4730.32	-0.0624805	0.104357	0.233224	0.665772
FNDC3B	10235.4	0.0138847	0.0798955	0.740318	0.935544
FOSL2	7369.83	0.0317673	0.0990354	0.431442	0.807126
CACNG4	311.139	0.00292353	0.103412	0.611304	0.891421
FRYL	1286.5	-0.074985	0.0992811	0.19587	0.629943
TMEM131	1811.73	-0.0302571	0.0909438	0.515222	0.850767
FSCN1	4467.38	0.037694	0.0983752	0.404357	0.794467
ACTB	145442	0.0121039	0.0982927	0.718703	0.928037
MOCOS	140.671	-0.0196634	0.104414	0.301451	0.725954
PLD1	670.749	-0.0266267	0.105625	0.258069	0.692846
WDR62	55.8345	0.0184562	0.103697	0.385418	0.784947
DLG1	1857.63	-0.062293	0.101434	0.257121	0.691964
RAB7A	3727.15	-0.0497083	0.0878719	0.348738	0.760879
BCAP29	329.529	-0.139939	0.14025	0.0500172	0.400261
SEC31B	348.09	-0.00840836	0.0991833	0.775197	0.94806
SART3	1209.32	-0.0352062	0.0752455	0.50484	0.846296
EXOSC7	419.627	0.032387	0.0990178	0.449281	0.818918
KIFAP3	417.243	-0.0379932	0.0990971	0.394692	0.788623
MKRN2	905.322	0.0361901	0.0817038	0.499744	0.843268
MCM6	511.304	-0.0252208	0.0969571	0.534708	0.860593
REXO2	1257.15	-0.0611699	0.107795	0.225399	0.657802
RBM7	314.82	-0.0795049	0.099336	0.174742	0.604877
RBMS2	4643.78	0.0449064	0.0831424	0.416514	0.799293
BAZ2A	4072.45	0.0356676	0.0885727	0.476732	0.831633
PTPN23	2351	0.199787	0.111178	0.00986765	0.210071
MLH1	605.834	0.014195	0.0882429	0.769373	0.945854
UNG	446.919	0.0500701	0.0855641	0.359469	0.76962
FMO4	28.7073	-0.0267913	0.106902	0.155092	0.584714
KLHL20	823.977	0.0492579	0.103003	0.325642	0.745163
RGS11	169.759	0.032426	0.110321	0.0219751	0.29597
SLC46A1	336.996	0.477402	0.192482	0.000620094	0.0487008
PLXNA2	119.698	0.0321749	0.108495	0.141682	0.567811
SPAG5	146.085	-0.0228466	0.103439	0.385509	0.785022
ANKRD13A	3858.39	-0.0393641	0.095611	0.414551	0.798681
TPD52	11.7755	0.00498765	0.103119	0.668209	0.908111
ACACB	244.556	0.10334	0.181533	0.0169953	0.271363
TRAF4	926.102	-0.00109047	0.0971829	0.973608	0.997046
PAG1	1409.19	0.0289422	0.10487	0.318828	0.740916
GPATCH1	286.334	-0.0152483	0.0856945	0.754784	0.941516
ICAM3	101.541	0.00135817	0.098609	0.977301	0.997368
NT5C2	1696.54	-0.0760672	0.115916	0.14015	0.565545
MCAM	5256.98	0.0194757	0.105406	0.14523	0.57281
GPC4	2920.78	0.0285919	0.107036	0.171	0.600279
MBNL3	17.8396	-0.0146326	0.103887	0.33543	0.753071
CAMSAP3	57.3281	-0.000230381	0.103249	0.979693	0.997573
RAP1GAP	126.364	0.06855	0.13548	0.0167419	0.271363
XAB2	783.719	0.116712	0.121873	0.0786918	0.47252
ARHGEF1	1407.18	0.0282926	0.0925057	0.546959	0.865915
STXBP2	69.6425	0.000761701	0.102307	0.963057	0.994194
MAP2K7	989.984	0.0722296	0.0907887	0.208336	0.643822
DGKD	809.214	0.0299858	0.0823745	0.627939	0.895639
CTTNBP2	95.9258	0.0326789	0.109741	0.0661766	0.447837
RARB	204.469	-1.50291	0.51777	0.000117452	0.0180578
TOP2B	2424.69	-0.202278	0.149807	0.0167921	0.271363
TM9SF3	2460.59	-0.0818775	0.118128	0.151706	0.581471
NFKB2	549.027	0.049397	0.106469	0.263147	0.69605
UBE2T	42.7904	-0.129583	0.266664	0.00519637	0.156422
PPP1R12B	7093.16	-0.0291821	0.106595	0.225581	0.6582
DNAJC10	1663.63	-0.0739113	0.106886	0.188165	0.621043
GTF3C1	4736.79	0.117324	0.0929362	0.064713	0.446416
IL4R	842.817	-0.0413526	0.108635	0.217776	0.651398
USP33	937.755	-0.0689504	0.115497	0.164933	0.594412
PAK3	10.3736	0.00875709	0.103515	0.401407	NA
CAPN6	1315.75	0.0134776	0.104151	0.255816	0.690644
SNRPA	523.653	0.0190419	0.0815987	0.709049	0.924549
EXOSC5	78.7233	0.0539961	0.115526	0.148745	0.577913
DYNC1I2	2047.78	-0.0791699	0.10385	0.175737	0.605701
APBB1IP	154.857	-0.00432179	0.101201	0.851963	0.970292
LRCH4	377.149	0.0987821	0.161744	0.040628	0.370294
FAM76B	143.333	0.000284984	0.095512	0.994832	0.999249
SIRT6	252.159	-0.00354357	0.088701	0.935937	0.989489
POLD3	251.624	-0.0397147	0.103507	0.329475	0.748706
ACTN2	34.1344	-0.00178538	0.102886	0.961215	0.993273
CAPZB	6787.37	-0.00444584	0.0915938	0.919443	0.987308
GPR137B	540.386	-0.0403849	0.10437	0.312467	0.734288
NAALAD2	5.64416	0.00778372	0.10328	0.502819	NA
JADE1	1848.9	0.0558815	0.109122	0.237521	0.671008
SLC25A43	319.6	0.00263306	0.100883	0.91368	0.985331
UBE2A	756.214	-0.0396497	0.0848043	0.459198	0.823811
FGFR1	5500.97	0.00336142	0.0852373	0.979911	0.997573
FBLN1	6895.5	0.00283238	0.102843	0.99088	0.999161
ITGA8	67.817	-0.0171103	0.105115	0.104204	0.516224
MAP2	134.795	-0.0451737	0.115774	0.0506793	0.402744
PIAS2	722.165	-0.0548079	0.0960004	0.294717	0.722315
AMPH	214.185	-0.000756638	0.103015	0.905581	0.983548
ARAF	1215.85	0.0560536	0.0954203	0.317898	0.740084
MCCC1	303.653	0.0593686	0.0952471	0.277791	0.707248
LAMP3	24.8566	0.010915	0.103871	0.27657	0.705715
FAP	2458.94	-1.07954	0.295597	1.0087e-05	0.00406815
NEBL	6.36327	-0.0106529	0.10409	0.122951	NA
ACER3	322.352	-0.258404	0.211524	0.0117176	0.229222
UBE2K	845.38	-0.252473	0.16325	0.00890429	0.202571
PIK3C3	1231.42	-0.0300566	0.089604	0.546673	0.865907
N4BP2	362.967	-0.059937	0.108206	0.227012	0.659186
TIGAR	327.969	0.047821	0.0950653	0.357869	0.768888
TULP3	962.967	-0.00155625	0.0835815	0.976708	0.997368
SYNJ2	3713.65	-0.0487528	0.10344	0.306061	0.729407
ADCY2	49.2684	0.0221152	0.105758	0.168626	0.596123
PPP2R5C	1783.87	-0.0927307	0.0829603	0.1175	0.533454
PMS2P1	151.08	-0.000242156	0.0896829	0.996744	0.999595
GNB1	10385.9	-0.0019779	0.0795463	0.975461	0.997233
HOXA9	241.534	0.303435	0.217389	0.0077773	0.189143
EDN1	253.126	-0.0242971	0.10625	0.15645	0.586498
MLLT10	795.612	-0.0197662	0.0955021	0.612016	0.891421
ZCWPW1	77.6507	0.0587705	0.118768	0.12577	0.5456
ADCYAP1R1	17.9831	0.00158792	0.10349	0.786014	0.950192
NRDC	2831.29	-0.0545098	0.0740962	0.312251	0.734288
VDAC3	1032.69	-0.1103	0.1095	0.0882604	0.486689
PCM1	2311.55	-0.0993094	0.127774	0.106491	0.520956
TNRC6C	1032.6	-0.0891227	0.162083	0.01101	0.223092
CBFA2T2	652.939	-0.000897766	0.084181	0.987999	0.998737
BRINP1	112.376	0.00776107	0.103544	0.383589	0.784335
ITCH	1952.14	-0.0907143	0.0839942	0.12589	0.545749
PKD2L2	1.19179	-0.00863423	0.103861	0.156208	NA
TP53INP2	1579.01	0.0504283	0.107447	0.240361	0.673837
SDF4	3482.05	0.163526	0.110542	0.0242073	0.304838
MYH7B	11.1844	-0.00453658	0.101815	0.825436	0.961767
TP73	5.5367	-0.00511404	0.103343	0.545221	NA
TOLLIP	1229.71	0.05951	0.0907423	0.301248	0.725708
UBE2D4	469.977	-0.0155644	0.0825715	0.755033	0.941516
RUNX1T1	1038.49	0.0293797	0.0996715	0.442227	0.815223
CDH17	1.22217	0.00100818	0.103362	0.868028	NA
THOC1	274.906	-0.083275	0.119516	0.135538	0.560191
FKBP7	237.968	-0.014405	0.0962307	0.696922	0.920067
OSBPL6	148.85	-0.00426741	0.102037	0.809464	0.958032
SLC1A3	1.6319	-0.0074561	0.103811	0.0967441	NA
XRCC5	4324.13	-0.0501789	0.0944171	0.336485	0.753458
LXN	358.512	-1.08097	0.449496	0.000478467	0.0418485
SP140	4.66762	-0.000115869	0.103075	0.959609	NA
MKNK1	556.168	-0.0126241	0.0955617	0.746935	0.937965
TNS1	35262.6	0.0572097	0.121333	0.0797478	0.475116
REXO1	987.041	0.0221581	0.0845401	0.660524	0.905586
SAR1A	2871.26	-0.0448952	0.0838636	0.403635	0.794028
CDC14A	75.023	-0.0231339	0.101874	0.454423	0.820626
RAPGEF3	157.726	0.0129193	0.103165	0.466952	0.827868
CEACAM1	1.01687	-0.00779119	0.103843	0.118302	NA
SENP1	457.68	-0.150473	0.157204	0.0419908	0.374926
DUSP13	1.84342	0.00169841	0.103501	0.462004	NA
CIC	2912.08	0.177636	0.144607	0.0261142	0.31438
LIPE	28.304	-0.029389	0.104366	0.333258	0.751682
FDFT1	1617.93	-0.0192949	0.0899999	0.677502	0.91127
PAFAH1B3	172.851	0.0105416	0.0959971	0.746508	0.937965
OPHN1	418.122	0.000124259	0.097571	0.988781	0.998737
KIF22	245.884	0.0302662	0.0977335	0.473841	0.83048
CARMIL1	459.993	-0.00251698	0.100132	0.932803	0.989045
PGM1	1270.9	0.10077	0.17063	0.0291494	0.328332
DDX1	1521.08	-0.145743	0.136602	0.0453851	0.384598
DNM2	3243.78	0.0804769	0.100797	0.171713	0.600895
EPB41L2	1627.48	-0.0751566	0.131211	0.0852513	0.484489
RIMS1	98.3186	0.0144697	0.104261	0.249374	0.683616
MOXD1	515.786	-0.0393718	0.112333	0.0803893	0.47712
STX7	1153.83	-0.0687416	0.100335	0.231871	0.664736
RABL2B	371.812	0.0114364	0.0914978	0.796698	0.953058
KEAP1	1228.34	0.14329	0.0895212	0.0269459	0.318673
DDX43	14.3594	-0.00582602	0.103404	0.485977	0.836902
PTPRH	60.9522	-0.007542	0.102628	0.647645	0.902414
SLC35C2	886.184	-0.00248147	0.0934252	0.948177	0.990615
CRYBG3	1065.95	-0.0126733	0.0845528	0.797408	0.953278
EPHA6	11.5485	0.0114397	0.10411	0.174653	0.604877
RFX3	254.348	-0.0268144	0.0985956	0.486089	0.836902
RIF1	1599.95	-0.147425	0.147502	0.0441657	0.382537
RAB21	1192.12	0.0262724	0.0937289	0.570291	0.874622
SLC4A4	232.53	0.0372495	0.110327	0.129881	0.55068
SMARCA2	2251.47	-0.0337595	0.091973	0.484866	0.836655
SESN1	322.34	-0.0129373	0.09485	0.74401	0.937262
MID2	307.54	-0.0201437	0.0987593	0.56508	0.873264
COL5A3	546.35	0.0171471	0.104184	0.315759	0.738742
SRCAP	467.087	0.214605	0.152373	0.0148939	0.257366
PUM3	505.399	-0.268326	0.208594	0.0105526	0.219503
CHRNA3	16.2733	0.00253998	0.10331	0.697642	0.920171
KCNN2	32.9929	-0.0165122	0.104743	0.177373	0.606946
CNOT4	788.203	-0.0607427	0.0822353	0.280977	0.710704
PSEN1	1799.39	-0.101024	0.0925418	0.100538	0.511476
CPOX	326.068	-0.0217525	0.0920513	0.627119	0.895639
CLDND1	514.975	-0.114947	0.167169	0.0507374	0.402765
MOK	163.419	-0.0173847	0.0997914	0.579109	0.878229
HSP90AA1	10225.9	-0.111461	0.144198	0.0907921	0.490588
RBL1	120.652	-0.251219	0.401684	0.0134811	0.246203
DLGAP4	5682.09	0.186206	0.129736	0.0193686	0.283458
IGSF9B	43.4628	0.00323296	0.102834	0.792647	0.951858
CROCCP3	297.781	0.0395058	0.105054	0.300912	0.725543
NDC80	37.2299	-0.00239067	0.101391	0.898786	0.982367
AP4E1	706.395	0.0284071	0.0936377	0.534713	0.860593
RSBN1	348.797	-0.00190999	0.0911153	0.961851	0.993463
MAGI3	507.905	-0.0685836	0.102778	0.213624	0.647088
CXCL2	5.12881	-0.00689674	0.103544	0.381134	NA
AFP	0.747975	0.000532145	0.103435	0.884585	NA
COL4A4	144.139	0.0141824	0.10373	0.407585	0.794993
TCF7	63.9532	0.010013	0.10046	0.703325	0.922084
OSTM1	484.284	-0.00328878	0.0934958	0.93389	0.989045
IMPG2	30.4608	-0.00419447	0.101092	0.848284	0.968943
PCNP	843.174	-0.180453	0.171107	0.0277938	0.322424
EXD2	834.039	-0.0124749	0.0905527	0.778571	0.949055
ARG2	22.0089	-0.0112315	0.102265	0.578894	0.878082
MEF2C	197.325	-0.0472744	0.10828	0.237453	0.671008
PTPRC	28.0287	-0.00194525	0.103404	0.668432	0.908111
PKP1	2.00948	0.0105922	0.104197	0.0383792	NA
UBA5	393.262	-0.0886529	0.119068	0.125621	0.5456
STK17B	466.715	-0.0820995	0.135872	0.0807575	0.477533
CDC14B	406.893	-0.00607607	0.095513	0.866345	0.97467
ZNF510	352.833	-0.0153771	0.0911737	0.725858	0.930215
LRP2	17.1156	0.00829979	0.103569	0.381695	0.783039
ZNF506	358.969	-0.0150363	0.0924247	0.727606	0.931315
JMJD4	355.53	0.0466667	0.108413	0.242951	0.677046
DUSP12	167.567	-0.028259	0.0976424	0.492901	0.840287
AACS	905.951	0.0360103	0.0797678	0.469693	0.828817
DELE1	1024.28	0.0229565	0.0684294	0.662934	0.9062
CADPS2	416.251	0.0054811	0.103164	0.613352	0.891421
PCDHB4	46.3007	-0.00307616	0.102277	0.867216	0.974895
PCDHA6	26.9189	0.0144779	0.103357	0.423383	0.802832
PCDHGA2	193.313	-0.000565495	0.101219	0.978955	0.997405
HSPB11	116.469	-0.0161543	0.0990865	0.617746	0.892504
PHLPP1	294.49	-0.0863702	0.140669	0.0709398	0.457563
ATP8B1	904.528	-0.0471042	0.11223	0.177777	0.607471
IL12RB2	2.02166	0.00464524	0.103625	0.161503	NA
SMARCD3	774.876	0.0560519	0.107088	0.238014	0.671537
WDR70	560.219	-0.0967832	0.117755	0.112475	0.528242
FYB1	0.708293	0.00169434	0.103504	0.635394	NA
MPP4	36.4372	0.00283729	0.102553	0.860637	0.973025
STRADB	226.312	-0.0366422	0.102134	0.364498	0.772766
BZW1	1409.79	-0.404947	0.13647	0.000170998	0.0229882
PGR	728.858	0.00993785	0.10133	0.675657	0.910682
C1QTNF3	30.6018	-0.0178766	0.103759	0.357505	0.768888
ME2	519.784	-0.106136	0.133353	0.0816956	0.479635
C5orf22	411.379	-0.0301618	0.0956986	0.498292	0.842475
CCNT2	612.716	-0.153604	0.152601	0.0414239	0.374926
FAM135A	198.775	-0.0455059	0.112788	0.14538	0.57281
COL19A1	130.34	0.0113325	0.103515	0.407456	0.794993
EPB41L3	58.0239	0.00700457	0.103775	0.0773786	0.470461
COBLL1	1210.37	0.0985335	0.179569	0.00802521	0.191957
DLG3	578.107	-0.0321168	0.0913169	0.512129	0.849093
KCNK2	312.413	0.0103581	0.100182	0.725824	0.930215
SERTAD4	921.431	-0.0160944	0.0995112	0.613855	0.891421
TRAF5	1508.06	-0.006561	0.100092	0.800959	0.95485
MRPL22	209.954	-0.115019	0.138736	0.0740019	0.462895
GEMIN5	695.184	-0.0689435	0.0982979	0.224274	0.656421
NFE2L1	10366.6	0.138704	0.149601	0.0510304	0.403424
SEMA5B	14.3843	-0.000270266	0.103492	0.986147	0.99814
GSK3B	3433.19	0.0357572	0.0852534	0.494716	0.840893
ITGB5	11993.7	0.27252	0.16829	0.00694323	0.179165
ERC1	4401.01	-0.02462	0.0850318	0.633697	0.898537
XPO1	1758.83	-0.112519	0.115493	0.085834	0.485348
RNF13	313.653	-0.0460441	0.100362	0.329876	0.748706
TRPM3	1.59107	0.00496815	0.103472	0.451586	NA
PALB2	281.808	-0.323394	0.189113	0.00490752	0.153231
DOP1A	832.253	-0.0136179	0.0900244	0.765867	0.944447
LYRM2	467.07	-0.0176402	0.0916878	0.6914	0.917583
BCKDHB	161.994	0.0200474	0.0971332	0.612421	0.891421
KAT6A	2192.35	-0.0658571	0.0697703	0.217907	0.651581
TUT7	1400.6	-0.0268276	0.0820075	0.608307	0.89121
ULK2	850.112	0.0132782	0.0824701	0.81088	0.958483
GRHL2	0.668683	-0.000788429	0.103439	0.823075	NA
TNPO1	2984.87	-0.0859294	0.133409	0.104352	0.516391
PLOD1	11725.7	0.0405359	0.107113	0.261615	0.695019
P2RX5	17.9384	0.00335174	0.10141	0.869941	0.975131
ITGAE	234.795	-0.0250109	0.0952009	0.5604	0.871699
DIS3	653.3	-0.0512003	0.103685	0.28267	0.712639
PIBF1	255.979	-0.0616441	0.113045	0.18729	0.619706
TDRD3	376.987	-0.0433993	0.0892213	0.408487	0.795017
NUFIP1	133.811	-0.0225154	0.0992362	0.528912	0.857034
PDS5B	1028.27	-0.0526012	0.104218	0.274211	0.704441
OXCT1	550.632	0.0158103	0.0986358	0.647459	0.902328
RRAGB	374.493	-0.0382868	0.0870695	0.463123	0.825879
EPYC	4.39123	0.00470227	0.103248	0.611965	NA
CYLD	1321.22	-0.0260474	0.090019	0.586889	0.882003
SLC27A5	67.1919	0.00880533	0.0993888	0.764676	0.943975
ZNF324	262.293	0.0798766	0.104989	0.170757	0.600279
ZNF671	144.846	0.0189133	0.0944169	0.65075	0.903274
ZNF416	160.44	-0.0131986	0.0937215	0.732958	0.932785
ZNF586	348.053	-0.0045962	0.0909131	0.914458	0.985819
ZNF446	206.714	0.0403737	0.103484	0.324026	0.744624
ZNF264	1230.6	0.0615679	0.0903585	0.291382	0.719925
RPS5	4470.92	-0.0586727	0.0967298	0.295098	0.722577
FAT1	32120.1	0.118381	0.138525	0.0715496	0.459064
YTHDC1	1722.27	-0.0704102	0.110693	0.181456	0.611293
CHMP2B	410.687	0.00702921	0.093579	0.85892	0.972561
SMAP2	518.921	-0.00850002	0.094173	0.831533	0.963947
PPIE	465.689	0.00606696	0.0877082	0.899654	0.982367
ZMPSTE24	770.375	-0.034843	0.0954222	0.46385	0.825879
STARD7	2145.59	0.020221	0.0773356	0.698329	0.920309
NOA1	424.396	0.0160511	0.087556	0.739901	0.935276
REST	2015.61	-0.0294302	0.0852623	0.559476	0.87138
HAL	8.20788	-0.00176389	0.102548	0.899906	NA
SSH1	5813.2	0.0197789	0.0910948	0.59645	0.88568
GSTP1	3903.89	0.086367	0.101649	0.150551	0.580043
APLP2	7934.91	0.0120055	0.094073	0.86593	0.97467
FAM234B	257.435	-0.0191263	0.0955979	0.63436	0.898537
SLCO1A2	61.0625	0.00316609	0.103546	NA	NA
WBP11	1080.83	-0.123148	0.114425	0.06693	0.448227
EIF3I	2233.54	-0.0458471	0.0799491	0.397331	0.790141
NKAIN1	60.3807	0.0606629	0.128337	0.0159112	0.266453
COL16A1	4902.23	-0.00283549	0.102443	0.79662	0.953043
TXLNA	4446.18	0.0407105	0.0770376	0.450472	0.819702
APOB	8.20787	-0.00429685	0.103116	0.662692	NA
NCOA1	1465.97	-0.0597207	0.0759599	0.2758	0.704493
AGBL5	641.028	0.203086	0.178729	0.0209764	0.29195
EFR3B	49.037	0.0311083	0.10764	0.172853	0.603141
KIF3C	1487.61	0.0229118	0.095801	0.587511	0.882301
RAB10	1515.35	-0.0586814	0.0927624	0.288937	0.718383
GCKR	8.00151	0.021451	0.106006	0.102401	NA
HADHA	3053.83	-0.0580158	0.0853184	0.301816	0.726214
MAPRE3	434.569	0.13379	0.144769	0.0555657	0.421724
CAD	2085.71	0.0817026	0.118438	0.142852	0.569061
CD59	6020.35	-0.00664461	0.0962168	0.867725	0.974895
CD82	499.655	-0.0529177	0.116144	0.113635	0.528668
BCORL1	1259.31	0.105262	0.1203	0.104909	0.517228
ATRX	2625.47	-0.0350819	0.0891455	0.463688	0.825879
AK6	63.3817	-0.161529	0.334574	0.0138089	0.249677
MYNN	292.158	-0.0109817	0.0809527	0.826866	0.962088
MECOM	93.016	0.0379321	0.111246	0.099276	0.508965
SCAMP1	567.121	-0.0861721	0.110842	0.144536	0.571707
PREP	1009.91	-0.0376744	0.0905252	0.460446	0.824211
HACE1	367.145	-0.090368	0.110706	0.133725	0.558076
SEH1L	565.719	-0.037412	0.0892168	0.370107	0.775929
WDR47	695.313	0.00282998	0.0911248	0.952451	0.991442
WDFY1	989.509	-0.162178	0.180047	0.0349292	0.352389
OVGP1	91.6017	0.0151071	0.100765	0.595487	0.88568
SLC25A24	904.983	1.43013e-05	0.0843696	0.997273	0.999821
MAP3K4	1101.61	-0.205547	0.151397	0.0164882	0.269889
PILRA	20.4698	0.00142556	0.102352	0.92536	0.988092
IGSF9	11.1349	0.00206385	0.103298	0.756347	0.941686
ABCB1	2.76789	-0.00404691	0.103417	0.533612	NA
ZNF213	383.28	0.0909188	0.136099	0.0902848	0.489487
AKR1B1	662.649	-0.0339048	0.100429	0.406075	0.794993
CPNE3	1469.81	-0.0289585	0.0847411	0.533025	0.859219
RRN3	738.493	0.0317154	0.0859722	0.537558	0.862181
CTTN	13272	0.0725736	0.0979305	0.266452	0.698811
WNT11	37.1026	-0.0202007	0.10562	0.127413	0.547515
MTIF2	389.862	-0.0578145	0.104973	0.254567	0.689379
DDHD2	949.706	-0.0168031	0.0881294	0.719546	0.928191
TTC39A	15.0299	0.00736534	0.102669	0.637149	0.899232
EPS15	1579.01	-0.142412	0.121065	0.045559	0.384598
ORC1	23.926	-0.0443042	0.113467	0.110218	0.525352
MGST2	74.959	0.00672655	0.102077	0.712124	0.92555
CHERP	1133.53	0.102938	0.0832382	0.0887159	0.487455
ATG16L1	730.522	0.0573755	0.0970508	0.274227	0.704441
USP40	1102.64	0.0101771	0.0931367	0.807592	0.957323
POMGNT1	1605.16	0.0811231	0.107598	0.157971	0.587645
RAD54L	33.7168	-0.0286055	0.1067	0.203581	0.639228
MAST2	3408.94	-0.00878419	0.0932339	0.847932	0.968846
DNAJA1	2956.53	-0.150159	0.131379	0.0394737	0.368391
B4GALT1	4249.83	0.0134121	0.0955548	0.698826	0.920337
CHMP5	732.655	-0.010641	0.0848281	0.827483	0.962293
NFX1	1265.04	-0.0114431	0.0603932	0.817914	0.959879
DIMT1	253.972	-0.225172	0.324094	0.0164046	0.269716
IPO11	361.7	-0.0173558	0.0933053	0.684271	0.914448
EIF2AK1	2277.43	0.0106427	0.0786712	0.821558	0.960713
EPDR1	1044.43	-0.0129892	0.10323	0.404229	0.794397
SNX10	5.18988	0.0104719	0.104001	0.186586	NA
SEPHS1	626.732	-0.00135306	0.0812758	0.977492	0.997368
MRPL28	548.213	0.0573462	0.102795	0.357932	0.768888
HBQ1	1.26541	-0.00128365	0.103435	0.735809	NA
ITPKC	632.43	0.0263694	0.0860613	0.599871	0.886827
FAT2	2.2799	-6.59565e-05	0.103283	0.994642	NA
RBM22	758.066	-0.0709852	0.0934465	0.215706	0.649027
TMED2	3843.59	-0.0409665	0.0769951	0.444734	0.816715
ERO1B	97.6175	-0.0119184	0.101001	0.640682	0.899943
ZFAND6	596.936	-0.255082	0.145487	0.00637068	0.171607
HSD17B2	457.763	-0.000556107	0.10331	0.908792	0.984408
TXLNG	376.434	-0.0551019	0.0962339	0.303243	0.727334
PPEF1	0.818343	-0.000181709	0.103448	0.935547	NA
LAT2	15.2253	-0.0111853	0.102234	0.584195	0.880531
HUWE1	17015.4	0.0454302	0.0774098	0.298736	0.725066
ZW10	259.011	-0.0592147	0.0978818	0.277502	0.707047
ALG9	178.472	-0.0338999	0.100109	0.417205	0.799657
NOX4	1548.4	0.0408443	0.110779	0.160051	0.589792
ACOX3	688.218	0.0401409	0.106555	0.274173	0.704441
MTMR2	1391	-0.175158	0.224712	0.027602	0.321861
PPP1R15A	3330.08	-0.0119332	0.092538	0.779013	0.949265
HSD17B14	84.8422	0.0471519	0.114564	0.114762	0.528668
TRIP6	1521.63	0.0363449	0.0897448	0.468956	0.828318
ACHE	72.9256	0.0339409	0.108856	0.150898	0.58044
FTL	32027.2	-0.00600338	0.0894806	0.974507	0.997233
SRRT	1900.45	0.033845	0.093783	0.467377	0.827868
BAX	1524.73	0.000972223	0.0886171	0.987726	0.998737
NLK	442.09	-0.00786537	0.0925236	0.849186	0.969167
PIGS	1139.38	0.0984858	0.116214	0.114109	0.528668
ADAMTS2	12213.8	0.1113	0.118079	0.0870245	0.485412
ATXN7L3	1789.62	0.0605643	0.0836986	0.288737	0.718383
PGS1	728.601	-0.0184657	0.0936118	0.670228	0.909103
PSMC5	1422.79	0.0455877	0.0896478	0.39122	0.787307
UIMC1	800.592	-0.098937	0.105546	0.112203	0.528242
CETP	0.706927	-0.000109679	0.103404	0.961344	NA
MMP2	86956.9	-0.0946849	0.121609	0.113125	0.528668
LPCAT2	1756.9	0.0293807	0.102005	0.405774	0.794993
GNAO1	386.104	0.00107852	0.103207	0.81066	0.958388
OGFOD1	925.66	-0.0546094	0.095672	0.303912	0.72774
SH3BP2	1966.25	0.0208095	0.0991757	0.553008	0.867496
NOP14	1061.65	0.11337	0.107968	0.0868725	0.485412
ADD1	7619.85	0.101551	0.0920379	0.0981036	0.505827
L2HGDH	87.1128	0.0073176	0.0961568	0.843254	0.96703
TXNDC16	108.843	-0.595608	0.269485	0.000983125	0.0676694
RTRAF	953.76	-0.258679	0.163599	0.0081	0.192793
NID2	2024.41	-0.0390234	0.110525	0.151326	0.580784
GMCL1	220.961	0.0116848	0.0927173	0.782065	0.949474
SF3B2	4264.92	0.0832405	0.0890534	0.171714	0.600895
KLHL42	1515.08	0.0196885	0.0929302	0.641644	0.899943
GNAS	14213	0.052319	0.0828084	0.341837	0.756691
DNM1L	1017.8	-0.0447883	0.0929354	0.380991	0.782609
PTHLH	485.826	-0.00132617	0.101378	0.93773	0.989699
PHACTR3	1.42537	-0.000243258	0.103493	0.991497	NA
ERGIC2	503.195	-0.113138	0.152038	0.0649018	0.446416
TFAP2C	205.452	-1.4432	0.423289	2.42433e-05	0.0066413
AURKA	92.124	-0.0278066	0.102727	0.401947	0.792916
CASS4	15.8805	0.00020073	0.102765	0.990426	0.999155
PIR	68.5857	0.0214051	0.102593	0.437684	0.811795
AAMDC	269.668	-0.0430405	0.0999446	0.353085	0.764342
RFX2	448.57	0.0272421	0.103777	0.386324	0.785211
METTL2A	352.833	-0.044683	0.0993968	0.334498	0.752258
SULT2B1	2.6148	-0.00276634	0.103308	0.699725	NA
ALG6	41.1683	-0.0221778	0.102248	0.449179	0.818918
CNOT3	1012.42	0.0728036	0.10869	0.200233	0.635827
GP6	7.63939	0.000735009	0.102788	0.95158	NA
PTPN4	444.785	-0.0383836	0.100703	0.375634	0.779118
DDX18	912.289	-0.0779095	0.0866291	0.180883	0.610944
KHSRP	3685.37	0.0569228	0.0765362	0.293515	0.721783
GNA11	3234.64	0.0592645	0.0926687	0.270726	0.702098
ASAP3	1720.07	0.0702093	0.112607	0.20266	0.638378
EDEM2	463.147	0.0725114	0.0968748	0.207502	0.643097
DNMT3B	128.048	-0.0516252	0.117298	0.0978802	0.505827
TPX2	320.283	-0.0278256	0.105065	0.298719	0.725066
FER1L4	495.828	0.0303787	0.107842	0.153152	0.582487
PDRG1	200.739	0.013923	0.0969586	0.706793	0.923912
EPB41L1	1978.13	0.112642	0.0963353	0.0765186	0.469088
SLC15A1	1.97519	0.000232367	0.103372	0.970842	NA
DOCK9	684.273	-0.0154614	0.0974339	0.663651	0.906243
ANKRD10	1375.39	-0.0450375	0.10951	0.218114	0.651739
TGDS	73.2233	-0.00898684	0.0978402	0.786864	0.950284
DOCK3	199.061	0.059337	0.128098	0.007938	0.191631
C3orf18	284.407	0.0971432	0.121504	0.109671	0.524822
COQ9	479.752	0.0351832	0.0848479	0.501089	0.843557
KIF9	65.6972	-4.49716e-05	0.101804	0.978994	0.997405
ARHGAP28	301.58	-0.0102582	0.101973	0.622401	0.894163
CRLS1	133.44	0.0176254	0.0955778	0.660004	0.905586
PPP1R13B	443.138	-0.0766166	0.113641	0.163855	0.593757
ATRN	4334.96	0.0546491	0.101458	0.293054	0.721406
SMOX	331.145	-0.0382679	0.100995	0.371008	0.776176
SIGLEC1	0.962346	0.00166146	0.10341	0.730447	NA
FKBP1A	2156.88	-0.101235	0.113688	0.106188	0.519808
NSFL1C	1251.22	0.0381684	0.0763168	0.475165	0.830688
SLC4A11	127.476	0.0449902	0.116442	0.0287955	0.327394
DNAAF9	1583.99	0.0720284	0.101903	0.20356	0.639228
ZNF343	309.204	-0.00436998	0.0922503	0.918312	0.987043
EBF4	479.561	0.0259177	0.0970977	0.510854	0.848379
CPXM1	306.061	-0.0133275	0.104067	0.271119	0.702609
MAVS	4947.18	0.0388016	0.0813798	0.474676	0.830622
LZTS3	634.494	-0.00763523	0.0966298	0.783715	0.949845
XRN2	1665.39	-0.228177	0.101213	0.00283927	0.118408
KIZ	380.803	-0.0443136	0.0964677	0.369081	0.775151
DYNLL1	1969.57	-0.0240539	0.0941831	0.582272	0.87971
TESC	12.0007	-0.000338422	0.103492	0.992249	0.999249
SNX5	626.998	-0.0694915	0.0942727	0.227547	0.659563
RPL6	7431.45	-0.112872	0.119735	0.0836898	0.482889
MAPKAPK5	806.575	-0.0363029	0.0752583	0.510484	0.848379
P2RX7	37.2661	-0.0243066	0.104969	0.287178	0.716784
ESF1	230.404	-0.082741	0.135067	0.0870466	0.485412
RBBP9	401.246	-0.0468082	0.0964032	0.350984	0.762238
ANAPC5	2070.96	0.0187009	0.0868709	0.701585	0.921588
SLC23A2	1418.12	-0.111292	0.0936776	0.0731174	0.462521
SLC8B1	519.316	0.0316487	0.0943344	0.491514	0.840081
TMEM230	1047.4	-0.0957441	0.113834	0.118262	0.536242
DZANK1	73.3123	0.206429	0.374219	0.0164219	0.269716
KDM2B	815.856	0.0524223	0.0907278	0.322768	0.744012
CFAP61	0.750474	-0.00238601	0.10342	0.624591	NA
TASP1	149.508	0.0199974	0.0990324	0.56728	0.87411
OAS1	23.3835	-0.000761613	0.103339	0.889711	0.981299
GCN1	5289.92	0.10202	0.111726	0.119865	0.538949
RPLP0	14474.4	-0.0230395	0.0954623	0.581571	0.879383
PXN	4771.73	0.00806204	0.0867785	0.862405	0.973357
SIRT4	24.6461	0.0256267	0.104843	0.306665	0.729407
KIF16B	596.704	-0.00614	0.0849343	0.906841	0.984084
TRMT6	202.159	-0.0421766	0.100332	0.354207	0.765325
CHGB	5.69772	0.011739	0.103695	0.365348	NA
PEBP1	3228.7	0.0122015	0.0922674	0.778339	0.949055
BRAP	606.214	0.00832828	0.0833628	0.882001	0.980142
ERP29	1544.08	-0.0136288	0.0750159	0.774999	0.948034
NOS1	12.3364	-0.00032418	0.103492	0.992447	0.999249
FUS	3548.28	-0.0218696	0.0942911	0.595695	0.88568
IGBP1	931.171	-0.332832	0.152582	0.00171929	0.0924532
FXYD5	725.494	0.00420837	0.0981033	0.895466	0.981671
ZNF302	295.504	0.0027497	0.087935	0.955183	0.992717
GRAMD1A	1354.49	0.0391797	0.0954981	0.423893	0.802832
HEPH	111.164	-0.00624262	0.103576	0.345892	0.758283
CDIP1	954.233	0.137722	0.207297	0.0329067	0.345461
CMTM1	64.9853	-0.039508	0.105731	0.287875	0.717645
KCNH4	1.12936	-0.0032323	0.103536	0.487992	NA
GANAB	10926.1	0.0312394	0.0743623	0.542157	0.864847
GMIP	269.347	0.0443281	0.106726	0.255895	0.690644
RBM41	251.555	-0.0490822	0.0906834	0.359347	0.76962
BIRC5	111.041	-0.022967	0.103993	0.351593	0.762704
LAG3	20.424	0.0361528	0.111819	0.0271423	0.319609
MLF2	2746.38	0.0342658	0.0848575	0.515442	0.850767
OTUB2	67.667	-0.00203255	0.099838	0.937166	0.989699
DDX24	4453.63	0.0354143	0.100662	0.42119	0.801666
ZBTB25	417.087	0.042859	0.0944261	0.401307	0.792466
NECAP1	377.263	-0.0716463	0.101198	0.206731	0.641698
ARHGAP4	60.4003	0.0307408	0.107617	0.175206	0.605163
ANKRD24	38.8722	0.0477074	0.115784	0.0922588	0.49186
DHX32	926.033	0.00770852	0.0968295	0.816442	0.959446
RCOR1	1074.74	0.00486959	0.0877114	0.914792	0.986106
GPATCH2L	1891.18	-0.0712597	0.0852548	0.211429	0.64531
LTBP4	2012.62	-0.00766348	0.0980974	0.813035	0.958907
BLVRB	261.083	0.0461417	0.102321	0.315682	0.738742
SLC9A1	2008.77	0.0534406	0.104252	0.267337	0.698972
SPTLC1	1037.26	-0.0587074	0.0940605	0.285378	0.714956
PAPOLA	2365.85	-0.298018	0.104493	0.00037599	0.0364478
CCNK	1110.44	-0.0195685	0.0779261	0.700823	0.921379
PCBP4	999.677	0.0195053	0.0960231	0.634224	0.898537
YPEL3	586.449	0.304487	0.158566	0.00356832	0.130172
MRPS33	176.918	-0.0371783	0.097466	0.415775	0.799293
NDUFB2	652.533	-0.0648874	0.096257	0.245454	0.680303
NUDC	1172.58	0.00760041	0.0810298	0.881157	0.980142
MAEA	1422.41	0.143812	0.101995	0.0359413	0.354987
ICAM1	787.457	0.0195848	0.102317	0.469167	0.82859
STRN4	2025.17	0.0234683	0.0797513	0.660414	0.905586
IRAK3	21.3376	-0.00270987	0.103391	0.637833	0.899489
MUL1	788.245	0.024485	0.0874259	0.62369	0.894288
TFAP4	123.863	0.0296917	0.104297	0.343621	0.757117
PDCD7	446.019	-0.0141437	0.0822471	0.78134	0.949474
SPG21	1284.3	-0.223169	0.126847	0.0079106	0.191631
DNAJB11	786.058	0.0172896	0.0886503	0.714219	0.926277
P3H2	639.716	-0.27974	0.288723	0.0118002	0.229969
THPO	7.17534	0.0115931	0.104005	0.231801	NA
CHRD	212.194	0.0554307	0.125175	0.00879268	0.201041
FLT3LG	15.0649	0.000969352	0.102193	0.952229	0.991425
RAB11FIP3	1516.59	0.104058	0.128043	0.094095	0.496968
GNPTG	918.176	0.197528	0.133269	0.0160348	0.266649
ZNF268	327.23	-0.0193655	0.0943841	0.643915	0.901026
GOLGA3	8183.27	0.211175	0.146273	0.0142887	0.254387
PABPC4	3395.37	0.0385292	0.0849037	0.510725	0.848379
CERS4	259.521	-0.00441347	0.0992386	0.875395	0.977156
MCOLN1	456.803	0.253187	0.171645	0.00974381	0.208979
USP48	1248.08	0.00365158	0.0840431	0.947331	0.990333
EFNB1	689.926	0.0319448	0.097342	0.463457	0.825879
PDPR	1727.42	0.012111	0.099383	0.694094	0.918898
AARS1	7215.73	0.0347739	0.0965099	0.49169	0.840081
GLG1	9039.07	0.0595048	0.084826	0.287424	0.717276
KIF4A	73.901	-0.014605	0.102918	0.467232	0.827868
TNRC6A	3636.38	0.0147355	0.08813	0.73858	0.934619
PLEKHG2	3308.28	0.0341965	0.0991691	0.404571	0.794746
DLL3	29.2383	0.0102748	0.102457	0.591987	0.884083
NAT14	404.967	0.011145	0.090401	0.802675	0.955347
PITPNM2	552.721	0.0110261	0.100289	0.703614	0.922084
EXOC1	707.947	-0.0303633	0.0924813	0.521309	0.853741
RBM27	173.159	-0.0472598	0.102824	0.303327	0.727334
POU4F3	2.54601	-0.00356692	0.103319	0.626484	NA
OSBPL8	1829.97	-0.158161	0.189627	0.0352911	0.353524
DTX2	198.332	0.0209762	0.0938673	0.629599	0.896539
PUS7	329.519	-0.0955521	0.122327	0.115424	0.529658
LAMB4	5.90651	0.0072594	0.103271	0.519127	NA
NRCAM	158.554	0.0313237	0.1088	0.101316	0.511476
LAMB1	18900.2	-0.0278169	0.104147	0.341769	0.756691
SLC26A4	4.6504	-0.0137764	0.104123	0.261086	NA
DLD	611.676	-0.103924	0.112867	0.100554	0.511476
WDR7	814.921	-0.0243285	0.0829231	0.639109	0.899833
TXNL1	686.993	-0.105235	0.128497	0.0796365	0.474843
ABCC6	13.7865	0.00878615	0.103396	0.421193	0.801666
CMTM6	1206.62	-0.0362393	0.0986121	0.40906	0.795589
ITGA6	3342.02	0.0204186	0.104213	0.334465	0.752258
RAPGEF4	99.5469	0.00250454	0.101714	0.89062	0.981316
MAP3K20	4592.7	-0.0041944	0.100286	0.857891	0.972251
FH	727.443	0.010891	0.0969741	0.765226	0.944177
SEL1L3	605.646	0.000942494	0.103206	0.713755	0.926096
TF	8.7295	-0.00692798	0.102616	0.673839	NA
CDV3	3576.95	-0.106414	0.117467	0.0974839	0.505827
MYO15A	22.142	-0.00632165	0.102046	0.733424	0.932936
ALKBH5	3586.74	0.227484	0.144002	0.0105369	0.219503
NLRP1	1083.03	-0.0166074	0.102427	0.545559	0.865703
PITPNM3	123.094	0.0630024	0.124366	0.0845479	0.483844
SPAG7	999.275	0.00448836	0.0968967	0.894444	0.981671
ORC6	44.0674	-0.0262937	0.100865	0.455989	0.821913
ZFHX4	2043.04	0.021635	0.0932267	0.625271	0.895385
CPA1	3.07646	0.00610086	0.103587	0.333385	NA
ZC3HC1	337.521	0.0129331	0.087079	0.789202	0.951291
ESR1	79.793	-0.0342122	0.108837	0.155405	0.584714
RGS17	15.0674	-0.0150927	0.104538	0.178562	0.608799
ANGPT2	3.5529	-0.0107109	0.104222	0.0471785	NA
TMEM101	231.12	-0.0322116	0.0987845	0.447254	0.817844
CD200	1400.64	0.00243638	0.102058	0.89259	0.981613
CCDC80	30316.5	-0.0108866	0.102543	0.558445	0.870766
PSME1	1066.22	-0.190728	0.213607	0.0244204	0.305392
PPP2R3C	230.253	-0.0338675	0.0960567	0.45997	0.8241
HAUS4	95.8947	-0.032839	0.102947	0.363549	0.772126
JPH4	36.501	-0.00421315	0.10301	0.710168	0.925079
SLC7A8	110.657	0.000392047	0.100717	0.995521	0.999249
OSGEP	415.069	0.00202694	0.0874863	0.976783	0.997368
SLC22A17	645.29	0.0547352	0.113258	0.186161	0.617942
RNF31	43.4012	0.00598195	0.101223	0.790866	0.951858
SCFD1	838.595	-0.113642	0.131435	0.079809	0.47519
G2E3	336.01	-0.041471	0.101945	0.339396	0.754913
HECTD1	5076.38	-0.0223357	0.0851447	0.618449	0.892504
HNRNPC	4137.38	-0.0384514	0.0774172	0.469714	0.828817
SUPT16H	2848.62	-0.0770885	0.0988633	0.185962	0.617473
TOX4	1726.9	-0.0206267	0.0766713	0.689396	0.916262
GEMIN2	81.4861	-0.0128002	0.0962631	0.731976	0.932263
TGM1	64.1228	0.0514746	0.121652	0.00977946	0.208979
TINF2	882.582	0.0160302	0.0867137	0.965784	0.995119
SEMA6A	183.655	0.00852462	0.103595	0.373946	0.778228
TRPM7	1328.3	-0.263146	0.158678	0.00734709	0.182971
TYRO3	392.497	0.0130664	0.100892	0.627729	0.895639
WDR76	119.525	-0.059515	0.11898	0.128166	0.548921
CAPN3	24.4483	0.0258604	0.105108	0.288345	0.718065
SNAP23	740.263	-0.0330092	0.0795966	0.527095	0.856899
TBX15	2.00187	-0.00679974	0.103644	0.280671	NA
PHGDH	3915.51	-0.00982086	0.0998056	0.682269	0.913394
COL9A3	65.3258	0.0244109	0.107145	0.0745488	0.462895
EZR	4978.63	0.00678116	0.10013	0.805141	0.956616
MYL6	18594	0.0286762	0.0994705	0.395811	0.78911
AGO1	2429.84	0.0323635	0.0724109	0.549429	0.867459
TEKT2	2.29648	0.00135173	0.103251	0.8507	NA
CLSPN	97.7561	-0.0404215	0.109854	0.185652	0.616956
RFFL	307.138	-0.256881	0.238556	0.0120748	0.232455
UNC13D	15.8605	1.96314	0.566591	2.71952e-05	0.00701214
MFSD11	374.635	0.0110663	0.0801643	0.824679	0.961562
DPYSL2	15791.3	0.0245031	0.0869757	0.623078	0.894288
TGFB2	1621.38	-0.00252884	0.101463	0.878421	0.979096
GPATCH2	499.847	-0.0250818	0.0830384	0.62164	0.8938
NUP50	988.928	-0.265066	0.104582	0.00113437	0.0721039
CDC45	23.4766	-0.0252693	0.10586	0.223317	0.65447
COMT	2924.36	0.111721	0.134696	0.0822088	0.480226
ADA2	103.417	-0.00718213	0.103559	0.378889	0.781183
ECHDC1	525.553	-0.0983798	0.134298	0.0924042	0.492052
LRRFIP2	1759.06	0.0341002	0.097059	0.448232	0.81861
SEC22C	1049.79	0.0202211	0.0714819	0.687463	0.915511
XYLB	158.603	0.0372326	0.0979139	0.413497	0.798279
HDAC6	917.316	0.0765504	0.124112	0.125249	0.544949
OR1I1	0.667914	-0.00361068	0.103564	0.321452	NA
CDC6	80.1359	-0.0266261	0.104171	0.342556	0.757117
UPRT	157.456	0.000408094	0.0915884	0.99138	0.999249
CDC23	529.519	-0.0285744	0.0918601	0.54399	0.86565
AAAS	718.283	0.117387	0.136087	0.0740661	0.462895
CBX5	4028.98	-0.12024	0.0980871	0.0663728	0.447837
FMO2	36.2042	-0.00405351	0.101485	0.839594	0.96637
SUCO	1008.11	-0.0276742	0.0988914	0.475798	0.830936
MSH2	226.305	-0.115244	0.168184	0.0493219	0.397669
MAP3K1	458.478	-0.0567395	0.109308	0.218436	0.651763
DHPS	64.9035	-0.00128369	0.100361	0.956185	0.992717
HOOK2	359.411	0.0220075	0.0995874	0.522697	0.854096
ARCN1	4552.63	0.0237952	0.0785408	0.635173	0.898662
EPB41L4B	35.2404	-0.0102316	0.103381	0.44315	0.815681
TMEM38B	75.8719	-0.00424852	0.0971041	0.902374	0.982367
PSMD5	840.758	-0.117949	0.12556	0.0772856	0.470461
PTGS1	309.895	-0.0277595	0.107281	0.138625	0.563625
NUP188	1520.48	0.0213172	0.0864826	0.652696	0.903805
CRAT	1244.61	0.158977	0.180005	0.0363467	0.35729
SH2D3C	16.3131	0.0222391	0.106548	0.0502323	0.400287
NANS	767.505	-0.0229189	0.0952759	0.578896	0.878082
TBC1D2	1243.79	0.0036531	0.0947095	0.950232	0.990912
WHRN	266.921	-0.0290536	0.0859465	0.567523	0.874128
CWF19L1	385.765	-0.00452875	0.0929933	0.911659	0.984946
SEMA4G	258.352	0.0673676	0.120558	0.136239	0.561212
BTAF1	1285.04	-0.225153	0.145688	0.0109491	0.223092
IKZF5	228.739	-0.0490639	0.0970365	0.333798	0.752198
TLL2	34.6758	0.0453407	0.11737	0.0106226	0.220327
CYP26A1	0.74598	-0.0011142	0.103457	0.748	NA
TDRD1	5.08087	0.000592636	0.103394	0.917692	NA
SORBS1	5945.38	0.0109718	0.103816	0.31385	0.735641
CRTAC1	14.6531	-0.00908455	0.103587	0.373582	0.777935
BAMBI	425.679	0.011785	0.103725	0.354387	0.765334
IL11	59.7953	0.0320802	0.108557	0.139669	0.56486
WAC	2517.03	-0.188134	0.0988347	0.0089701	0.203178
CREM	180.148	-0.0802928	0.115385	0.149444	0.57872
NUBP2	456.804	0.167299	0.188183	0.0324287	0.342118
HIVEP1	1785.34	-0.030364	0.0981173	0.387977	0.785313
FKBP5	68.7132	-0.0115997	0.10308	0.500536	0.843268
SRPK1	905.008	-0.112912	0.107168	0.0730259	0.462189
BRPF3	1430.14	0.0712458	0.0969461	0.213897	0.647088
MRPS18A	400.235	-0.00109547	0.0866723	0.98006	0.997573
TMEM14A	145.062	-0.441838	0.277866	0.00371964	0.133677
EFHC1	370.635	0.00846321	0.0990415	0.77922	0.949279
HSP90AB1	13835.2	-0.0511102	0.0830313	0.350103	0.761773
CDC5L	1063.23	-0.0587674	0.105713	0.241644	0.675326
ITPR3	1313.11	0.0108626	0.101929	0.694533	0.918976
ZNF184	168.28	-0.0099517	0.0955182	0.791125	0.951858
DSP	20557.4	0.0451465	0.113968	0.10823	0.522321
SIRT1	393.939	-0.020027	0.0916242	0.656744	0.904873
HNRNPH3	1214.78	-0.081903	0.106177	0.170513	0.599843
IFT74	169.39	0.0144151	0.0970086	0.692339	0.917804
JAK2	365.049	-0.0699201	0.117389	0.14967	0.579172
ABL1	7530.25	0.0223589	0.0976718	0.379964	0.781734
ACOT7	546.417	0.0546068	0.116484	0.128846	0.549431
SH3GLB1	2044.99	-0.161374	0.097783	0.0189555	0.28026
CDC7	16.7519	-0.0179994	0.104349	0.305792	0.72939
SYDE2	550.051	0.0037455	0.0962476	0.915352	0.986328
PCSK5	499.553	-0.0316061	0.105978	0.268633	0.700229
SCD	4986.22	-0.0195719	0.100121	0.545593	0.865703
TMED1	391.604	0.00253761	0.086068	0.949334	0.990849
ABLIM1	1619.13	0.00959085	0.0936193	0.814308	0.95896
ERMP1	1493.46	-0.0123072	0.102376	0.614188	0.891421
RAB18	1095.88	-0.0204173	0.0801784	0.679475	0.911881
NRP1	4908.9	-0.0398928	0.112046	0.0953731	0.500685
HSD17B7P2	15.0739	0.00851285	0.102073	0.665377	0.906777
PRTFDC1	72.3347	-0.0551337	0.116664	0.134879	0.559037
PALMD	837.289	0.000882276	0.102995	0.940433	0.989814
TSPAN15	47.1365	-0.00647448	0.10212	0.718503	0.928004
MACROH2A2	447.073	0.0383408	0.107188	0.251144	0.685277
WASHC2A	922.05	-0.101665	0.10222	0.105618	0.519069
MAST3	642.383	0.505549	0.155945	6.47579e-05	0.0117527
MZF1	499.406	0.381078	0.300416	0.00648831	0.173169
OCEL1	175.183	0.0500402	0.105973	0.265985	0.698811
MYO9B	6521.04	0.0297163	0.0950531	0.522659	0.854096
KCNK6	712.275	0.087368	0.158856	0.0128712	0.238667
CATSPERG	45.6873	0.0501214	0.118621	0.0506293	0.402566
PSMD8	2096.32	-0.00525505	0.083391	0.916528	0.986844
FBXL19	665.851	-0.00144251	0.0825046	0.975943	0.997235
STX1B	228.514	-0.00394614	0.0992943	0.884351	0.980415
HSD3B7	363.967	0.0238718	0.0997336	0.506398	0.847406
SETD1A	1126.91	0.0464838	0.0879811	0.386846	0.785211
BCL7C	847.978	0.0169042	0.0845577	0.697793	0.920171
EFNA2	56.0905	0.0483566	0.119992	0.00346664	0.129196
CIRBP	3062.07	0.181033	0.183325	0.0280522	0.322733
ATP5F1D	671.899	0.379192	0.154826	0.000845452	0.0610703
CBARP	200.938	0.0256695	0.0989592	0.500372	0.843268
IGFALS	4.5567	-0.00313588	0.102824	0.796709	NA
HNRNPM	2207.46	-0.0317147	0.0808036	0.547036	0.865942
MARCHF2	516.617	0.136204	0.120144	0.0514665	0.405229
NDUFB7	475.451	0.0850667	0.115685	0.141896	0.567898
TECR	537.674	0.118446	0.142347	0.0682153	0.451627
TIMM13	589.128	-0.0304466	0.0845644	0.542739	0.864891
CDC34	901.111	0.182482	0.197168	0.0252985	0.311543
MTAP	1281.64	0.0189458	0.0916864	0.676511	0.910923
MISP	13.5869	0.0141906	0.104338	0.210416	0.644634
CEP170B	2356.67	0.111716	0.127608	0.101566	0.511848
POLR2E	1779.36	0.0590222	0.104864	0.252629	0.687391
POLRMT	667.408	0.115154	0.122269	0.10123	0.511476
HCN2	495.238	0.0328814	0.109521	0.0849451	0.483844
CDHR5	5.52957	0.0165343	0.104679	0.194896	NA
IZUMO4	22.8746	0.00993639	0.102994	0.519033	0.852009
RASSF7	205.345	1.01898	0.320576	5.60306e-05	0.0104296
GADD45B	1208.41	0.08118	0.141606	0.0518125	0.40663
PALM	3075.9	0.668477	0.707299	0.00494034	0.153925
MADCAM1	30.4528	0.0167197	0.104537	0.235942	0.669462
IGF2-AS	12.3656	0.0115222	0.103799	0.318075	0.740084
MKNK2	1830.23	0.0762643	0.118013	0.151951	0.581845
ARVCF	327.492	-0.000426796	0.0976968	0.989602	0.998942
TRMT2A	472.342	0.155072	0.188734	0.0365524	0.358342
RANBP1	658.061	-0.0297891	0.0855793	0.562665	0.872748
ZDHHC8	1152.91	0.0782522	0.113608	0.159277	0.589444
KLHL22	738.709	0.013333	0.0871419	0.777991	0.949055
MED15	2730.88	0.111108	0.122057	0.0980803	0.505827
SERPIND1	4.36658	-0.00461714	0.103331	0.565192	NA
SNAP29	1115.25	0.0178636	0.09061	0.702168	0.921686
CRKL	2481.93	0.04196	0.0857634	0.434109	0.80905
LZTR1	570.382	0.0352	0.102722	0.369006	0.775151
MMP11	2230.4	-0.0115506	0.103768	0.319824	0.7416
CECR2	12.38	-0.00965712	0.104027	0.0942567	0.497099
SMARCB1	1930.36	-0.0161433	0.0898224	0.712221	0.925563
P2RX6	79.1667	0.00964003	0.103295	0.432132	0.807897
DERL3	3.75156	-0.00350095	0.10332	0.648692	NA
SLC7A4	102.3	0.0199227	0.104747	0.266446	0.698811
BCL2L13	1972.29	0.162036	0.127795	0.0314479	0.33784
DDTL	12.6885	0.0119305	0.102749	0.534098	0.860139
DDT	1.24686	-0.00317951	0.103459	0.513183	NA
GSTT2	2.71508	0.00625922	0.103461	0.441716	NA
CABIN1	2086.94	-0.00704596	0.0678053	0.88902	0.981299
TBC1D10A	454.945	0.0429833	0.104578	0.304527	0.728046
SUSD2	39.9662	-0.0035606	0.103117	0.679045	0.911881
SF3A1	2679.91	0.106327	0.11758	0.0980339	0.505827
GGT5	14.1957	0.00253012	0.103004	0.782081	0.949474
RNF215	490.687	0.168134	0.171405	0.0333656	0.346882
SEC14L2	214.841	0.0284944	0.102092	0.411469	0.796974
SPECC1L	938.199	0.0293272	0.0924601	0.53474	0.860593
PPIL2	1145.57	0.0904704	0.106966	0.13552	0.560191
UPB1	0.78366	0.00373696	0.103497	0.405219	NA
YPEL1	124.434	0.0509389	0.114621	0.145707	0.572984
SNRPD3	600.427	0.0104532	0.0871448	0.832728	0.964051
PES1	1165.45	0.0692239	0.0944976	0.222253	0.653818
MAPK1	2772.13	-0.0939723	0.0857484	0.114687	0.528668
GGT1	4.25382	0.015647	0.104535	0.202449	NA
PPM1F	1310.88	0.0682022	0.100214	0.214431	0.647126
SLC35E4	131.93	0.00217482	0.0941038	0.957896	0.992921
TOP3B	570.341	0.0720352	0.113035	0.174304	0.6045
CYTH4	2.5436	-0.00176069	0.103386	0.725306	NA
ESS2	475.012	0.00120622	0.0909971	0.990981	0.999171
CRYBB2P1	534.789	0.00441512	0.0789466	0.911888	0.984946
CARD10	140.887	-0.0293623	0.105951	0.260922	0.694979
LRP5L	198.412	-0.0237864	0.0936933	0.590544	0.883788
SLC25A1	1503.55	0.167315	0.146797	0.0321914	0.340787
GRK3	296.944	-0.00805296	0.0937312	0.84181	0.96703
LGALS2	1.13992	0.00356763	0.103536	0.478573	NA
GGA1	1117.17	0.0694769	0.109791	0.184332	0.615385
HIRA	192.315	-0.00289213	0.0887321	0.948718	0.990615
SH3BP1	97.5018	-0.00514925	0.0989382	0.861877	0.973233
SEZ6L	6.13285	0.013253	0.104348	0.161685	NA
LGALS1	14424.5	-0.024932	0.092452	0.58497	0.88085
HPS4	834.984	-0.0136711	0.085182	0.78447	0.950058
PIK3IP1	827.475	0.521116	0.335291	0.00349752	0.129542
SRRD	385.746	-0.0590495	0.101369	0.259582	0.693855
PATZ1	602.405	-0.0178962	0.0841566	0.720311	0.928191
TRIOBP	2946.08	0.00805317	0.0882292	0.86672	0.974816
TFIP11	778.467	0.00058403	0.0830467	0.993031	0.999249
GCAT	172.39	0.201559	0.313609	0.018427	0.278018
GGTLC2	0.902318	-0.0010586	0.103496	0.837945	NA
ANKRD54	377.373	0.0180291	0.0935866	0.675303	0.910682
EIF3L	2413.95	-0.277926	0.164838	0.00654043	0.17392
SNU13	1232.13	-0.0678884	0.0968636	0.232607	0.665331
MICALL1	2678.48	0.030116	0.0966642	0.501032	0.843557
POLR2F	439.973	0.0106701	0.0816705	0.829466	0.962791
SOX10	0.668455	0.000144474	0.103457	0.99292	NA
CCDC134	93.8242	0.00239563	0.0934322	0.951392	0.991132
DEPDC5	306.635	9.61811e-06	0.0935376	0.995808	0.999249
PICK1	289.154	0.0929481	0.129441	0.103482	0.515539
[truncated: 17,964 more rows]

## Sheet: JAZF1-SUZ12_vs_GFP_d0
	baseMean	log2FoldChange	lfcSE	pvalue	padj
TSPAN6	348.314	-0.716396	0.276696	0.0020586	0.0171566
DPM1	294.254	-0.364039	0.150373	0.00955258	0.0547718
SCYL3	275.997	-0.189478	0.171606	0.224729	0.458413
C1orf112	90.0246	-0.267354	0.225335	0.163613	0.377272
CFH	304.372	-0.764504	0.62283	0.0228061	0.101756
FUCA2	1028.87	-0.476121	0.11979	3.24359e-05	0.000579306
GCLC	1837.45	0.190842	0.28082	0.379792	0.61807
NFYA	573.033	-0.22075	0.269797	0.301534	0.543892
STPG1	171.431	-0.352176	0.292305	0.119908	0.310389
NIPAL3	2475.59	0.210822	0.174906	0.187665	0.411094
LAS1L	691.741	0.217193	0.105283	0.0329255	0.131448
ENPP4	15.0634	0.163319	0.467948	0.110976	0.295653
SEMA3F	166.553	2.65897	0.274019	1.96279e-23	6.52163e-21
CFTR	17.3229	-0.14013	0.354682	0.51947	0.731361
ANKIB1	2265.69	-0.116687	0.110559	0.270642	0.511522
CYP51A1	143.944	0.252215	0.235	0.203703	0.432193
KRIT1	167.762	-0.131754	0.177905	0.409388	0.644842
RAD52	265.566	-0.0962794	0.20966	0.597514	0.781996
BAD	610.736	0.133119	0.150442	0.345813	0.587249
LAP3	830.644	-0.00940502	0.134198	0.942882	0.974607
CD99	7153.59	-0.0522782	0.166809	0.731251	0.867218
WNT16	2.71922	0.343162	0.638459	0.0183126	0.0876874
HECW1	102.238	2.23904	0.783072	0.000183556	0.00243406
MAD1L1	48.5928	0.228119	0.292075	0.305478	0.548116
LASP1	22615.9	0.266442	0.230986	0.175967	0.395234
SNX11	422.387	0.0146059	0.190022	0.930994	0.969591
TMEM176A	84.9867	0.100924	0.434782	0.375349	0.613674
M6PR	1050.35	-0.251919	0.0797433	0.00129789	0.0118979
KLHL13	19.562	0.178761	0.388919	0.401693	0.639075
CYP26B1	924.79	4.55891	0.748684	4.98534e-11	3.38965e-09
ICA1	168.887	0.471975	0.422294	0.0794459	0.238135
DBNDD1	204.309	1.71728	0.500654	3.81007e-05	0.000657153
ALS2	1293.7	0.182616	0.120923	0.115513	0.303342
CASP10	94.5517	-0.940005	0.270742	7.49937e-05	0.0011739
CFLAR	3190.93	0.0826116	0.0863142	0.329166	0.571936
TFPI	998.07	-0.347759	0.527392	0.124129	0.316891
NDUFAF7	270.115	-0.184436	0.207398	0.311597	0.554433
RBM5	2426.29	-0.0175742	0.175391	0.908818	0.959317
MTMR7	1.58157	-0.0892638	0.439423	0.265429	NA
SLC7A2	149.921	-0.52286	0.439946	0.0595141	0.196557
ARF5	833.311	0.0759725	0.108392	0.463614	0.690364
SARM1	1476.44	0.347825	0.265973	0.109725	0.293795
POLDIP2	1644.76	0.230528	0.118793	0.0432729	0.158362
PLXND1	4173.15	0.131496	0.192309	0.447016	0.67582
AK2	1135.55	-0.130774	0.0832585	0.10651	0.288118
CD38	2.08524	0.00178525	0.412571	0.992196	0.997065
FKBP4	1200.14	0.94798	0.238745	1.13362e-05	0.000234309
KDM1A	2280	-0.0226742	0.106455	0.823987	0.917109
RBM6	2301.68	-0.0561352	0.185271	0.735079	0.8693
CAMKK1	248.907	0.579562	0.242178	0.00545637	0.0359875
RECQL	696.238	-0.293241	0.128754	0.0165946	0.0814457
VPS50	318.902	-0.19386	0.188722	0.252278	0.491421
HSPB6	4696.98	0.0471999	0.375829	0.807616	0.908587
ARHGAP33	114.641	0.40952	0.456004	0.115672	0.303528
NDUFAB1	262.299	-0.0238618	0.147629	0.863745	0.93768
PDK4	23.5875	0.037826	0.370619	0.84915	0.930878
SLC22A16	1.02633	0.0746629	0.441435	0.136007	NA
ZMYND10	6.40459	0.122061	0.402834	0.503321	0.719439
ABCB5	2.6988	-0.154922	0.468453	0.0581748	0.193712
SLC25A13	353.489	0.141929	0.218752	0.457175	0.684569
ST7	716.876	-0.193856	0.197349	0.26859	0.509395
CDC27	1341.6	-0.210376	0.1388	0.108343	0.291507
SLC4A1	0.779193	0.043627	0.435667	0.283898	NA
HCCS	478.923	0.22432	0.145619	0.1011	0.278925
DVL2	1150.86	0.0150441	0.110241	0.892592	0.952223
UPF1	2232.37	0.571446	0.119022	5.88412e-07	1.76524e-05
SKAP2	381.876	0.180718	0.175782	0.260403	0.499694
SLC25A5	1228.12	-0.426015	0.1269	0.000430774	0.00487528
MCUB	80.8002	-0.489355	0.398055	0.0666524	0.212405
HOXA11	896.928	0.0544696	0.177785	0.733813	0.868671
POLR2J	312.998	0.00205531	0.153203	0.988066	0.995357
DHX33	692.924	0.0124405	0.112277	0.913787	0.962198
MEOX1	11.0832	0.0611277	0.4021	0.707296	0.852098
THSD7A	23.8238	0.336406	0.602815	0.0410487	0.152762
LIG3	1139.84	0.0395171	0.103014	0.679602	0.835127
RPAP3	289.59	-0.087236	0.160714	0.556204	0.757401
ACSM3	4.29051	-0.138713	0.440539	0.303945	0.546556
REXO5	48.7733	-0.192732	0.278174	0.374125	0.612869
CIAPIN1	618.9	0.169252	0.138036	0.195403	0.420872
SPPL2B	604.917	0.331346	0.224214	0.0864105	0.251685
FAM214B	1157.96	0.374832	0.17627	0.0194383	0.0915014
COPZ2	980.92	0.21147	0.156132	0.143577	0.347928
PRKAR2B	65.238	-0.18621	0.36328	0.401193	0.638674
MSL3	533.383	-0.206091	0.116495	0.0653398	0.209511
CREBBP	5281.22	0.0131247	0.0957547	0.889241	0.950393
TSPOAP1	443.152	-0.0556587	0.295128	0.794737	0.902001
MPO	0.763268	0.0276333	0.427922	0.69705	NA
GCFC2	172.582	-0.380385	0.196029	0.029503	0.121475
WDR54	184.455	0.548143	0.245537	0.00898973	0.0523682
CROT	358.538	-0.187798	0.266515	0.374816	0.613184
ABCB4	31.6824	-0.2886	0.407795	0.221605	0.45531
KMT2E	2867.73	-0.511935	0.0918348	1.13668e-08	4.96699e-07
RHBDD2	932.184	-0.106439	0.197146	0.542111	0.747402
SOX8	56.7236	3.44119	0.586464	2.27809e-10	1.3786e-08
IBTK	1166.19	-0.221318	0.105126	0.029035	0.120402
ZNF195	396.281	-0.292832	0.209733	0.110425	0.294946
MYCBP2	3776.24	0.0766729	0.117604	0.503672	0.719761
FBXL3	578.903	-0.209718	0.160391	0.153017	0.362022
PDK2	775.042	0.377289	0.170485	0.0158286	0.0785904
ITGA3	5805.21	0.295105	0.181977	0.0740368	0.227101
ZFX	1866.67	-0.0803354	0.16316	0.591798	0.779175
LAMP2	1745.06	-0.623521	0.128652	3.78814e-07	1.1998e-05
ITGA2B	11.3707	1.52877	0.929252	0.00448388	0.0311853
GDE1	1502.25	-0.0871875	0.132044	0.483426	0.704637
REX1BD	222.39	0.133882	0.190334	0.433647	0.665948
CRLF1	496.078	4.42772	0.946174	1.08567e-07	3.99135e-06
OSBPL7	268.857	0.190728	0.260172	0.364829	0.604325
TMEM98	2131.77	-0.317608	0.128751	0.0093544	0.0540278
YBX2	8.48649	6.11886	1.46928	1.17712e-06	3.19155e-05
MAP3K14	375.331	0.325449	0.213143	0.080636	0.240841
ABCC8	6.54755	7.54422	2.95102	1.4397e-05	0.000289419
TMEM132A	1527.33	0.866587	0.224332	2.05818e-05	0.000395252
AP2B1	5388.02	-0.0533976	0.0733054	0.460894	0.687593
ZNF263	672.593	-0.136474	0.121611	0.24257	0.480069
CX3CL1	9.84748	0.408215	0.659706	0.0496359	0.174364
SPATA20	1113.9	0.226007	0.289375	0.30941	0.552607
CACNA1G	212.204	4.85815	0.504793	2.75078e-23	8.9706e-21
TNFRSF12A	1973.8	0.107821	0.161656	0.481262	0.703617
DLX6	4.67277	0.133421	0.460492	0.0512865	0.177962
MAP3K9	138.279	2.32263	0.54318	1.04704e-06	2.89004e-05
RALA	744.682	-0.447037	0.182353	0.00699117	0.0432436
BAIAP2L1	466.926	0.671431	0.358643	0.0134155	0.0696689
KDM7A	541.85	-0.53351	0.237001	0.00894132	0.0521649
ETV1	70.2143	-0.10577	0.390111	0.571829	0.766705
AGK	440.11	-0.0537579	0.112924	0.617833	0.795645
ALDH3B1	679.151	-0.237121	0.167815	0.123978	0.316682
PHTF2	1086.05	-0.39483	0.168197	0.0105184	0.0585981
CCL26	7.24634	-0.0127336	0.411792	0.920432	0.965788
FARP2	1284.22	0.133013	0.107792	0.200243	0.427471
GGCT	106.739	-0.10633	0.207016	0.542445	0.747576
DBF4	45.7481	-0.496685	0.352574	0.0529619	0.181876
TBXA2R	81.5475	-0.122202	0.353279	0.567022	0.76359
IFRD1	759.544	-0.290791	0.179601	0.0735871	0.22647
COX10	246.341	-0.284248	0.18002	0.0809155	0.24143
GTF2IRD1	1200.56	0.0653847	0.154015	0.652348	0.819098
PAF1	1043.41	0.186615	0.109994	0.0781546	0.235749
VPS41	1579.23	-0.011445	0.0988769	0.906039	0.958055
ARHGAP44	77.7667	0.888443	0.561666	0.0117276	0.0632813
ELAC2	1330.63	0.140444	0.154725	0.332694	0.575384
SCIN	26.3873	0.141644	0.458141	0.13794	0.339743
ARSD	961.525	0.411581	0.285899	0.0697122	0.218634
PNPLA4	211.487	0.0165073	0.291692	0.941459	0.97398
ADIPOR2	1432.28	-0.101305	0.0864019	0.228514	0.463556
CDKL3	20.104	0.333459	0.393055	0.177146	0.396989
UPP2	0.681763	-0.0439269	0.435272	0.432363	NA
PRSS21	4.20169	0.892121	2.02592	0.0179613	0.0863969
MARK4	1490.25	0.328505	0.0972689	0.000513736	0.00566138
PROM1	120.207	4.14934	0.746623	1.30353e-09	6.92165e-08
CCDC124	737.431	0.327894	0.143845	0.015394	0.0771725
PAFAH1B1	3873.67	0.0190788	0.109586	0.859306	0.935831
NOS2	0.725376	0.0664214	0.439301	0.205125	NA
KIAA0100	6898.33	0.173265	0.0809097	0.028882	0.12002
GAS7	1121.75	-0.334039	0.375704	0.171327	0.388798
TRAPPC6A	105.64	0.107563	0.226866	0.579666	0.772463
MATK	13.3619	9.24313	2.92871	1.86713e-09	9.69919e-08
SCN4A	2.65725	-0.0584798	0.438768	0.0631541	0.204551
ST7L	346.274	-0.275353	0.22917	0.157205	0.368029
PAX6	5.41156	0.0448149	0.426335	0.632632	0.806008
RPUSD1	286.341	0.204062	0.201994	0.254676	0.494142
RHBDF1	1134.08	0.145531	0.24022	0.469424	0.694376
LUC7L	907.038	0.256189	0.242493	0.207888	0.437607
CACNA2D2	61.2923	6.34073	0.827127	1.64773e-15	2.07261e-13
BAIAP3	142.747	5.92354	0.501731	2.63619e-33	2.44334e-30
TSR3	560.414	0.152441	0.107737	0.14391	0.348535
PIGQ	524.168	0.443316	0.171283	0.00488198	0.0331425
CRAMP1	516.723	0.190296	0.150779	0.17917	0.399845
TEAD3	2880.32	0.0582387	0.236631	0.772781	0.890678
DNAJC11	1369.74	0.406778	0.112428	0.000176396	0.00234795
FMO3	9.8032	-0.36245	0.501592	0.128085	0.323287
MYLIP	180.554	-0.579416	0.517461	0.0480199	0.170198
NOX1	1.70793	0.0188736	0.42125	0.860507	NA
E2F2	18.6134	-0.311667	0.430341	0.190686	0.415129
PSMB1	1127.43	-0.0982094	0.12464	0.422552	0.6563
SYN1	13.0182	0.753531	1.00615	0.0246579	0.107364
JARID2	717.591	-0.109308	0.195754	0.531414	0.739779
CDKL5	805.688	-0.219165	0.267667	0.302925	0.545563
CAMK1G	20.7501	-0.00533244	0.365167	0.974573	0.990081
CDK11A	82.4806	0.156915	0.277752	0.46832	0.693897
NADK	1122.96	0.208675	0.121759	0.0732205	0.225738
DLEC1	30.9943	1.53864	0.429693	2.67084e-05	0.000496657
CYTH3	2239.99	0.287528	0.292653	0.20378	0.43228
ADAM22	32.1245	1.51464	0.598879	0.000702111	0.00731175
SYPL1	598.673	-0.264463	0.141062	0.0449432	0.162623
CYB561	460.002	0.824831	0.192421	3.73012e-06	8.90074e-05
SPAG9	3116.39	-0.239358	0.0684526	0.000369499	0.00431204
CELSR3	224.671	0.82758	0.195307	4.67873e-06	0.000108554
AASS	417.923	-0.359254	0.379151	0.148731	0.355852
PLEKHG6	1.86746	0.0928508	0.433266	0.388952	NA
SS18L2	55.6745	-0.358266	0.259769	0.0912188	0.261028
MPND	137.796	0.243397	0.184094	0.147659	0.354166
MGST1	811.063	-0.212283	0.43242	0.284812	0.527692
CRY1	328.938	-0.0544284	0.185381	0.743755	0.875322
NFIX	7890.33	0.123001	0.24742	0.562558	0.761113
ST3GAL1	2225.41	-0.681428	0.209478	0.000300798	0.00365819
MMP25	52.8235	7.30361	1.01127	1.20878e-13	1.16959e-11
IL32	216.675	-0.371653	0.37168	0.135054	0.334924
PKD1	7205.41	0.183637	0.243954	0.3663	0.605412
MAPK8IP2	129.177	4.29402	0.463424	9.31857e-22	2.52461e-19
MED24	1332.96	0.254824	0.111063	0.0176708	0.0853724
RHOBTB2	628.816	-0.131697	0.131663	0.29432	0.537176
HEATR5B	769.444	0.0273698	0.139167	0.81981	0.914651
SEC62	1803.81	-0.197659	0.151533	0.161586	0.374117
RPS20	5926.86	-0.561715	0.126905	3.43827e-06	8.30562e-05
CSDE1	11988.2	-0.171077	0.113548	0.118002	0.307339
UBE3C	2955.53	0.104499	0.104489	0.305131	0.547827
REV3L	1436.57	-0.588254	0.160817	8.71985e-05	0.00133419
MASP2	0.889454	-0.0219378	0.429085	0.727558	NA
FAM76A	200.267	-0.0237336	0.192634	0.888386	0.950223
POMT2	610.038	0.0246442	0.11359	0.81568	0.912867
VTA1	591.535	-0.215741	0.15392	0.131498	0.328944
MLXIPL	31.1982	7.01815	0.964511	2.57518e-13	2.38678e-11
BAZ1B	3726.65	-0.168787	0.0966404	0.0725463	0.224366
RANBP9	1307.92	-0.091951	0.0859786	0.274385	0.51535
ETV7	17.3425	0.238745	0.388682	0.297639	0.540304
SPRTN	254.805	0.0980783	0.144335	0.469226	0.694318
EEF1AKNMT	617.447	0.0962582	0.141664	0.470608	0.695311
DYRK4	238.813	-0.213909	0.150035	0.126674	0.321384
ZNF207	2375.14	-0.227989	0.119537	0.0449046	0.162609
UQCRC1	1495.34	0.172939	0.145775	0.20727	0.436657
STARD3NL	565.624	-0.350563	0.188119	0.038223	0.145415
CD9	236.312	-0.0220492	0.291332	0.917473	0.964118
NCAPD2	1380.03	0.113243	0.122151	0.333183	0.575795
IFFO1	645.794	-0.126661	0.191347	0.459308	0.686183
GIPR	28.0425	0.544138	0.666568	0.0536704	0.183415
PHF7	80.535	0.445122	0.263424	0.0401296	0.150415
SEMA3G	1.29507	-0.103136	0.442341	0.226916	NA
NISCH	4107.54	0.560154	0.125456	3.17671e-06	7.7055e-05
STAB1	4.37846	0.185624	0.426742	0.329617	0.57225
FUZ	117.086	0.362362	0.211981	0.0508722	0.177174
SLC6A13	5.91387	0.151558	0.434166	0.341153	0.582649
IDS	569.184	0.156596	0.169121	0.315022	0.557486
PRSS3	13.63	-0.258836	0.448929	0.223544	0.457385
ZNF200	165.55	0.159228	0.156333	0.275582	0.516826
CD4	26.8819	0.218003	0.449649	0.249362	0.488574
LRRC23	140.653	0.216555	0.262939	0.308464	0.551869
HFE	276.554	-0.102765	0.14455	0.448719	0.677464
SCMH1	893.606	-0.191206	0.197216	0.275227	0.516381
FYN	1178.79	-0.286581	0.150577	0.0414507	0.15377
HIVEP2	2938.62	0.0693226	0.264058	0.75613	0.882569
FMO1	0.998559	-0.0283888	0.43137	0.600049	NA
ELOA	1717.86	0.310589	0.118632	0.0064601	0.0408819
LYPLA2	434.002	0.169402	0.168661	0.273665	0.514398
CLCN6	770.267	0.0949375	0.174182	0.553128	0.755745
MRC2	13005.7	-0.267048	0.208359	0.142997	0.346919
NME1-NME2	4.11294	-0.065787	0.402726	0.679426	0.835127
SLC6A7	3.17027	0.129464	0.457622	0.0751238	0.229291
TSPAN9	2025.13	-0.203952	0.191595	0.236096	0.472288
BTBD7	1922.84	-0.18271	0.0817932	0.0232804	0.103215
APBA3	263.323	0.100722	0.155032	0.487567	0.707888
MKS1	207.718	0.243705	0.177723	0.132502	0.33055
ABHD5	337.524	-0.534905	0.190827	0.0019818	0.0166346
ANOS1	2202.24	0.120171	0.428929	0.409158	0.644536
AKAP8L	1264.4	0.0677448	0.134544	0.596953	0.781761
MBTD1	415.401	-0.130361	0.128716	0.29533	0.538055
UTP18	284.428	-0.374885	0.2044	0.0378689	0.144572
RNF216	2666.42	0.26985	0.119023	0.0183447	0.0877137
TTC19	467.367	-0.213638	0.119751	0.0625688	0.203305
PTBP1	4376.39	0.231252	0.0900187	0.00848864	0.0502471
DPF1	29.6506	1.55906	0.367696	1.88308e-06	4.82694e-05
SYT7	135.306	0.981985	0.618817	0.00943534	0.0543349
LARS2	784.542	0.0432499	0.154715	0.760071	0.885063
PIK3C2A	1193.15	-0.339322	0.125511	0.00453358	0.0314936
PLAUR	746.248	-0.747404	0.256847	0.000781241	0.00795669
ANLN	344.124	-0.185438	0.293932	0.403461	0.63997
WIZ	2167.58	0.275371	0.14006	0.0373616	0.143404
RABGAP1	2205.84	-0.00414844	0.135328	0.972792	0.989309
DCN	4791.62	-0.215783	0.486279	0.134811	0.334489
QPCTL	145.138	0.234646	0.254855	0.258256	0.497472
PPP5C	876.533	0.0754841	0.115829	0.498073	0.715811
CEP68	918.146	-0.0762592	0.134597	0.550379	0.754089
MAP4K3	820.452	-0.327653	0.233363	0.093148	0.264485
ZBTB32	7.88873	0.449191	0.653285	0.0621792	0.202611
LDAF1	1131.81	-0.24804	0.171466	0.112522	0.298018
BRCA1	117.979	-0.173094	0.230023	0.373975	0.612794
ERCC1	1135	0.00829701	0.130399	0.949471	0.978494
SEMA3B	739.757	0.0582738	0.322538	0.790766	0.900112
MBTPS2	540.186	-0.058935	0.138385	0.648559	0.816895
PRICKLE3	152.551	-0.10218	0.197234	0.559272	0.759509
LTF	4.35302	3.30554	1.3766	0.00132443	0.0120783
EXTL3	2099.44	-0.102768	0.15666	0.481847	0.703852
ELOVL5	1649.58	-0.351737	0.249318	0.0914307	0.261506
ALOX5	0.904232	0.112326	0.451396	0.101665	NA
CALCOCO1	3407.9	0.142506	0.157049	0.325077	0.567535
UBR7	465.207	-0.109949	0.139477	0.403767	0.64034
MAP4K5	1803.94	-0.026262	0.144087	0.861023	0.936315
EHD3	1417.05	-0.544361	0.560921	0.056537	0.190112
PSMC4	1190.53	0.263856	0.143277	0.0486438	0.171701
MAN2B2	2126.88	-0.0132977	0.113896	0.902601	0.956539
SLC7A14	837.099	-0.1866	0.456316	0.225378	0.45931
CLDN11	919.293	-1.51347	0.967579	0.00416068	0.0294848
SLC25A39	995.244	0.259277	0.12789	0.0336522	0.133472
MVP	4584.18	0.0809511	0.142378	0.551936	0.755167
NUB1	1329.07	-0.0483275	0.125281	0.671961	0.830826
PGM3	1750.03	-0.07242	0.149625	0.597576	0.781996
RWDD2A	271.777	-0.170285	0.186476	0.309045	0.552266
CLK1	571.984	-0.417254	0.153189	0.00356883	0.0261454
POLR3B	432.542	-0.523266	0.161017	0.000480805	0.00536904
ANGEL1	551.885	0.370074	0.111076	0.000546865	0.00596672
RNF14	853.426	0.0669434	0.139608	0.612146	0.791521
DNASE1L1	480.241	0.193658	0.224948	0.315639	0.557752
DDX11	250.925	-0.227502	0.362339	0.32112	0.563802
HEBP1	1504.57	0.799131	0.150803	2.63604e-08	1.0647e-06
GPRC5A	13279.4	0.0908496	0.191666	0.596705	0.781702
MAMLD1	508.064	-0.673232	0.281439	0.00411203	0.0291987
CD6	0.82509	0.0508143	0.436824	0.232398	NA
TACC3	262.576	-0.133966	0.26857	0.525931	0.735635
UFL1	527.616	-0.281368	0.159809	0.0570292	0.191074
POLA2	58.6537	0.16702	0.232566	0.396817	0.634979
ZC3H3	486.864	0.0992843	0.160424	0.507753	0.722921
CAPN1	2956.43	0.19767	0.15433	0.171704	0.389352
ACP3	2.14363	-0.119614	0.443094	0.266856	0.507707
MDH1	1331.01	-0.216004	0.135347	0.0906676	0.260275
SLC30A9	880.071	-0.102121	0.141269	0.434245	0.666295
MTMR11	341.882	-0.0473729	0.221425	0.805703	0.907776
COX15	305.909	0.153198	0.160055	0.302755	0.545313
CCDC88C	64.7392	5.98618	0.595954	1.1363e-24	4.88056e-22
YAF2	341.614	-0.310853	0.137679	0.0167632	0.0820458
ZMYND11	1991.95	-0.0178021	0.11203	0.870888	0.941572
WAS	2.64584	0.0960851	0.430853	0.412762	0.647953
BID	360.491	0.412195	0.197443	0.0195484	0.0917992
MATR3	349.013	-0.118243	0.162881	0.420351	0.654471
NPC1L1	1.24715	0.252322	0.532322	0.0242426	NA
XYLT2	1174.64	0.409684	0.158038	0.00531908	0.0353601
NUDCD3	2165.41	0.362058	0.097774	0.00014121	0.00196733
CHDH	50.3	2.10407	0.478061	6.89702e-07	2.01755e-05
IL20RA	9.56355	2.34963	1.07955	0.00110291	0.0104561
GLT8D1	817.954	-0.203639	0.137913	0.121771	0.313644
ATP2C1	2883.19	-0.23925	0.132492	0.0561057	0.189095
IGF1	214.965	-0.247237	0.489524	0.150431	0.358374
SLC38A5	296.788	-0.441418	0.523802	0.0937996	0.265751
RALBP1	2037.72	0.00621286	0.120003	0.962375	0.984857
RUFY3	1488.26	-0.343239	0.159131	0.0199059	0.0927854
CNTN1	320.423	3.08788	0.881369	1.79988e-05	0.000352568
SLC11A1	1.73204	0.00360611	0.415754	0.97018	NA
WWTR1	2782.64	0.208328	0.17324	0.189838	0.414257
AGPS	810.143	-0.147586	0.227315	0.444708	0.674291
STEEP1	312.407	0.0439663	0.14579	0.745787	0.876488
ATP1A2	8.55323	-0.0266828	0.409961	0.842728	0.927701
TTC27	359.917	-0.256588	0.170679	0.10048	0.277954
ZNF582	70.8229	-0.125513	0.213426	0.493504	0.712112
VSIG2	2.05589	0.115406	0.450513	0.144282	0.348724
PHLDB1	6159.18	0.456212	0.151623	0.0013069	0.0119556
PRDM11	349.033	-0.097682	0.15946	0.513511	0.727392
SNAI2	1005.51	-0.303349	0.203417	0.0907449	0.260306
CD74	14.6309	0.0604411	0.368422	0.760019	0.885063
HGF	49.9829	-0.648595	0.879144	0.0300697	0.123289
ZRANB1	1496.07	-0.170994	0.104852	0.0909075	0.260581
NCDN	1108.8	0.261765	0.105468	0.0104332	0.0583753
ADGRA2	6974.86	-0.631265	0.375221	0.020928	0.0958248
CCT8L1P	0.866391	-0.0929693	0.444822	0.176011	NA
ZFP64	613.586	0.119252	0.222783	0.532461	0.740242
MNAT1	264.522	-0.0728785	0.152639	0.606391	0.787235
SAMD4A	5164.44	0.524274	0.155948	0.000366921	0.00428765
RUNX3	3.23648	0.146354	0.466524	0.0463139	0.166076
MRE11	411.742	-0.0641172	0.122484	0.582267	0.774041
PLEKHB1	13.7506	0.342555	0.527763	0.119183	0.309423
SERPINB1	249.142	-0.647549	0.22878	0.00132739	0.0120928
SLC7A9	10.4295	1.05348	0.758131	0.0121952	0.0651177
SPAST	515.355	-0.135439	0.12453	0.254744	0.494142
NRXN3	2098.02	0.132848	0.261825	0.528033	0.737345
OSBPL5	1574.36	0.113694	0.202479	0.522991	0.733796
AQR	1104.38	-0.21049	0.109091	0.0449453	0.162623
CPS1	340.253	-1.24319	0.397131	0.000154209	0.00211003
FHL1	3131.88	0.301222	0.181752	0.0669955	0.21319
RTF2	1230.07	0.15542	0.100888	0.11233	0.297788
NLRP2	23.9509	0.165091	0.454153	0.231607	0.467025
SLC45A4	291.126	1.02175	0.20495	9.1317e-08	3.40697e-06
RNF10	3738.64	0.136792	0.0777554	0.0741622	0.227328
ZNF839	263.777	0.089334	0.182298	0.58826	0.776886
ZDHHC6	438.048	-0.618676	0.17352	0.000114909	0.00168281
GRAMD1B	166.062	-0.0347633	0.308039	0.869338	0.940706
RNH1	3550.9	0.302468	0.167286	0.0505488	0.17641
NDUFS1	2659.88	-0.00158134	0.132101	0.982655	0.993088
RB1CC1	1574.22	-0.170981	0.135041	0.179627	0.400307
ERP44	759.381	-0.383782	0.141116	0.00382416	0.0277247
ALAS1	758.657	0.546559	0.15256	0.000129575	0.00185055
BIRC3	18.8041	-0.0143256	0.376506	0.933923	0.97098
AKAP11	1946.72	-0.053355	0.173849	0.733906	0.868671
GLRX2	197.063	-0.396809	0.224185	0.0402895	0.150708
SNAPC1	176.061	0.169901	0.220516	0.370124	0.609051
DERA	354.679	-0.438454	0.15245	0.00215751	0.0177833
STRAP	1640.95	-0.0873197	0.113242	0.422044	0.655686
ABCC2	106.981	-0.0495177	0.412586	NA	NA
DEF6	25.2632	0.632229	0.559971	0.040387	0.150937
PLEKHO1	1866.21	-0.0743794	0.197097	0.659519	0.823786
GCLM	826.447	0.603791	0.476788	0.0415766	0.154075
UBR2	1536.74	-0.243522	0.112882	0.0249574	0.108385
EHD2	16304.9	0.261605	0.158627	0.0764308	0.23218
DEPDC1	20.0553	-0.136102	0.393761	0.484987	0.705836
CCDC28A	164.672	-0.052795	0.196997	0.760904	0.885216
RRAGD	47.9066	5.20121	0.845708	3.87073e-11	2.65228e-09
HSF2	180.098	-0.147149	0.207943	0.418563	0.652985
PHF20	1713.64	-0.0967708	0.123852	0.411631	0.647094
HSD17B6	223.963	0.200176	0.384498	0.364296	0.604053
NR1H3	123.672	-0.452478	0.232612	0.0234337	0.103685
TYMP	196.071	0.050751	0.318036	0.818082	0.913824
NCAPH2	424.112	0.0383966	0.113381	0.727837	0.864843
TOMM34	445.294	0.338613	0.198575	0.0553829	0.187665
SEC63	2140.44	-0.350919	0.121953	0.00257885	0.0203925
KPNA6	4402.64	0.0592636	0.111013	0.594685	0.780585
VIM	58672.1	-0.119092	0.167008	0.43735	0.668662
RTEL1-TNFRSF6B	77.3847	0.0543238	0.344629	0.799577	0.904512
FAS	597.794	-0.343642	0.241533	0.0892434	0.257228
RNASET2	195.04	0.228177	0.234055	0.24881	0.487886
CD44	16324.4	-0.0542572	0.263393	0.791347	0.900524
KCNG1	575.209	-0.21609	0.341451	0.345489	0.587095
AGPAT4	662.106	-0.380195	0.145259	0.00538932	0.0356989
BTN3A1	596.606	-0.769652	0.224261	0.000128989	0.00184378
MIPEP	305.24	-0.0690906	0.177568	0.670951	0.830203
PRKCH	18.5439	1.35644	0.971214	0.00659096	0.0414672
INSRR	3.49813	0.236992	0.517074	0.0500747	0.175276
IFNGR1	441.552	-0.424692	0.215017	0.0238769	0.10511
B4GALT7	507.705	0.164079	0.115029	0.137617	0.339321
SH2D2A	2.89018	0.285568	0.547996	0.0628013	0.203745
VRK2	233.784	-0.251563	0.210131	0.170191	0.387117
TNFRSF1B	298.688	-1.05095	0.396567	0.000866617	0.0086221
VEZT	1104.68	-0.485961	0.173215	0.00227521	0.0185064
POU2F2	560.211	-0.245222	0.290556	0.267877	0.508769
BRD9	952.703	-0.00999403	0.115929	0.935004	0.971338
SNX1	2562.3	0.0850128	0.106551	0.410299	0.645756
TBPL1	117.398	-0.173827	0.247032	0.39278	0.630698
ARNTL2	386.567	0.204384	0.190502	0.230594	0.465951
BCLAF1	1737.56	-0.397569	0.121235	0.000578817	0.00625785
SLC39A9	1667.66	-0.234316	0.135346	0.0674006	0.214169
ANK1	163.776	0.276319	0.525985	0.0903519	0.259644
TFB1M	165.271	-0.00945897	0.173318	0.951972	0.979585
RABEP1	1768.16	-0.0722157	0.155795	0.620353	0.797344
HMGB3	430.566	0.578272	0.134115	5.69167e-06	0.000129163
NUP160	811.25	-0.473389	0.123274	5.93241e-05	0.000954934
BAK1	333.549	0.233002	0.182659	0.158822	0.369872
MUSK	1.58758	-0.0854634	0.441137	0.305544	NA
IKZF2	203.409	-0.0900897	0.250425	0.658917	0.823471
GRN	4614.92	0.241188	0.134473	0.058871	0.195243
FAM13B	1064.14	0.00148437	0.193543	0.995066	0.998183
ARHGAP31	2423.08	-0.277486	0.161149	0.0633327	0.205016
CENPQ	36.91	0.0961236	0.275203	0.652329	0.819098
SARS1	5162.1	-0.433804	0.191128	0.0115996	0.0627168
RANBP3	1418.37	0.16552	0.0810214	0.0374639	0.143606
ARID4A	654.809	0.0451399	0.125722	0.708978	0.852938
EIPR1	335.562	0.334405	0.172395	0.034109	0.134768
PNPLA6	1782.08	0.311559	0.142717	0.0205276	0.0947304
IFT88	155.136	-0.0287361	0.200735	0.860991	0.936315
ALG1	507.582	0.112246	0.122227	0.335568	0.578046
ZCCHC8	493.977	-0.274892	0.184601	0.0970948	0.271765
ABCF2	457.002	-0.0537126	0.137252	0.69186	0.842752
CHPF2	2989.01	0.0397243	0.158625	0.790181	0.900017
LRRC7	71.1975	1.59239	0.861312	0.00270189	0.0211468
FUT8	2003.2	-1.15781	0.279236	3.90689e-06	9.27228e-05
UBA6	650.127	-0.378617	0.204034	0.0356454	0.139029
GAB2	2073.54	0.128988	0.198425	0.465831	0.692126
ATP6V0A1	1448.25	0.439281	0.135162	0.0006153	0.0065749
PIAS1	720.697	-0.238439	0.161918	0.110071	0.294462
SLC4A7	1909.67	0.119369	0.196505	0.47706	0.700469
APBA2	800.417	0.435721	0.338573	0.0791171	0.237512
MAP2K3	1285.54	0.779668	0.220203	8.82848e-05	0.00134489
EFCAB1	3.58978	0.102249	0.436835	0.333136	0.57577
TMSB10	21517.2	-0.188852	0.136658	0.143789	0.348345
ASTE1	122.716	-0.572476	0.245624	0.00658755	0.0414606
RNF19A	1053.31	-0.227336	0.183358	0.168987	0.385324
PEX3	160.986	-0.185271	0.180234	0.256693	0.495857
GABARAPL2	721.113	-0.019782	0.137316	0.876956	0.944655
MYOC	8.09317	0.112648	0.421948	0.455925	0.68355
SH3YL1	623.006	0.280811	0.206102	0.12194	0.313942
FAM136A	396.362	-0.187375	0.140896	0.158519	0.369445
VCL	26834.8	0.213324	0.197836	0.216298	0.448646
DEPDC1B	11.7383	-0.824097	0.586232	0.0183031	0.0876814
DAPK2	139.942	-0.115665	0.420816	0.450312	0.67888
NSMAF	971.005	-0.543012	0.120654	2.85742e-06	6.98878e-05
ADSS2	823.28	-0.305512	0.134316	0.0166377	0.0815674
TIMP2	54069.9	-0.125217	0.116307	0.262399	0.502047
RFC1	1362.12	-0.353238	0.132945	0.00500174	0.0337732
TBC1D23	813.901	-0.309982	0.128847	0.0114316	0.0620948
CUL3	1302.73	-0.11694	0.099441	0.226684	0.461066
MYOM2	11.0822	0.130552	0.438542	0.323913	0.56669
CYP46A1	26.3098	1.34264	0.423468	0.000134271	0.00189616
ZZZ3	1100.36	-0.305007	0.132748	0.0161916	0.0798921
USP2	22.2684	0.304008	0.407947	0.206792	0.436487
TUBG2	405.074	0.176342	0.262374	0.412469	0.647663
RPL26L1	214.65	0.107868	0.165677	0.485846	0.706465
FLT4	74.9769	8.25956	0.988778	3.73321e-17	5.92269e-15
NSUN2	1197.47	0.0440803	0.0899008	0.618551	0.795969
FBXO42	1151.69	0.0702019	0.0882156	0.416097	0.651091
MFAP3	478.975	-0.333759	0.126456	0.00550872	0.0362513
MRI1	578.736	0.127741	0.344254	0.560283	0.759903
METTL1	147.695	-0.0251934	0.17326	0.871916	0.941867
HOXC8	71.8936	0.00653255	0.416269	0.962322	0.984857
AGA	303.537	-0.0167672	0.284493	0.93509	0.971338
PI4K2B	87.5911	-0.0289656	0.228563	0.880649	0.946425
BOD1L1	3201.2	-0.0130225	0.109177	0.882629	0.947338
MAT2B	651.131	-0.461609	0.165716	0.00254829	0.020205
TLL1	35.414	-0.183437	0.419625	0.343555	0.584906
EDC4	960.779	0.178103	0.135751	0.165365	0.379913
TRIO	16455.6	0.106192	0.180714	0.511354	0.725562
VCAN	48184.6	-0.194452	0.357754	0.386053	0.624681
CLEC16A	1513.54	0.297923	0.14116	0.0261048	0.112024
MSR1	6.43571	0.0100356	0.412411	0.939744	0.973178
CDH1	3.21838	0.153328	0.466811	0.0785358	0.236276
MTREX	797.547	-0.514849	0.132723	4.65251e-05	0.000775859
DNAH5	116.986	0.365809	0.242001	0.0724247	0.224065
ZFYVE16	909.793	-0.537675	0.166121	0.000489955	0.00545982
RIPOR1	2426.73	0.371304	0.106082	0.000292452	0.00357148
C6	2.10202	0.0589353	0.43415	0.395186	0.633176
RAI14	11156.4	-0.0594713	0.229728	0.753652	0.881659
SOX30	5.5526	0.0594572	0.394261	0.731904	0.86735
PNKP	500.587	0.216915	0.199625	0.219468	0.452874
PHLPP2	797.75	-0.189576	0.108319	0.069024	0.217289
SPDL1	342.755	0.0460765	0.227312	0.809433	0.909238
STAU2	578.003	-0.0343673	0.122465	0.768347	0.888547
SLC66A1	277.371	0.205912	0.149484	0.14079	0.343918
CTNS	358.837	-0.383683	0.21836	0.0420144	0.15511
RTN4R	38.156	2.05117	0.4603	5.56202e-07	1.68874e-05
PHF23	1162.41	0.144609	0.144761	0.289107	0.531659
CDH10	81.3141	-0.0197778	0.309443	0.924672	0.967933
INPP4A	1134.2	0.0939842	0.0993182	0.333313	0.575903
RAB27B	38.8839	1.47514	0.727039	0.00220241	0.0180225
PSMA4	686.673	-0.54806	0.204575	0.00270127	0.0211468
MYO16	32.6451	0.930441	0.810925	0.0164062	0.0807022
LSG1	830.088	-0.248573	0.0946973	0.00705812	0.0435506
PARP3	284.829	-0.0952399	0.207667	0.593981	0.780202
TNC	31377.4	-0.281853	0.459776	0.192075	0.416865
THAP3	223.381	0.171709	0.178193	0.28985	0.532416
RIPOR3	163.822	-0.386554	0.691557	0.0195823	0.0918475
TDP1	363.891	0.0727875	0.144114	0.595708	0.78106
AIFM2	519.135	0.207305	0.151749	0.141331	0.344647
SPATA7	122.381	-0.0488508	0.222272	0.796828	0.903086
MED17	273.665	-0.0798408	0.161684	0.592005	0.779175
RETSAT	1106.07	0.255726	0.131998	0.0424433	0.156252
CAPG	433.757	-0.00773678	0.248409	0.967288	0.986658
AP2S1	1328.18	-0.212347	0.129547	0.0850633	0.249625
USH2A	1.26472	-0.00272429	0.429148	0.927433	NA
TG	105.168	0.231121	0.362737	0.317449	0.559812
ADAM28	1.85788	-0.0254994	0.423134	0.784619	NA
DCUN1D1	397.458	-0.276305	0.168662	0.0742522	0.227495
JADE2	1650.24	-0.358704	0.151372	0.0111156	0.0608473
ZIC2	1.02181	0.0446509	0.436019	0.239112	NA
TRIT1	384.142	-0.117227	0.232199	0.5492	0.753108
ADRB1	2.37253	5.37804	2.81604	0.000470848	0.00527123
CUL7	2044.56	0.332336	0.12454	0.0052312	0.0349872
CTNNA1	10303.4	0.215487	0.122977	0.0672373	0.213804
PHKA2	465.79	-0.217035	0.189022	0.200372	0.427599
CNTLN	282.174	-0.927902	0.257379	4.96518e-05	0.000821002
EPHA3	37.4111	0.258109	0.51004	0.108742	0.292224
HSPA5	11127	-0.423958	0.151514	0.00255699	0.0202467
DSG2	182.346	0.0471444	0.412929	0.740232	0.872523
GEMIN8	321.209	0.120785	0.13595	0.348344	0.589558
OFD1	528.931	0.00818565	0.126809	0.946397	0.976794
GPM6B	4.08243	2.06042	1.12271	0.00287099	0.0221843
PREX2	832.436	0.13979	0.41595	0.432864	0.665477
WDR37	971.493	0.154722	0.187031	0.359621	0.59997
YTHDC2	606.202	-0.176469	0.138728	0.178155	0.398293
CTPS2	607.235	0.135539	0.178538	0.407583	0.643766
ATP6V1H	783.68	0.303638	0.175652	0.0580689	0.193563
POLR2B	1649.61	-0.381638	0.125428	0.00145516	0.0130276
FAM214A	720.156	-0.280535	0.312328	0.22186	0.455675
ARAP2	54.8422	0.0781973	0.381773	0.6847	0.838321
TPR	3525.31	-0.253594	0.102922	0.0109235	0.0601884
KATNIP	1113.91	-0.029011	0.11248	0.786985	0.898231
DTNBP1	234.564	-0.0341579	0.189708	0.844615	0.928734
XK	8.61977	0.767182	0.776089	0.0278686	0.11738
ANO2	5.14597	0.17325	0.455397	0.22648	0.460948
C12orf4	274.193	-0.132414	0.145478	0.333717	0.576116
SCML1	78.3774	-0.96181	0.301912	0.00020779	0.0027045
WWC3	1763.08	-0.156815	0.189441	0.355497	0.596219
ARHGAP6	119.149	0.390177	0.366603	0.120079	0.310651
FAM184B	53.483	1.71276	0.607368	0.00027477	0.00339796
MAP4	19076.5	0.299852	0.152781	0.0367003	0.141915
GOPC	1498.03	0.108266	0.184558	0.518359	0.730614
ROS1	57.7176	0.438268	0.547806	0.0901838	0.259288
USP28	452.837	-0.424079	0.164617	0.005297	0.0352974
HDAC9	97.1411	0.0062902	0.343762	0.981179	0.992544
TSPAN17	984.408	0.227444	0.180552	0.165822	0.380281
NOP16	220.788	-0.184236	0.166797	0.230414	0.465848
CC2D2A	877.499	-0.16975	0.171736	0.279902	0.522424
RRM2B	875.587	-0.0312612	0.224931	0.866136	0.938643
ZNF800	450.081	-0.16155	0.14366	0.232222	0.467934
SNX29	1650.46	-0.208427	0.130886	0.0944601	0.266748
LMO3	4.68237	-0.109068	0.4295	0.409616	0.645028
MRPS10	405.422	-0.393964	0.16003	0.00764399	0.0464015
RSF1	2230.99	-0.185232	0.121247	0.11035	0.294892
VPS13D	5074.9	-0.123579	0.0947503	0.17967	0.400353
CELF2	79.5128	2.16866	0.99178	0.000982624	0.00953914
FAM120A	4385.76	0.0693642	0.09499	0.426438	0.659487
R3HDM1	826.42	-0.252075	0.12968	0.0400093	0.150076
COL9A2	108.715	3.92804	0.451038	1.84443e-19	3.53048e-17
KITLG	125.479	-1.03672	0.426954	0.00159002	0.0140634
ERCC8	133.155	-0.791291	0.22006	6.75644e-05	0.00107093
ADAMTS6	2016.92	0.1257	0.254173	0.527734	0.737097
H6PD	3909.49	0.116573	0.212499	0.531287	0.739777
VAMP3	1521.9	-0.128255	0.118358	0.257324	0.496328
PER3	571.445	0.451472	0.392251	0.0847294	0.24893
TNFRSF9	3.44067	-0.0164112	0.404435	0.905597	0.958001
EPN3	1.00739	0.149213	0.463524	0.0959451	NA
LTBP1	6163.46	-0.112227	0.394615	0.542776	0.74791
RCN1	2715.58	-0.399633	0.140819	0.00266562	0.0209572
ELN	821.592	-0.513314	0.859082	0.0271205	0.115055
RFC2	198.027	-0.140462	0.174769	0.378415	0.61657
ARID1B	4067.03	-0.13908	0.0972827	0.141634	0.345024
CLPTM1L	1866.37	0.377799	0.132611	0.00282767	0.0219073
NEDD4L	1448.18	0.195192	0.12505	0.104093	0.283989
FOXP3	2.33503	0.0665589	0.426149	0.538802	0.744999
PPP1R3F	174.993	-0.568086	0.24816	0.00726435	0.0445422
HEXB	1180.88	-0.138977	0.203268	0.442029	0.672067
PTCD2	213.139	-0.247704	0.198674	0.159588	0.3711
NEXMIF	3.04871	0.233202	0.499002	0.105999	0.287313
JKAMP	414.483	-0.130934	0.14775	0.342213	0.583498
DKK3	10455	0.288258	0.327215	0.22074	0.454382
ARHGEF5	92.8212	-0.0862633	0.354143	0.676436	0.833543
NFE2L3	252.562	0.431714	0.40132	0.0988256	0.274845
MCUR1	426.624	-0.240378	0.182811	0.145965	0.351683
LIMA1	10715.3	-0.121391	0.161121	0.414172	0.649126
LETMD1	492.533	-0.202844	0.199455	0.250635	0.489824
SLC4A8	199.503	0.361106	0.231243	0.0673836	0.214154
LAMC3	24.2035	4.02693	0.86928	1.9073e-07	6.53335e-06
PTGER3	111.698	4.19546	0.73185	4.67026e-10	2.66159e-08
TNIP3	1.8998	-0.0792697	0.432551	0.408554	NA
MAPK9	677.196	0.1195	0.136656	0.362016	0.602106
COL23A1	6.89509	5.46021	1.53792	1.59748e-05	0.000316706
BCAR1	3242.71	-0.105632	0.128888	0.388905	0.626848
FHIP1B	789.731	0.0986034	0.221814	0.624724	0.800229
HERPUD1	3177.79	-0.147708	0.220021	0.436765	0.668264
HOMER3	570.373	0.0691272	0.143667	0.604324	0.786044
RAD51	45.2768	-0.215681	0.318262	0.341957	0.583228
POLQ	45.7371	-0.214726	0.33426	0.348146	0.589437
PIK3CB	322.932	-0.188268	0.155666	0.192725	0.417341
CYBA	779.569	0.0944058	0.188634	0.579499	0.772455
THOC3	120.859	-0.0535706	0.198089	0.760659	0.885186
HEBP2	743.062	0.00913257	0.257293	0.967329	0.986658
MPHOSPH9	304.695	-0.450817	0.178124	0.00530126	0.0353083
PLEKHA5	824.434	-0.534939	0.159258	0.000308134	0.00372938
PRSS8	0.793725	0.0357141	0.432633	0.72991	NA
SIKE1	511.712	-0.536529	0.136035	3.32823e-05	0.000590827
RRP12	1009.23	0.347405	0.114978	0.001684	0.0146808
FNIP2	1645.32	0.223676	0.29159	0.311499	0.554371
MSMO1	339.392	0.0264868	0.178219	0.871962	0.941867
TTC17	2007.22	-0.176134	0.0891878	0.0429468	0.15749
ALX4	2.73304	0.468592	0.814684	0.0234492	0.103702
FSTL4	4.58165	0.318569	0.609763	0.015754	0.0783694
FOXN3	4699.46	-0.0414155	0.182876	0.793695	0.901483
METTL24	3.87035	0.171625	0.464999	0.158871	0.369872
AKR7A2	574.375	0.393116	0.177121	0.015073	0.075947
MRTO4	545.256	-0.0924736	0.168107	0.556766	0.757635
NNAT	114.142	1.97013	0.444536	5.92755e-07	1.77524e-05
USE1	284.002	-0.024227	0.166089	0.874387	0.942694
MCF2L2	51.8359	2.66301	0.884729	0.000101718	0.00152188
NRIP2	3.34941	0.011266	0.398551	0.94743	0.977353
LAMA3	430.959	1.67898	0.474606	2.61731e-05	0.000488251
AP5M1	454.685	-0.309337	0.200744	0.0821628	0.243912
ANAPC4	274.583	-0.217106	0.184161	0.193761	0.418782
KCNQ1	13.867	5.93412	1.44547	5.6656e-06	0.000128871
TRAPPC3	966.423	-0.0710522	0.101337	0.470666	0.69533
THRAP3	4522.86	0.0989532	0.0831863	0.226798	0.461243
PHPT1	977.096	0.153401	0.111032	0.151468	0.359822
ENTPD2	20.5418	7.78399	1.37447	1.81526e-10	1.11772e-08
LY75	1.40085	0.13323	0.457705	0.0900057	NA
ARID4B	1222.93	-0.0981163	0.118263	0.383919	0.6225
OPN3	413.109	0.116128	0.259711	0.578739	0.771946
SDCCAG8	602.094	-0.275066	0.145294	0.043165	0.158065
PTPRN	1039.73	-0.0569725	0.418379	0.650882	0.818365
HHAT	350.032	0.190129	0.185531	0.257255	0.49625
KIF1B	3412.89	0.303907	0.122323	0.0100011	0.0566663
FOXC1	398.513	0.330199	0.242903	0.104848	0.285244
TBC1D22A	952.832	0.271226	0.110253	0.0104419	0.0583753
SYNE2	1022.91	0.189673	0.237272	0.342473	0.583716
PLEKHH1	49.1583	2.19385	0.54271	2.94846e-06	7.18152e-05
ATP9A	2983.4	0.636871	0.20323	0.000516626	0.00568257
CBLN4	1.13859	0.0264263	0.42227	0.788926	NA
CHRDL2	56.1952	0.0071755	0.413886	0.95414	0.980761
FAM168A	3516.86	0.0815605	0.234182	0.681387	0.836008
RELT	215.398	0.0201625	0.291954	0.927578	0.968323
GALC	306.056	-0.485389	0.169281	0.0017437	0.0150892
NOP58	397.822	-0.702089	0.168379	7.88813e-06	0.000171071
SZRD1	3250.31	-0.0301849	0.0845458	0.691537	0.842568
KCNH2	78.9419	2.80765	0.767171	1.11151e-05	0.00023055
CUL1	1591.76	-0.227768	0.150687	0.104094	0.283989
FAM114A2	433.692	-0.182631	0.137711	0.160329	0.372002
CYFIP2	962.36	1.02665	0.414963	0.00141405	0.0127896
TAB2	1571.59	-0.313652	0.181837	0.0555713	0.18811
GINM1	744.051	-0.31066	0.137415	0.016586	0.0814272
EIF2AK2	2123.25	-0.200096	0.14075	0.128492	0.323897
USP36	1422.83	0.121372	0.16009	0.41591	0.650922
KMT2C	5357.16	-0.131314	0.0701967	0.0500656	0.175276
MCOLN3	54.6358	2.81482	0.406079	2.47053e-13	2.30191e-11
CCDC85A	114.827	0.102358	0.346408	0.636715	0.809103
PUM2	2283.97	-0.231502	0.117345	0.0389586	0.147255
MRPL43	570.558	0.0890121	0.128067	0.472838	0.696851
ITIH4	12.5367	0.245776	0.454957	0.225659	0.459654
HPF1	94.2722	-0.386019	0.217731	0.0410264	0.152711
ZFR	2023.73	0.00194754	0.146013	0.995887	0.998425
ZNF280C	180.279	-0.356096	0.21596	0.0578511	0.19302
PHF21B	10.627	4.29495	0.90161	1.90172e-07	6.52812e-06
TRAF1	127.43	0.0345192	0.283253	0.874147	0.942666
RC3H2	2433.02	-0.0599772	0.108356	0.566422	0.763232
IL17RB	10.1128	0.680302	0.660256	0.036226	0.140826
TRAF3IP2	360.241	-0.167327	0.176995	0.297717	0.540304
GYG2	264.861	1.54001	0.241369	1.54916e-11	1.13198e-09
DCBLD2	4802.8	0.134422	0.252543	0.515813	0.728874
SOAT1	758.089	-0.564666	0.158461	0.000128671	0.00184369
PKP2	229.528	0.113647	0.430973	0.400655	0.638431
MSH4	6.25797	0.107115	0.377682	0.595326	0.780966
F7	10.2216	2.92703	0.747259	8.33307e-06	0.000179176
GDI2	2961.23	-0.46801	0.137212	0.000326836	0.00392604
PRDM1	1114.55	0.0275436	0.32628	0.903459	0.957046
ATG5	306.85	-0.367219	0.190635	0.0317734	0.128127
TMCC3	7.15971	5.42946	1.67923	4.66421e-05	0.000777074
PITHD1	533.352	0.138056	0.128791	0.260724	0.500093
MTA3	764.625	-0.0519425	0.150349	0.710364	0.853532
USP13	627.523	-0.134054	0.131267	0.289851	0.532416
ATP11B	1243.29	-0.40169	0.144539	0.0031137	0.0236244
LAMC2	363.327	0.0166798	0.415771	NA	NA
CDK14	1504.86	-0.0860851	0.286441	0.687439	0.839788
SEC61A1	11839.3	-0.0983707	0.0742797	0.177848	0.398032
PPP1R12A	3236.5	-0.0190314	0.220135	0.925516	0.967933
RASGRF1	20.4435	0.0740585	0.421897	0.561715	0.76085
CAMK2B	58.7145	4.62325	1.43468	3.61641e-05	0.000630544
CROCC	781.46	0.0921902	0.211046	0.619004	0.796307
POLR3E	659.459	0.0751325	0.114605	0.499228	0.716741
ATP2B4	16111.8	-0.0947642	0.193744	0.582326	0.774061
ZC3H11A	29.5368	-0.10679	0.297533	0.623587	0.799774
RIOK2	264.113	-0.25752	0.137692	0.0466963	0.166969
YIPF1	340.578	-0.471393	0.114478	1.84434e-05	0.000360075
NDC1	208.95	-0.548181	0.192452	0.00164855	0.0144433
DGKG	2.26424	0.137837	0.458149	0.121092	0.312535
FLYWCH1	1228.48	0.219455	0.16612	0.15409	0.363656
UNKL	612.793	0.622972	0.137055	1.84736e-06	4.74919e-05
TBXAS1	1.13466	0.10568	0.446703	0.195572	NA
PARP12	460.761	0.177313	0.157008	0.223249	0.457069
ALDH18A1	3046.26	0.0655527	0.207056	0.713654	0.85551
TARBP1	436.893	-0.0938592	0.185553	0.574223	0.76857
GATB	279.894	0.0491857	0.1667	0.749607	0.879101
MXD1	361.633	-0.223398	0.178757	0.169297	0.385901
CDK17	687.208	-0.315515	0.135689	0.0142244	0.0728386
DNAJC25	126.877	-0.355154	0.189268	0.0366853	0.141915
SLC2A3	2160.57	-0.00416315	0.194444	0.979711	0.992014
PSD	52.061	2.56169	0.314601	3.22226e-17	5.20588e-15
CTDP1	767.679	0.194827	0.144297	0.152687	0.361596
YBX3	3731.23	-0.196357	0.115456	0.0797096	0.238763
STYK1	5.38014	0.400117	0.721274	0.0152818	0.0767358
WNK1	8685.54	0.284278	0.0991514	0.00325625	0.0244323
CCAR1	1254.37	-0.4662	0.111749	1.51157e-05	0.000302143
OGFR	1026.19	0.412141	0.137936	0.00157192	0.0139371
GNA15	1.48125	-0.189675	0.485147	0.05642	NA
PIGV	259.593	0.0267167	0.184264	0.877513	0.944924
PTPRU	576.397	0.521957	0.374277	0.0486413	0.171701
SNRNP40	539.535	-0.312883	0.101813	0.00144036	0.0129544
RIMBP2	25.6882	4.73135	1.07264	4.89838e-07	1.5028e-05
COL11A1	2155.95	-0.0355661	0.420005	0.733852	0.868671
QSER1	1100.69	-0.528038	0.135525	4.10255e-05	0.000700057
MPC1	133.611	-0.2603	0.229038	0.182	0.403198
ACAA1	780.867	0.108486	0.109497	0.30812	0.551478
BCAT1	6235.1	0.23946	0.223811	0.213706	0.445421
HDAC7	3372.48	0.184244	0.135288	0.151524	0.359906
LZTS1	188.462	0.667631	0.487674	0.0291855	0.120761
PRDM6	91.3097	0.130162	0.399687	0.49334	0.711933
SPAG4	65.9533	0.12701	0.310195	0.564081	0.761827
NCKAP1	3038.57	-0.258242	0.211822	0.164549	0.378701
MRPS35	451.186	-0.164958	0.169159	0.284436	0.527366
GUCY1B1	9.99338	0.330266	0.571435	0.0720889	0.223574
SFSWAP	1194.16	-0.0730247	0.164319	0.628788	0.80367
TNK2	994.288	0.388217	0.143391	0.00403478	0.0287778
MON2	1452.53	-0.300622	0.12825	0.013794	0.0711725
CDH3	26.7719	1.68395	0.556066	0.000155237	0.00212081
GPBP1	752.91	-0.40054	0.152672	0.00492101	0.0333432
DGAT2	28.0485	4.343	0.678444	1.08515e-11	8.20149e-10
ZNF112	154.926	-0.418183	0.178958	0.0102204	0.0575021
CS	2382.78	0.0372745	0.108133	0.721645	0.860638
LTK	85.583	7.52555	0.833138	4.15703e-20	8.81992e-18
MRPS24	48.897	0.130004	0.340011	0.556701	0.757613
ELMO2	1357.33	-0.048837	0.0868206	0.568718	0.764872
WAPL	1431.74	-0.223534	0.11701	0.0464075	0.166342
VMP1	7432.87	-0.169407	0.138474	0.191475	0.41587
APPBP2	956.569	-0.32137	0.151021	0.0225913	0.101101
POLD1	203.39	0.160827	0.214797	0.397605	0.63549
SEZ6	2.9867	0.00536617	0.41644	0.969219	0.987417
EIF4B	10263.7	-0.605347	0.0917869	1.51853e-11	1.11888e-09
SLC6A16	229.358	0.0209317	0.276135	0.924567	0.967933
BICRA	747.559	0.167431	0.128341	0.177911	0.398093
SPHK2	308.34	0.420617	0.171276	0.0074451	0.0453818
RPL18	6324.5	-0.297043	0.125313	0.0129144	0.0678265
CA11	177.055	0.0144279	0.31223	0.950618	0.979186
ISOC2	474.276	0.515343	0.129812	2.95557e-05	0.000536804
U2AF2	2780.67	0.255351	0.1077	0.0140546	0.0720741
EPN1	2542.71	0.230948	0.126692	0.0545853	0.185712
MED29	923.707	0.022751	0.113793	0.83188	0.921462
AHRR	87.0764	0.0624688	0.283124	0.774116	0.89175
GSC2	2.11674	0.0775171	0.442879	0.0580519	0.193563
ZNF275	1279.2	0.27989	0.178398	0.0853904	0.250042
MTMR1	706.656	-0.0106989	0.123504	0.927313	0.968258
GPC1	4502.91	0.645216	0.139125	1.15567e-06	3.14063e-05
ADCK1	185.88	0.470808	0.186155	0.00531207	0.0353402
HAGH	566.271	0.300651	0.16317	0.0459106	0.165031
RNF4	1649.02	-0.273531	0.0938148	0.00289735	0.0223401
CASP8	262.745	-0.662636	0.162831	1.41186e-05	0.000284473
LIMCH1	3052.54	0.474822	0.322549	0.0513539	0.178125
INTS13	429.171	-0.293382	0.228207	0.13174	0.329377
TM7SF3	1047.13	0.191196	0.146109	0.164158	0.378132
DLX3	8.03758	5.71012	1.71405	3.10304e-05	0.000559882
SPA17	66.5487	-0.460978	0.269213	0.0367239	0.141915
TSPAN32	2.27191	-0.183536	0.470253	0.130689	0.327794
CCN5	70.093	-0.0379746	0.380144	0.837338	0.924782
ST3GAL6	110.141	0.176222	0.299841	0.428565	0.661846
ATP2C2	2.0623	-0.0268376	0.417696	0.818279	0.913852
NGFR	44.3224	5.8915	0.829947	8.18054e-14	8.09322e-12
CDON	301.493	1.35154	0.313042	1.4719e-06	3.89191e-05
TAF2	680.685	-0.250095	0.125367	0.0356119	0.138937
HIPK2	2333.11	0.808911	0.171505	5.40492e-07	1.64958e-05
TNPO3	1590.5	-0.235284	0.137784	0.0695963	0.218388
RFXANK	389.62	0.0389955	0.187295	0.817768	0.913607
TMEM161A	278.809	0.304511	0.212627	0.100917	0.278636
LPAR2	50.0001	0.895795	0.571868	0.0119798	0.0642007
CTSA	3421.03	-0.044889	0.10833	0.673971	0.831785
SUGP2	2240.01	0.164033	0.209125	0.370344	0.609169
SLC12A2	587.243	-0.217654	0.140271	0.0997307	0.276663
SNX24	191.568	-0.582997	0.26738	0.00905224	0.0526106
EYA2	7.8267	3.25224	1.10176	0.000144229	0.00199675
CNN2	11819.4	-0.0246348	0.204852	0.888804	0.950368
ABCA7	189.454	0.0195382	0.291802	0.930345	0.969262
SNCAIP	663.362	-1.67632	0.453228	1.38928e-05	0.00028121
DDX20	372.727	-0.0582885	0.231108	0.762448	0.886135
BTBD1	927.913	-0.206054	0.107653	0.0476136	0.169048
FAR2	403.098	-0.204504	0.287902	0.350182	0.59153
CHI3L2	1.36577	0.10622	0.446426	0.165797	NA
SBNO2	2028.83	-0.152056	0.214803	0.407609	0.643766
PMS1	196.75	-0.337294	0.211001	0.067542	0.214386
HMG20B	1128.59	0.0121119	0.128869	0.920697	0.965885
CALCRL	35.4819	0.0314078	0.314251	0.885058	0.948373
TAF11	367.287	-0.109486	0.148029	0.441756	0.672067
ANKS1A	1054.2	0.635859	0.136544	9.49894e-07	2.66363e-05
AP3D1	5223.44	0.502388	0.124903	2.64155e-05	0.00049225
ZNF76	531.336	0.234843	0.226813	0.227088	0.461673
SLC9A3R2	1345.64	0.50061	0.185103	0.00291303	0.0224304
NTHL1	134.564	-0.503787	0.177251	0.00182052	0.0155899
UHRF1BP1	1484.75	-0.00736585	0.254283	0.973666	0.989638
GNAI3	2129.67	-0.203748	0.116986	0.0695365	0.218321
IPO5	4643.07	-0.336606	0.181972	0.0407435	0.151911
OAT	1810.4	-0.048618	0.094366	0.580816	0.772987
WDR3	630.187	-0.199808	0.146541	0.146062	0.351869
PKN2	911.846	-0.242301	0.120993	0.0355653	0.138809
WDR18	319.916	0.290638	0.263343	0.173451	0.3916
TRAM2	13028.5	0.177305	0.165302	0.245904	0.484164
NTN1	160.529	0.543947	0.866379	0.0305554	0.124729
GLP2R	5.18935	0.360217	0.642434	0.0285701	0.119166
MCM10	41.3834	-0.387374	0.37341	0.122634	0.314794
DGKA	1062.9	0.276456	0.218791	0.144804	0.349603
ERBB3	88.7779	0.295272	0.55234	0.0660373	0.210913
ANKRD44	235.577	0.271534	0.27727	0.214015	0.445845
KARS1	1966.8	-0.231446	0.115258	0.0352885	0.138157
ADAT1	549.778	-0.0290464	0.15553	0.837397	0.924782
PDIA5	576.68	-0.22795	0.157337	0.118577	0.308258
TBC1D22B	653.444	-0.179481	0.161185	0.227496	0.462237
NDUFB4	741.422	-0.247226	0.137324	0.0567277	0.190426
SPEN	3701.25	-0.129141	0.0988089	0.175584	0.394845
MYLK	46632.6	0.686117	0.178006	3.79718e-05	0.000655571
ZC3H15	635.651	-0.484747	0.105716	2.27246e-06	5.70057e-05
MAP2K4	508.779	-0.273441	0.167267	0.0740568	0.227123
PACC1	184.675	0.307842	0.22134	0.106343	0.287976
SNAP91	20.0165	6.02454	1.07113	3.02057e-09	1.48998e-07
SLK	1607.36	-0.312174	0.141398	0.0188802	0.0895304
CYB5R4	193.604	-0.437216	0.267596	0.0454402	0.163861
COL17A1	4.75262	0.0715067	0.429314	0.469322	0.694327
GSTO2	61.0469	-0.427872	0.421579	0.101535	0.279678
SEC61A2	198.626	0.329233	0.20448	0.0679651	0.21538
PRKCQ	4.38226	-0.324402	0.548374	0.0957312	0.268872
TLE2	520.065	0.340052	0.522121	0.122761	0.314983
ASB1	1429.36	0.0393043	0.164451	0.797117	0.903181
FAM107B	433.113	-0.355682	0.343775	0.141939	0.345528
ME1	723.505	0.280636	0.347058	0.236799	0.473185
TBC1D1	1144.07	-0.0668053	0.285097	0.74412	0.875518
CDK13	2275.38	-0.0660439	0.0912639	0.455556	0.683444
MTHFD2	3130.16	-0.393442	0.374615	0.121261	0.312742
SLC9A7	2044.94	0.437206	0.264829	0.0450783	0.162975
FOXJ2	1194.19	-0.0733121	0.149452	0.602006	0.783996
YBX1	6863.15	0.000912679	0.108655	0.994307	0.997706
PDE4A	852.248	0.704655	0.231962	0.00059465	0.00640084
PPP2R5A	226.076	-0.368684	0.184452	0.0268361	0.114323
CTNNA2	7.64283	-0.0421824	0.425321	0.654504	0.82046
ELAVL1	1801.09	0.0723188	0.104453	0.479755	0.702167
TIE1	3.69784	0.0597851	0.426277	0.569498	0.765424
DIP2B	2550.57	0.251271	0.117218	0.0256568	0.110712
SMARCD1	1355.58	-0.147851	0.132529	0.236664	0.473135
KDM4A	1122.61	-0.144555	0.0904436	0.10161	0.279717
NFYC	603.976	0.0406011	0.12051	0.723138	0.861425
ZMYND12	1.98504	-0.0852439	0.433456	0.38917	NA
SLC9A3	39.7056	2.51351	0.355609	1.08988e-13	1.06037e-11
NGEF	32.8628	7.54662	2.27053	1.76523e-05	0.000346938
ASPM	138.842	-0.574347	0.459363	0.0454746	0.163902
ELOVL1	1061.96	0.158465	0.132784	0.209131	0.439316
SPI1	0.805095	-0.0891903	0.441806	0.296993	NA
POLR1H	149.709	-0.460757	0.184979	0.00590487	0.0381455
MPPED2	17.4843	0.11506	0.451436	0.109088	0.292886
CLDN18	1.08967	-0.0224636	0.425302	0.791586	NA
ZBTB11	480.41	-0.260517	0.106565	0.0110687	0.0607406
ATXN3	574.892	-0.205822	0.0996963	0.0330517	0.131765
GOLGA5	1072.02	-0.243828	0.0999203	0.011775	0.0634702
FGFR2	117.559	0.08902	0.444028	0.126971	0.321722
LRRC40	157.179	-0.275251	0.195602	0.113783	0.300362
ISOC1	163.169	-0.231343	0.253831	0.264071	0.504148
EML1	794.848	0.0601182	0.343453	0.778699	0.893546
TRMT11	192.181	-0.399393	0.238487	0.0488205	0.172189
THUMPD1	676.865	-0.0686124	0.150528	0.624597	0.800229
MSANTD3	922.932	-0.0765636	0.147091	0.576853	0.770332
KIF26A	113.91	2.41172	0.559149	8.71751e-07	2.47605e-05
ATG2B	1507.9	-0.100437	0.111052	0.350905	0.592249
ARFGEF1	1595.7	-0.229382	0.0953252	0.0133473	0.0694992
ZFAT	396.474	-0.00222179	0.138127	0.990992	0.99688
MTFR1	333.163	-0.433337	0.150076	0.00201911	0.0168834
STAG3	19.4707	0.143868	0.338815	0.517347	0.72989
FECH	563.786	0.0970871	0.190113	0.562606	0.761119
MYO9A	1859.02	-0.300071	0.138697	0.0210176	0.0961099
PFKP	4618.88	0.591762	0.413575	0.0357787	0.139453
IDI1	282.112	0.0993959	0.176197	0.533351	0.741011
SP100	2229.04	-0.339766	0.129705	0.00584045	0.0377987
KLF6	4054.89	-0.392027	0.378988	0.124233	0.31711
PLPP1	995.622	-0.237634	0.227895	0.218196	0.451251
NEO1	2682.34	0.128214	0.189946	0.454725	0.682669
TRAM1	2135.73	-0.345675	0.200293	0.0514655	0.178372
PHKA1	328.159	0.111715	0.270545	0.601459	0.783788
TNFRSF1A	2056.4	-0.552409	0.186704	0.00115306	0.0108594
CACNB1	286.6	0.375526	0.258996	0.0779561	0.235352
EVI5	1396.4	-0.219673	0.163718	0.145046	0.350036
STOML1	277.016	0.441977	0.237938	0.0294436	0.121401
PKM	26423.6	0.417771	0.163554	0.00610931	0.0391076
DHX29	829.257	-0.309545	0.140266	0.0188301	0.0894034
DNTTIP2	540.219	-0.302817	0.1679	0.0493783	0.173633
METTL22	621.363	-0.0672553	0.121687	0.565398	0.762417
TP53BP1	3771.9	-0.110628	0.0943797	0.228866	0.463966
TRO	813.675	-0.117192	0.342732	0.586023	0.77574
RRP15	277.359	-0.238223	0.186152	0.164473	0.378611
RHOA	9891.23	-0.008672	0.158883	0.93739	0.972137
DHX8	1787.49	-0.133878	0.0964794	0.151663	0.360041
PMS2P4	59.4448	-0.278661	0.244011	0.169591	0.386301
PRKCZ	412.107	0.91506	0.207342	1.74908e-06	4.53627e-05
IARS2	1464.33	-0.220354	0.125893	0.0673599	0.214154
SYT1	47.8214	1.49004	1.44486	0.00703069	0.0433976
NAV3	3601.41	1.0886	0.298899	3.41729e-05	0.000604201
IDH3G	681.983	0.0167175	0.122344	0.882472	0.947292
ROGDI	165.238	0.229393	0.272989	0.289218	0.531759
PDZD4	262.83	3.73372	0.511788	1.70332e-14	1.8865e-12
ATP2B3	101.785	5.43479	0.671302	2.39604e-17	3.94339e-15
ROCK1	1844.03	-0.20819	0.0960248	0.0246036	0.107203
CBFB	717.325	-0.0721996	0.127745	0.551636	0.755154
PDK3	424.943	0.314549	0.218922	0.0973316	0.272195
HYAL2	524.336	-0.239599	0.159923	0.105496	0.286253
HDAC4	1128.82	0.124792	0.154779	0.387686	0.626058
RASSF1	579.148	0.265451	0.163452	0.0791322	0.237512
FGFR3	158.491	6.65404	0.488738	8.40917e-43	1.34623e-39
IFI35	228.291	-0.0427337	0.205962	0.812032	0.910531
HEATR6	806.954	0.0263603	0.123913	0.825262	0.918117
COASY	806.996	-0.0966968	0.125245	0.419981	0.654097
PLEKHH3	267.101	-0.240908	0.254311	0.246238	0.484551
MEF2A	1465.36	-0.302499	0.171689	0.0541286	0.184592
OTUD5	1778.7	0.26401	0.0983753	0.00583396	0.0377845
TFE3	2673.8	0.193667	0.0765935	0.0103081	0.0578846
TBC1D25	414.056	0.152641	0.147986	0.271087	0.511666
ACSL4	1494.68	-0.175392	0.174944	0.270924	0.511522
INPP5A	827.467	-0.0147733	0.166158	0.94	0.973329
GPKOW	436.407	0.147447	0.138742	0.260109	0.499456
GRIPAP1	879.952	0.26809	0.114276	0.0146517	0.0743351
FTSJ1	716.447	-0.0976933	0.143531	0.469571	0.694478
PRR11	119.274	-0.20075	0.323547	0.37514	0.613448
REEP1	40.2944	5.50788	0.728473	3.25484e-15	3.9804e-13
ATP11A	1033.75	0.117946	0.200575	0.50765	0.722921
POLR1A	3163.38	0.0917841	0.0886885	0.294509	0.537273
LAPTM4A	4416.2	-0.440992	0.121528	0.000163843	0.00221433
TTC7A	1307.26	0.191792	0.164284	0.203793	0.43228
IP6K2	1240.66	0.150872	0.204753	0.398021	0.636051
STON1-GTF2A1L	12.8895	-0.18195	0.45293	0.241106	0.478356
SRBD1	341.443	-0.427357	0.188378	0.0118751	0.0638146
KIF2A	690.433	-0.315918	0.150807	0.0227302	0.101581
RASGRP2	98.8031	0.381175	0.370575	0.129089	0.324984
PSME4	3603.25	0.0466595	0.135621	0.707225	0.852098
IFT80	155.861	-0.247832	0.233	0.207614	0.437265
SIRT2	1041.45	0.0662121	0.114818	0.551308	0.755084
ERLEC1	893.704	-0.192572	0.152015	0.173225	0.391281
PPP2R5B	854.959	0.50267	0.193054	0.00387459	0.0279637
PYGM	16.2903	0.142429	0.396451	0.465352	0.691782
PITX1	269.352	-0.125832	0.415853	0.447296	0.676011
MAST4	1582.91	-0.244354	0.239368	0.22084	0.454534
SDK2	119.971	6.40794	0.690172	8.38025e-22	2.30588e-19
NUP133	931.151	0.0181857	0.123551	0.8725	0.941985
NUCKS1	5547.36	-0.302394	0.13464	0.0172214	0.0836835
VPS35	1647.87	-0.206289	0.146925	0.133675	0.332581
DNAJA2	1397.45	0.11258	0.126366	0.354328	0.595791
BCL3	407.323	-0.591659	0.250594	0.00566742	0.0370603
KCNAB2	286.734	0.6038	0.246046	0.00430769	0.0302265
ABCC9	964.608	0.144472	0.304188	0.518957	0.730937
GAL	12.3659	8.83709	2.87555	6.49749e-08	2.48741e-06
CLEC2D	244.302	-0.223859	0.262307	0.288109	0.530638
FUNDC1	89.2991	-0.166812	0.239025	0.39373	0.631589
MAOB	161.877	0.264193	0.520603	0.0911182	0.260867
RORA	508.486	0.311105	0.342525	0.192898	0.417508
DRD4	27.2386	1.18709	0.409057	0.000373491	0.00434711
TGFBR3	230.707	-0.228487	0.423691	0.276786	0.518422
HES2	114.236	8.38104	1.69505	3.02771e-08	1.21453e-06
ATP1B3	1124.43	-0.474703	0.176801	0.00332772	0.0248729
NEDD4	958.353	-0.453894	0.261171	0.0353055	0.138193
PIGB	91.2328	-0.24479	0.230661	0.210498	0.441346
MAPK6	1863.71	-0.496546	0.250478	0.0196287	0.0919314
GNB5	2397.57	-0.157146	0.219297	0.398125	0.636051
RAB27A	268.324	-0.353722	0.331233	0.137538	0.339175
HDHD5	461.068	-0.0569003	0.134572	0.656648	0.822152
UFD1	1040.16	-0.109123	0.104035	0.277395	0.519176
LRP6	2504.19	-0.208574	0.171328	0.183062	0.404889
GUCY2C	1.15995	-0.048866	0.433751	0.702876	NA
SCT	0.931656	0.000735758	0.428221	0.99252	NA
PHRF1	1781.06	0.271637	0.15172	0.0556695	0.188279
ELP1	1257.43	0.0686312	0.114907	0.537785	0.744469
NUCB2	643.264	-0.425728	0.210186	0.0211053	0.0963605
PFN2	1262.26	0.0664354	0.147926	0.634953	0.80796
PTPN3	103.133	4.66475	0.753945	2.94267e-11	2.07282e-09
SPTB	10.4123	5.53098	1.16813	8.54138e-07	2.43782e-05
DAPP1	12.2165	0.0482667	0.434227	0.353255	0.594709
FGF10	9.88947	-0.000595107	0.407332	0.991667	0.997024
SLC44A1	1688.62	-0.669137	0.236137	0.00121486	0.0113134
TMEM260	348.858	-0.115835	0.14474	0.391201	0.629022
SMG6	3250.78	-0.114815	0.160889	0.440385	0.671212
EXOC5	908.867	-0.190978	0.117378	0.0901062	0.259163
CLTCL1	944.191	0.257412	0.337001	0.276605	0.518192
FGF22	2.32499	0.222017	0.483558	0.148826	0.3559
FSTL3	1096.37	0.609247	0.340256	0.0190028	0.0899087
DGCR2	1844.25	0.306824	0.0932355	0.000766781	0.00785059
RNF126	534.914	0.183999	0.162225	0.219855	0.453427
MNT	1336.79	0.0643039	0.136241	0.62139	0.798142
ZXDC	857.181	0.277695	0.113105	0.010917	0.0601884
JMJD6	547.793	-0.0714722	0.115825	0.523317	0.733884
POLB	180.623	0.0270223	0.167979	0.856281	0.934328
ST6GALNAC1	1.11789	0.0501397	0.425009	0.631766	NA
WIPI1	1140.24	-0.46855	0.247247	0.0245367	0.107006
FRMPD1	3.31832	3.71831	2.09186	0.00213916	0.0176691
GBA2	888.659	0.105584	0.200982	0.553805	0.755997
NDST1	13579	0.235837	0.190723	0.168524	0.384451
ASNS	110.347	-0.0508132	0.376093	0.782367	0.896038
AP3M2	494.578	0.0351998	0.177633	0.827958	0.919741
ST6GALNAC2	32.9597	1.88568	0.537122	2.75824e-05	0.000508082
PABPC1	14848.5	-0.206738	0.152228	0.140776	0.343918
TESK2	76.9072	-0.500603	0.25953	0.0208625	0.0956158
CFAP20	327.234	0.188981	0.133186	0.135014	0.334872
CSNK2A2	1807.68	-0.184031	0.100476	0.0601606	0.198024
PTPN21	2168.96	0.177044	0.0804939	0.0258037	0.111054
EIF2B3	363.913	-0.214931	0.181408	0.192917	0.417508
CAMK2A	41.2047	-0.0925415	0.402106	0.588853	0.777352
TCOF1	1501.05	0.0773464	0.14239	0.569074	0.765109
CDC42	3162.24	-0.110024	0.125877	0.353328	0.594709
OSBPL3	1188.23	-0.798935	0.177441	1.46126e-06	3.86959e-05
EPHA8	17.3043	7.50421	1.42914	2.78266e-09	1.39212e-07
RAD18	298.488	-0.131277	0.199804	0.458241	0.685434
ATP2B1	2650.09	-0.265543	0.387503	0.254284	0.493728
NCK2	757.825	-0.103161	0.125614	0.388497	0.626626
MAP4K4	10421.1	0.0091678	0.0761297	0.914941	0.962779
MGAT4A	12.7391	4.18416	1.08559	6.7005e-06	0.000148236
RPL31	5884.67	-0.556151	0.114849	5.1234e-07	1.56637e-05
WDR1	15664.1	0.302294	0.238103	0.123508	0.315898
SNX13	615.741	-0.490987	0.158865	0.000892523	0.00882352
MS4A12	1.11496	0.0608711	0.438123	0.239203	NA
ARHGAP10	513.05	-0.477909	0.388177	0.0698278	0.21888
RPS6KA2	2319.41	0.306847	0.361108	0.204048	0.432509
ING3	129.943	-0.284778	0.204055	0.112516	0.298018
VASH1	970.561	0.663166	0.1374	3.99745e-07	1.25931e-05
LMCD1	3286.39	0.7594	0.295713	0.00216957	0.017845
BUD23	692.551	0.150223	0.0947901	0.102509	0.281182
SEL1L	3722.19	-0.573346	0.17441	0.000365218	0.00427058
TRIP13	72.4635	-0.0616594	0.267097	0.768201	0.888547
ATP6AP1	2348.69	0.380649	0.130219	0.00214702	0.0177174
TCF3	2204.93	0.145729	0.175219	0.363382	0.603442
TRIB2	1378.31	-0.118789	0.240305	0.556486	0.757437
DAZAP1	1689.93	0.0189519	0.16683	0.905524	0.958001
MBD3	1206.81	0.199837	0.105901	0.0506642	0.176603
HLTF	612.279	-0.180744	0.132785	0.152788	0.361639
FAM50A	1214.7	0.206815	0.12657	0.0867577	0.252363
FAM3A	589.287	0.204488	0.116863	0.0680991	0.215688
CPSF1	2037.47	0.102757	0.18437	0.5392	0.745296
MYO3B	1.71144	-0.0288653	0.413121	0.815631	NA
CYBRD1	3718.85	-0.597828	0.233375	0.00314126	0.0237804
PDCD2	447.899	-0.307251	0.161663	0.0401363	0.150415
SLC6A15	0.807952	0.0400102	0.4333	0.457942	NA
RDH11	1032.67	-0.0881666	0.172599	0.575845	0.769454
PRKACA	2193.17	0.130151	0.0967304	0.168307	0.384221
ADGRL1	1416.4	2.2803	0.281348	3.31304e-17	5.30387e-15
ACTN1	36454.6	0.288788	0.294604	0.202246	0.430295
ZFYVE26	1949.47	0.0983596	0.0741511	0.180829	0.401718
RPS6KA6	200.938	-0.12905	0.228878	0.505419	0.721341
EPN2	1652.93	-0.152708	0.101575	0.120332	0.311213
PTPN18	489.002	0.191924	0.181218	0.244203	0.481839
LIMS2	3169.74	0.279964	0.321765	0.230275	0.46568
ASIC4	3.26439	0.177578	0.441142	0.294028	0.536803
SPEG	4511.09	0.452582	0.375384	0.0742812	0.227513
LNX1	31.5209	0.14631	0.32224	0.512694	0.726622
ALDH3A2	420.296	-0.216977	0.154984	0.134047	0.333367
TFRC	3295.86	-0.592399	0.163589	0.000101713	0.00152188
SREBF1	867.402	0.136348	0.223759	0.4736	0.697507
TRPC5	2.35824	0.0742355	0.421746	0.561382	0.760633
AFF4	6695.68	0.0273368	0.0909092	0.748281	0.878247
UBE2D1	175.817	0.00935255	0.178725	0.955941	0.981352
PALS1	597.952	-0.0567979	0.141697	0.671273	0.830537
RHOBTB1	1329.98	-0.0228137	0.173954	0.883998	0.948088
SMC1A	2688.84	0.249756	0.123127	0.033984	0.134485
HSD17B10	554.455	0.0413388	0.183965	0.807336	0.908504
MARK2	1148.94	0.247931	0.102548	0.0127093	0.0670898
HMMR	29.1054	-0.250321	0.408625	0.265673	0.506332
CHFR	1245.91	0.113796	0.159537	0.443456	0.673096
TRHDE	562.648	-0.465179	0.373228	0.0736306	0.226526
P4HA2	4381.17	0.134217	0.188917	0.435423	0.667147
NFATC3	916.558	-0.0709558	0.113573	0.516164	0.729038
TRNT1	268.72	-0.290428	0.165637	0.0533448	0.182728
ACADVL	3588.49	0.114935	0.225576	0.555061	0.756669
STK10	1183.51	0.435938	0.15105	0.00202743	0.0169369
FBXW11	1915.2	-0.00925483	0.111928	0.924762	0.967933
ACAP1	19.6898	0.344565	0.433525	0.163048	0.376444
CRMP1	542.091	6.73991	0.368552	5.19429e-76	4.57357e-72
EVC	3552.94	0.0157203	0.15113	0.911516	0.961013
DERL2	460.689	-0.590377	0.137224	6.01354e-06	0.000135075
NDE1	642.959	-0.390324	0.184677	0.0193723	0.0912886
IRAG1	7950.02	0.635127	0.268169	0.00573559	0.0373595
TMEM38A	43.1011	0.975726	0.41266	0.00219012	0.0179795
AP1M1	1484.44	0.185004	0.115922	0.099699	0.276619
PVR	2899.46	-0.47032	0.179351	0.00405628	0.0289078
XRCC1	545.475	0.214942	0.129131	0.0824668	0.244541
SCARB1	2181.61	0.107068	0.234707	0.590422	0.778418
CYP2W1	4.76721	0.0548925	0.410143	0.698917	0.847012
MCM2	286.965	0.158833	0.15161	0.264146	0.504186
MOV10L1	401.087	-0.0398221	0.280436	0.850134	0.931279
PANX2	184.145	2.06363	0.237142	2.3955e-19	4.536e-17
SELENOO	370.921	0.28069	0.217035	0.136648	0.337643
ALPK1	548.249	-0.44812	0.14546	0.00106558	0.0101872
LLGL2	55.5423	3.64327	0.502151	2.77029e-14	2.97469e-12
PDE8A	683.348	-0.302287	0.164196	0.0457589	0.164519
CLCN4	65.9289	0.572152	0.434372	0.0439049	0.159844
NLE1	258.874	0.221396	0.150001	0.114406	0.301557
SDHA	538.511	0.201308	0.234774	0.309911	0.55311
SMARCE1	355.027	-0.193129	0.193912	0.26463	0.504781
GSDMB	451.437	-0.11578	0.251113	0.570889	0.766255
KDM5A	3477.89	-0.227051	0.107024	0.0261426	0.112149
ADAM11	80.7105	3.10404	0.416637	6.05899e-15	7.06615e-13
PPP2R3A	1030.43	-0.312093	0.143537	0.0198946	0.0927619
FERMT2	5518.18	-0.0087119	0.256209	0.963074	0.985
ABCB11	1.10199	-0.0420338	0.433505	0.397472	NA
PTGS2	11.8091	-0.187287	0.492439	0.0138221	0.071234
IGF2BP2	2312.44	-0.185092	0.167138	0.227744	0.462632
MAP3K13	317.097	0.102555	0.159864	0.496376	0.714441
ST6GAL1	220.08	0.576911	0.292758	0.0148306	0.0749617
TBX21	2.54749	0.0870018	0.4456	0.0368156	0.142017
FRY	5592.86	0.503069	0.295183	0.0327904	0.131028
PICALM	2665.64	-0.278474	0.128646	0.0218894	0.0988137
NSF	566.921	0.0476541	0.126929	0.695946	0.845401
GLI2	2181.66	0.219298	0.195523	0.208841	0.438969
CLASP1	3503.41	0.176014	0.144117	0.202535	0.430599
MRPS34	598.145	0.0614675	0.140217	0.645069	0.814897
NOTCH3	3858.72	0.670938	0.304222	0.0067221	0.0421268
CLNS1A	755.482	-0.345816	0.121844	0.00299853	0.0229683
PPP2R2C	147.342	12.9533	2.82089	1.68018e-22	4.91403e-20
TEAD2	1673.94	-0.093272	0.153641	0.514594	0.72793
EED	205.374	-0.147911	0.195008	0.385221	0.623678
CDHR2	1.4224	0.035501	0.427696	0.667176	NA
SNCB	15.1571	9.19221	2.6786	2.46596e-10	1.48718e-08
TSG101	981.582	0.0324346	0.129283	0.798243	0.90391
NCBP3	1622.83	-0.0422832	0.127729	0.72001	0.859561
ATP2A3	168.328	3.49269	1.27833	0.000174336	0.00232756
CA12	508.725	-0.0355714	0.393512	0.847505	0.930227
MGLL	3498.09	-0.755297	0.287024	0.00160226	0.0141361
NTN4	2099.89	-0.0850645	0.358437	0.672805	0.831328
BCS1L	267.757	0.127915	0.175753	0.424435	0.657718
NUAK1	11388.9	0.12198	0.274905	0.571743	0.766705
DPP8	1105.9	-0.00480647	0.168716	0.978942	0.991555
SLC24A1	477.566	-0.108196	0.217106	0.566413	0.763232
ZNF532	4239.47	-0.113151	0.126727	0.328355	0.571264
SCARF1	16.3125	0.0661252	0.34984	0.754128	0.881721
LMAN1	2260.62	-0.33728	0.123314	0.00422358	0.0297986
HACD3	1406.39	-0.192205	0.0893994	0.0278352	0.117296
IPCEF1	12.7888	-0.238441	0.405984	0.284201	0.527208
ZZEF1	2935.38	0.108996	0.13541	0.39811	0.636051
ENO1	17276.6	-0.0242117	0.225173	0.897004	0.954109
MYDGF	1384.41	0.0931925	0.119658	0.418226	0.652864
ANO8	350.535	0.420623	0.274026	0.0592636	0.196134
TUBE1	229.099	-0.625116	0.354477	0.0182723	0.0876202
ARHGEF10L	528.041	0.0322935	0.164333	0.833298	0.922316
TXK	1.55222	-0.0297407	0.427416	0.686125	NA
KCNQ2	77.7769	12.4646	3.30356	1.26211e-19	2.49728e-17
TACR2	3.70011	0.0250601	0.403965	0.864768	0.938171
ACTR6	78.5239	-0.25724	0.257161	0.217858	0.450714
TIPIN	63.3214	-0.400875	0.27579	0.0704791	0.220138
SRI	593.467	-0.305153	0.120037	0.00792195	0.0476616
EIF4G3	5214.48	0.176485	0.0747555	0.0167163	0.0818844
NUP37	153.586	-0.584968	0.234125	0.00401515	0.0286843
SEMA3A	1075.6	0.0268079	0.413506	0.853745	0.933295
GTSE1	93.0192	-0.0657195	0.310869	0.761108	0.885278
SEMA3C	4986.05	0.111847	0.310074	0.607155	0.787819
TTC38	407.933	0.0892533	0.155371	0.526141	0.735784
ACAT1	462.593	-0.0838909	0.119448	0.46509	0.691568
GRAMD4	638.622	0.400767	0.195646	0.0221712	0.099779
CELSR1	779.108	2.09269	0.562069	1.07699e-05	0.000224183
ZNF638	2056.16	-0.268927	0.126533	0.0253371	0.109601
SLC25A40	97.0363	-0.448077	0.253831	0.0351064	0.13775
TIMM21	214.665	-0.123769	0.173572	0.441492	0.671969
ADD2	46.1107	7.58447	0.949851	1.23047e-15	1.60508e-13
RASAL2	2138.4	-0.0839408	0.145279	0.547039	0.751413
VPS9D1	529.096	0.131766	0.214076	0.482283	0.704046
ZNF37A	657.184	-0.451206	0.134907	0.000419336	0.00477316
MARK3	2429.62	-0.236942	0.151321	0.0906899	0.260275
SLC25A3	4730.32	-0.353836	0.159703	0.016216	0.0799901
FNDC3B	10235.4	-0.107884	0.119034	0.35271	0.594376
FOSL2	7369.83	0.268645	0.204523	0.137398	0.33902
CACNG4	311.139	0.144981	0.465776	0.0507189	0.176758
FRYL	1286.5	-0.277183	0.12806	0.0228589	0.10191
TMEM131	1811.73	-0.204965	0.153443	0.151166	0.359255
FSCN1	4467.38	0.136671	0.178651	0.40329	0.639814
ACTB	145442	0.329328	0.261828	0.166542	0.381379
MOCOS	140.671	-0.288914	0.405136	0.219295	0.452711
PLD1	670.749	-0.725413	0.459241	0.0176652	0.0853724
WDR62	55.8345	0.286516	0.383029	0.231456	0.466996
DLG1	1857.63	-0.103243	0.145348	0.455629	0.683444
RAB7A	3727.15	-0.107207	0.12129	0.355409	0.596153
BCAP29	329.529	-0.3181	0.140585	0.0162373	0.0800503
SEC31B	348.09	0.23986	0.281288	0.276156	0.517572
SART3	1209.32	-0.104421	0.0987781	0.274082	0.514835
EXOSC7	419.627	0.242105	0.201209	0.174194	0.392911
KIFAP3	417.243	-0.273589	0.18822	0.105422	0.286253
MKRN2	905.322	-0.0556869	0.114216	0.616343	0.794683
MCM6	511.304	-0.60253	0.219743	0.00190624	0.0161389
REXO2	1257.15	-0.645054	0.182798	0.000125828	0.00181031
RBM7	314.82	-0.435559	0.128075	0.000328897	0.00394005
RBMS2	4643.78	0.0723239	0.112372	0.505587	0.721426
BAZ2A	4072.45	0.215559	0.137406	0.097659	0.272764
PTPN23	2351	0.341424	0.103722	0.000696896	0.00727896
MLH1	605.834	0.0696978	0.15294	0.624049	0.799964
UNG	446.919	-0.068353	0.115983	0.539672	0.745675
FMO4	28.7073	-0.476894	0.508788	0.0813782	0.242252
KLHL20	823.977	0.409799	0.185675	0.0146965	0.0744762
RGS11	169.759	3.56847	0.744654	7.46522e-08	2.83324e-06
SLC46A1	336.996	0.874471	0.172952	8.44785e-08	3.17877e-06
PLXNA2	119.698	0.518267	0.4587	0.0640882	0.206778
SPAG5	146.085	-0.260134	0.319261	0.257992	0.497182
ANKRD13A	3858.39	0.176159	0.16158	0.245016	0.482957
TPD52	11.7755	0.312472	0.53889	0.100512	0.277954
ACACB	244.556	0.325689	0.286938	0.145179	0.350267
TRAF4	926.102	-0.0327921	0.236848	0.864864	0.938171
PAG1	1409.19	0.204848	0.291571	0.354552	0.595892
GPATCH1	286.334	0.0960746	0.139961	0.468804	0.694024
ICAM3	101.541	-0.169862	0.271079	0.423775	0.657216
NT5C2	1696.54	-0.202719	0.166404	0.184755	0.406896
MCAM	5256.98	0.41756	0.592492	0.0766283	0.232573
GPC4	2920.78	0.563733	0.48081	0.0502578	0.175778
MBNL3	17.8396	-0.0403868	0.366952	0.833331	0.922316
CAMSAP3	57.3281	8.47891	1.03742	1.31168e-15	1.68603e-13
RAP1GAP	126.364	3.80103	0.410115	1.00972e-21	2.69413e-19
XAB2	783.719	0.235867	0.131219	0.0582935	0.193945
ARHGEF1	1407.18	0.0928249	0.161567	0.542102	0.747402
STXBP2	69.6425	0.207032	0.409209	0.329364	0.572058
MAP2K7	989.984	0.270586	0.112575	0.0127567	0.0671988
DGKD	809.214	0.975167	0.122712	3.12761e-16	4.44171e-14
CTTNBP2	95.9258	2.03952	0.634518	6.71208e-05	0.00106582
RARB	204.469	-1.35012	0.499553	0.000495579	0.00550957
TOP2B	2424.69	-0.410079	0.133689	0.00119382	0.0111588
TM9SF3	2460.59	-0.3279	0.164926	0.0307153	0.125207
NFKB2	549.027	0.368426	0.206297	0.0429266	0.157477
UBE2T	42.7904	-0.726807	0.363581	0.00887507	0.0519749
PPP1R12B	7093.16	-0.20797	0.333188	0.362382	0.602545
DNAJC10	1663.63	-0.341007	0.148355	0.0142426	0.0729107
GTF3C1	4736.79	0.414435	0.0975879	1.26142e-05	0.000257699
IL4R	842.817	-0.703448	0.304116	0.0044581	0.0311042
USP33	937.755	-0.224316	0.182599	0.173799	0.392184
PAK3	10.3736	0.656033	1.16081	0.0203271	0.094115
CAPN6	1315.75	-0.0374109	0.389923	0.823331	0.916679
SNRPA	523.653	0.0336692	0.122654	0.777204	0.893056
EXOSC5	78.7233	0.462754	0.272169	0.0373435	0.143397
DYNC1I2	2047.78	-0.116824	0.131278	0.352118	0.593605
APBB1IP	154.857	-1.45316	0.514116	0.000310793	0.0037564
LRCH4	377.149	0.232107	0.236424	0.249808	0.489009
FAM76B	143.333	-0.10667	0.218558	0.558813	0.759255
SIRT6	252.159	-0.027271	0.16009	0.854136	0.933549
POLD3	251.624	-0.751672	0.239707	0.000377421	0.00438705
ACTN2	34.1344	0.59106	0.952348	0.0261701	0.112212
CAPZB	6787.37	0.124847	0.180138	0.447222	0.676011
GPR137B	540.386	-0.465745	0.234603	0.0205166	0.0947292
NAALAD2	5.64416	-0.261162	0.497815	0.140006	0.343004
JADE1	1848.9	0.0383143	0.187101	0.822132	0.916023
SLC25A43	319.6	-0.0860091	0.316266	0.691587	0.842568
UBE2A	756.214	-0.0235534	0.120108	0.837484	0.924819
FGFR1	5500.97	-0.45465	0.148504	0.00103004	0.00989041
FBLN1	6895.5	-1.60754	1.2162	0.00482314	0.0328697
ITGA8	67.817	0.0380055	0.394646	0.828948	0.920241
MAP2	134.795	0.206678	0.344929	0.368461	0.60765
PIAS2	722.165	0.0120607	0.138288	0.928613	0.968887
AMPH	214.185	0.124895	0.424392	0.43078	0.663637
ARAF	1215.85	0.132329	0.136211	0.305316	0.547907
MCCC1	303.653	0.421121	0.134884	0.00101006	0.00972506
LAMP3	24.8566	1.93255	1.39736	0.00386105	0.0279232
FAP	2458.94	-1.88189	0.281166	1.51031e-12	1.30376e-10
NEBL	6.36327	2.84917	1.38878	0.0013236	0.012077
ACER3	322.352	-0.53161	0.171189	0.000761568	0.0078063
UBE2K	845.38	-0.397334	0.140581	0.00272195	0.021266
PIK3C3	1231.42	-0.100194	0.145722	0.465182	0.691627
N4BP2	362.967	-0.400155	0.183719	0.0160954	0.0795958
TIGAR	327.969	0.360474	0.149094	0.00990235	0.0563062
TULP3	962.967	-0.209222	0.137076	0.10509	0.285768
SYNJ2	3713.65	-0.0601547	0.17837	0.697244	0.846149
ADCY2	49.2684	2.29129	0.693159	4.476e-05	0.000752839
PPP2R5C	1783.87	-0.152378	0.0909114	0.0854629	0.250042
PMS2P1	151.08	0.145801	0.167111	0.343603	0.584906
GNB1	10385.9	0.195978	0.120663	0.0907339	0.260306
HOXA9	241.534	0.359365	0.171891	0.022555	0.101016
EDN1	253.126	0.267243	0.414524	0.248552	0.487579
MLLT10	795.612	-0.255891	0.202686	0.15189	0.360435
ZCWPW1	77.6507	0.248148	0.249904	0.230308	0.465693
ADCYAP1R1	17.9831	0.0720416	0.441734	0.00576061	0.0374782
NRDC	2831.29	-0.134223	0.0896234	0.124254	0.317119
VDAC3	1032.69	-0.115138	0.11792	0.307415	0.550608
PCM1	2311.55	-0.405124	0.159798	0.00627384	0.0400008
TNRC6C	1032.6	-0.667799	0.374438	0.0157342	0.0783439
CBFA2T2	652.939	-0.0808877	0.137931	0.534781	0.742295
BRINP1	112.376	0.424668	0.766066	0.0147292	0.0745778
ITCH	1952.14	-0.304547	0.0937866	0.000857855	0.00854728
PKD2L2	1.19179	0.0520183	0.418634	0.677389	NA
TP53INP2	1579.01	0.704776	0.219786	0.000333209	0.00398358
SDF4	3482.05	0.158746	0.104977	0.115929	0.303978
MYH7B	11.1844	-0.27092	0.405972	0.245507	0.4836
TP73	5.5367	3.21223	1.06832	0.000157955	0.00215127
TOLLIP	1229.71	0.4529	0.123418	0.0001278	0.0018342
UBE2D4	469.977	-0.125596	0.128459	0.303836	0.546421
RUNX1T1	1038.49	-0.788162	0.240893	0.000210722	0.00273458
CDH17	1.22217	-0.106743	0.44723	0.201198	NA
THOC1	274.906	-0.405157	0.169314	0.00910462	0.0528626
FKBP7	237.968	-0.55964	0.241676	0.00701127	0.0433375
OSBPL6	148.85	-0.251999	0.404655	0.266712	0.507598
SLC1A3	1.6319	-0.109709	0.444996	0.2118	NA
XRCC5	4324.13	-0.173052	0.140793	0.1925	0.417017
LXN	358.512	-2.22029	0.404094	2.28704e-09	1.16738e-07
SP140	4.66762	-0.010249	0.405358	0.941125	0.973917
MKNK1	556.168	0.0845119	0.207188	0.644934	0.814785
TNS1	35262.6	0.292298	0.296063	0.197892	0.42433
REXO1	987.041	0.219042	0.133003	0.0772666	0.233912
SAR1A	2871.26	-0.371868	0.117024	0.000929651	0.00911026
CDC14A	75.023	0.000554521	0.256821	0.999734	0.999734
RAPGEF3	157.726	0.0509312	0.352931	0.809192	0.909227
CEACAM1	1.01687	0.00664679	0.420557	0.962273	NA
SENP1	457.68	-0.515711	0.154883	0.000364833	0.00426891
DUSP13	1.84342	0.0340992	0.434125	0.3527	NA
CIC	2912.08	0.303105	0.131606	0.015424	0.0772534
LIPE	28.304	0.0969361	0.262261	0.647181	0.816043
FDFT1	1617.93	0.0618955	0.158006	0.679341	0.835127
PAFAH1B3	172.851	0.395516	0.233255	0.0468523	0.167425
OPHN1	418.122	-0.281863	0.262904	0.183709	0.405759
KIF22	245.884	0.122442	0.191788	0.476135	0.699418
CARMIL1	459.993	-0.142514	0.301939	0.516253	0.729106
PGM1	1270.9	0.392258	0.270488	0.0735588	0.226424
DDX1	1521.08	-0.433365	0.13556	0.0007378	0.00759804
DNM2	3243.78	0.185784	0.124678	0.116414	0.304705
EPB41L2	1627.48	-0.207329	0.229131	0.280655	0.523251
RIMS1	98.3186	1.8113	1.01805	0.00249462	0.0198779
MOXD1	515.786	-0.217439	0.35571	0.33982	0.581218
STX7	1153.83	-0.251804	0.136588	0.0511569	0.177687
RABL2B	371.812	0.093163	0.174778	0.559972	0.759782
KEAP1	1228.34	0.0794456	0.088423	0.364328	0.604053
DDX43	14.3594	-0.00565352	0.408193	0.962968	0.985
PTPRH	60.9522	-1.45566	0.796368	0.00320259	0.0241221
SLC35C2	886.184	-0.144683	0.197101	0.409739	0.645091
CRYBG3	1065.95	-0.394483	0.141972	0.00317136	0.0239587
EPHA6	11.5485	3.01232	1.42639	0.000999684	0.00966215
RFX3	254.348	-0.109742	0.207557	0.537861	0.744515
RIF1	1599.95	-0.458525	0.145542	0.000806009	0.00816312
RAB21	1192.12	0.1676	0.173244	0.290539	0.53318
SLC4A4	232.53	0.714586	0.44825	0.018694	0.0889492
SMARCA2	2251.47	-0.532774	0.160395	0.000362671	0.00425209
SESN1	322.34	-0.110463	0.20116	0.533995	0.741521
MID2	307.54	-0.529763	0.261986	0.0154686	0.0773871
COL5A3	546.35	-0.323954	0.452081	0.17473	0.393808
SRCAP	467.087	0.347504	0.133748	0.00621737	0.0396983
PUM3	505.399	-0.602442	0.170631	0.000138853	0.00194837
CHRNA3	16.2733	6.38214	1.29913	2.49456e-07	8.27291e-06
KCNN2	32.9929	-0.109703	0.398734	0.541187	0.746889
CNOT4	788.203	-0.230324	0.103064	0.0205493	0.0948004
PSEN1	1799.39	-0.236879	0.101304	0.0159272	0.0789855
CPOX	326.068	-0.0566942	0.16717	0.711285	0.85395
CLDND1	514.975	-0.590267	0.212182	0.00177468	0.0152958
MOK	163.419	0.0164056	0.247637	0.937414	0.972137
HSP90AA1	10225.9	0.0603753	0.162845	0.693891	0.844188
RBL1	120.652	-0.789683	0.243466	0.000245787	0.00309829
DLGAP4	5682.09	0.527977	0.120885	5.4175e-06	0.00012406
IGSF9B	43.4628	5.70925	0.764775	5.18718e-15	6.13061e-13
CROCCP3	297.781	0.301821	0.235078	0.130466	0.327512
NDC80	37.2299	-0.244737	0.372959	0.289952	0.532491
AP4E1	706.395	-0.00457117	0.167208	0.969037	0.987377
RSBN1	348.797	-0.210736	0.18084	0.198215	0.424798
MAGI3	507.905	-0.00990789	0.139676	0.937892	0.972215
CXCL2	5.12881	-0.348819	0.65766	0.010182	0.0574095
AFP	0.747975	0.0103918	0.428606	0.869589	NA
COL4A4	144.139	1.09057	0.813081	0.00998776	0.0566456
TCF7	63.9532	2.24272	0.366344	5.98783e-11	4.02464e-09
OSTM1	484.284	0.0982727	0.195468	0.573936	0.768243
IMPG2	30.4608	-0.0298	0.316249	0.887463	0.949698
PCNP	843.174	-0.45071	0.153142	0.00160822	0.0141675
EXD2	834.039	0.256304	0.171609	0.103037	0.282142
ARG2	22.0089	0.398673	0.416121	0.12262	0.314794
MEF2C	197.325	-0.658599	0.248284	0.00214319	0.0176942
PTPRC	28.0287	0.00737845	0.423707	0.950619	0.979186
PKP1	2.00948	0.231478	0.520372	0.0159957	NA
UBA5	393.262	-0.225237	0.15363	0.115159	0.30269
STK17B	466.715	-0.251513	0.220396	0.1847	0.406877
CDC14B	406.893	0.0440882	0.213205	0.813769	0.91184
ZNF510	352.833	-0.119053	0.170133	0.442864	0.672624
LRP2	17.1156	0.349974	0.612677	0.0456268	0.164279
ZNF506	358.969	0.164051	0.179294	0.311866	0.554743
JMJD4	355.53	0.102856	0.218795	0.587311	0.776331
DUSP12	167.567	-0.324986	0.207383	0.0744092	0.227688
AACS	905.951	0.256831	0.109905	0.0158217	0.0785904
DELE1	1024.28	0.0529143	0.0871399	0.532801	0.740481
CADPS2	416.251	-0.0118879	0.396914	0.937422	0.972137
PCDHB4	46.3007	-0.00891661	0.360447	0.961791	0.984677
PCDHA6	26.9189	0.331405	0.436898	0.172586	0.390588
PCDHGA2	193.313	0.0212893	0.323272	0.919293	0.965044
HSPB11	116.469	-0.19451	0.252752	0.342971	0.584367
PHLPP1	294.49	-0.503821	0.237505	0.01329	0.0692827
ATP8B1	904.528	0.333154	0.276329	0.13101	0.328411
IL12RB2	2.02166	0.0930859	0.446784	0.0640251	NA
SMARCD3	774.876	0.270044	0.183508	0.104116	0.283995
WDR70	560.219	-0.253805	0.141825	0.0568087	0.190625
FYB1	0.708293	0.0310531	0.433807	0.554027	NA
MPP4	36.4372	0.0618366	0.377929	0.748959	0.878751
STRADB	226.312	-0.309327	0.219619	0.101246	0.279195
BZW1	1409.79	-0.514642	0.12664	2.08318e-05	0.000398747
PGR	728.858	0.0601168	0.308601	0.784248	0.897159
C1QTNF3	30.6018	0.00040435	0.331953	0.998641	0.999208
ME2	519.784	-0.284352	0.158228	0.0530655	0.18209
C5orf22	411.379	0.085442	0.176435	0.599141	0.782705
CCNT2	612.716	-0.442667	0.147737	0.00139529	0.012646
FAM135A	198.775	-0.499414	0.329408	0.0442601	0.16093
COL19A1	130.34	0.213852	0.432044	0.283816	0.526915
EPB41L3	58.0239	6.97089	2.10326	2.22622e-05	0.000421545
COBLL1	1210.37	0.366293	0.328348	0.126853	0.321586
DLG3	578.107	-0.196535	0.152932	0.167753	0.383156
KCNK2	312.413	-0.248423	0.302996	0.269936	0.511004
SERTAD4	921.431	-0.272507	0.268146	0.203126	0.431403
TRAF5	1508.06	0.0106029	0.284627	0.966777	0.986361
MRPL22	209.954	-0.259705	0.155763	0.0705502	0.220204
GEMIN5	695.184	-0.0218701	0.128708	0.856658	0.934507
NFE2L1	10366.6	0.198593	0.147413	0.155248	0.365302
SEMA5B	14.3843	9.38968	2.92	4.75407e-10	2.70062e-08
GSK3B	3433.19	0.115688	0.125073	0.37239	0.611257
ITGB5	11993.7	0.385657	0.143583	0.00448888	0.0312077
ERC1	4401.01	0.121887	0.132067	0.336074	0.578303
XPO1	1758.83	-0.301396	0.126587	0.012412	0.065955
RNF13	313.653	-0.513571	0.184143	0.00219333	0.0179795
TRPM3	1.59107	-0.00241483	0.420614	0.98449	NA
PALB2	281.808	-0.54562	0.161746	0.000296974	0.00362168
DOP1A	832.253	-0.000605512	0.162746	0.990024	0.996361
LYRM2	467.07	-0.0557884	0.169704	0.719035	0.858879
BCKDHB	161.994	-0.0151231	0.209056	0.932988	0.970462
KAT6A	2192.35	-0.189689	0.0797871	0.0152298	0.0765622
TUT7	1400.6	-0.252467	0.122098	0.0308689	0.125572
ULK2	850.112	0.189396	0.12889	0.122859	0.314983
GRHL2	0.668683	-0.0290327	0.430682	0.626078	NA
TNPO1	2984.87	-0.198019	0.194374	0.257433	0.496429
PLOD1	11725.7	-0.0215867	0.233906	0.945283	0.976102
P2RX5	17.9384	0.917337	0.508326	0.00808018	0.0483657
ITGAE	234.795	-0.253888	0.190171	0.133079	0.331426
DIS3	653.3	-0.252226	0.179142	0.119865	0.310389
PIBF1	255.979	-0.239377	0.195277	0.167647	0.38298
TDRD3	376.987	-0.444187	0.137301	0.000619635	0.00660919
NUFIP1	133.811	-0.310987	0.243595	0.126248	0.320947
PDS5B	1028.27	-0.431993	0.184316	0.00940459	0.0542288
OXCT1	550.632	0.306752	0.256257	0.146556	0.352671
RRAGB	374.493	-0.0300399	0.128038	0.806089	0.907776
EPYC	4.39123	-0.0387074	0.409784	0.777833	0.893213
CYLD	1321.22	0.2352	0.154104	0.104526	0.284716
SLC27A5	67.1919	0.124161	0.270852	0.561958	0.760928
ZNF324	262.293	0.310426	0.135267	0.0155649	0.07767
ZNF671	144.846	-0.169747	0.192601	0.32309	0.565641
ZNF416	160.44	-0.20322	0.195428	0.241767	0.479072
ZNF586	348.053	-0.224098	0.1792	0.167955	0.383518
ZNF446	206.714	-0.084788	0.205609	0.636887	0.809205
ZNF264	1230.6	0.0422994	0.117753	0.708166	0.852354
RPS5	4470.92	-0.360744	0.140678	0.00643241	0.040805
FAT1	32120.1	0.0847018	0.148296	0.544641	0.74923
YTHDC1	1722.27	-0.279386	0.16395	0.0655333	0.209749
CHMP2B	410.687	0.0881364	0.194258	0.602193	0.784133
SMAP2	518.921	0.147353	0.200435	0.401278	0.638676
PPIE	465.689	0.0935536	0.154055	0.515753	0.728868
ZMPSTE24	770.375	-0.211423	0.170101	0.174848	0.393994
STARD7	2145.59	0.087304	0.109088	0.408899	0.644488
NOA1	424.396	-0.2758	0.15334	0.0533671	0.182768
REST	2015.61	0.0719281	0.129065	0.553224	0.755801
HAL	8.20788	-0.0134607	0.37566	0.94303	0.974632
SSH1	5813.2	0.365761	0.171268	0.0196409	0.0919395
GSTP1	3903.89	0.364008	0.123728	0.00211277	0.0175086
APLP2	7934.91	-0.11208	0.194726	0.512563	0.726575
FAM234B	257.435	0.170675	0.199466	0.334333	0.576764
SLCO1A2	61.0625	0.0644406	0.439287	NA	NA
WBP11	1080.83	-0.142783	0.118154	0.206915	0.436588
EIF3I	2233.54	-0.188181	0.10517	0.0644993	0.207534
NKAIN1	60.3807	3.49815	0.457754	1.31124e-15	1.68603e-13
COL16A1	4902.23	-0.192178	0.409042	0.347082	0.58861
TXLNA	4446.18	0.017114	0.100218	0.86598	0.938643
APOB	8.20787	-0.193898	0.456562	0.22938	0.464723
NCOA1	1465.97	-0.281402	0.0921042	0.00168304	0.0146797
AGBL5	641.028	0.184833	0.148634	0.184017	0.40593
EFR3B	49.037	1.45595	0.476337	0.000163063	0.00220717
KIF3C	1487.61	0.64856	0.212539	0.000664155	0.00698211
RAB10	1515.35	-0.0812606	0.125822	0.49786	0.715633
GCKR	8.00151	0.29889	0.493514	0.155829	0.365839
HADHA	3053.83	-0.293792	0.111042	0.0060906	0.0390443
MAPRE3	434.569	0.857405	0.151355	2.99611e-09	1.48624e-07
CAD	2085.71	0.252968	0.163638	0.0944186	0.266717
CD59	6020.35	-0.153774	0.22579	0.423343	0.65695
CD82	499.655	-0.0682211	0.249691	0.736577	0.869811
BCORL1	1259.31	0.540354	0.141079	5.29255e-05	0.000866993
ATRX	2625.47	-0.0841354	0.138413	0.51733	0.72989
AK6	63.3817	-0.450973	0.265182	0.0386974	0.146614
MYNN	292.158	-0.277634	0.127431	0.0220528	0.0993731
MECOM	93.016	-0.29364	0.376594	0.222581	0.456361
SCAMP1	567.121	-0.121779	0.137947	0.341825	0.583228
PREP	1009.91	0.0659751	0.140535	0.624091	0.799964
HACE1	367.145	-0.410154	0.139243	0.00180521	0.0154996
SEH1L	565.719	-0.282802	0.139866	0.0316655	0.127926
WDR47	695.313	0.0307878	0.175503	0.849308	0.930878
WDFY1	989.509	-0.40378	0.165211	0.00802509	0.048085
OVGP1	91.6017	0.0496432	0.274814	0.817296	0.913458
SLC25A24	904.983	-0.0387281	0.13832	0.766363	0.887755
MAP3K4	1101.61	-0.403856	0.134624	0.0015289	0.0136048
PILRA	20.4698	0.123962	0.381798	0.541308	0.746924
IGSF9	11.1349	0.196088	0.486806	0.0767588	0.232775
ABCB1	2.76789	-0.0848367	0.431329	0.420993	0.654919
ZNF213	383.28	0.125956	0.186413	0.456468	0.684125
AKR1B1	662.649	-0.42898	0.2197	0.0246062	0.107203
CPNE3	1469.81	-0.141661	0.12847	0.245807	0.484028
RRN3	738.493	0.0710313	0.130028	0.56364	0.761641
CTTN	13272	0.39477	0.128361	0.00132737	0.0120928
WNT11	37.1026	2.74437	0.79933	2.75112e-05	0.000507492
MTIF2	389.862	-0.228091	0.168427	0.139303	0.342125
DDHD2	949.706	0.189402	0.152184	0.184484	0.406552
TTC39A	15.0299	2.5424	0.651821	5.54026e-06	0.000126542
EPS15	1579.01	-0.25745	0.119497	0.0242921	0.106282
ORC1	23.926	-0.458164	0.367788	0.0751239	0.229291
MGST2	74.959	-0.261569	0.400818	0.257007	0.496138
CHERP	1133.53	0.227967	0.0887844	0.00881988	0.0517554
ATG16L1	730.522	0.197923	0.140341	0.135568	0.335869
USP40	1102.64	-0.00393356	0.187056	0.981384	0.992544
POMGNT1	1605.16	0.218356	0.138332	0.0959001	0.269217
RAD54L	33.7168	-1.08756	0.525662	0.00337106	0.0250906
MAST2	3408.94	-0.0448968	0.189208	0.789053	0.899892
DNAJA1	2956.53	-0.151803	0.125405	0.203167	0.431407
B4GALT1	4249.83	-0.0111261	0.205216	0.947605	0.977353
CHMP5	732.655	-0.126641	0.139327	0.335621	0.578079
NFX1	1265.04	-0.0613948	0.0732739	0.390886	0.628861
DIMT1	253.972	-0.293938	0.20529	0.102929	0.281938
IPO11	361.7	-0.139164	0.183214	0.398078	0.636051
EIF2AK1	2277.43	-0.0076371	0.115569	0.938713	0.972533
EPDR1	1044.43	0.186049	0.3847	0.391866	0.629694
SNX10	5.18988	2.24801	1.97085	0.0060372	0.0388148
SEPHS1	626.732	-0.209335	0.127965	0.086092	0.251315
MRPL28	548.213	0.344427	0.16314	0.0227414	0.101581
HBQ1	1.26541	0.0443231	0.43088	0.550421	NA
ITPKC	632.43	-0.0856598	0.134998	0.503076	0.719365
FAT2	2.2799	0.108742	0.435189	0.357924	0.59875
RBM22	758.066	-0.132684	0.117655	0.240911	0.478108
TMED2	3843.59	-0.167458	0.100607	0.0861984	0.251442
ERO1B	97.6175	-0.135665	0.300144	0.535529	0.742922
ZFAND6	596.936	-0.321789	0.127905	0.00818426	0.0488706
HSD17B2	457.763	-0.0666072	0.428652	0.491536	0.710931
TXLNG	376.434	0.020656	0.138468	0.871674	0.941736
PPEF1	0.818343	-0.00933449	0.429859	0.845212	NA
LAT2	15.2253	0.049485	0.32765	0.817144	0.913422
HUWE1	17015.4	0.189207	0.0998577	0.0515188	0.178486
ZW10	259.011	-0.213517	0.141705	0.107912	0.29057
ALG9	178.472	-0.371264	0.214876	0.0481026	0.170337
NOX4	1548.4	0.0727215	0.280799	0.734239	0.8687
ACOX3	688.218	0.385975	0.25704	0.0675401	0.214386
MTMR2	1391	-0.432098	0.188936	0.0111518	0.0609696
PPP1R15A	3330.08	-0.142203	0.183127	0.382288	0.620704
HSD17B14	84.8422	0.0523404	0.280516	0.813567	0.911736
TRIP6	1521.63	0.231502	0.141465	0.0826479	0.244774
ACHE	72.9256	3.49961	0.437771	8.32552e-17	1.27489e-14
FTL	32027.2	0.174232	0.166042	0.252353	0.491421
SRRT	1900.45	0.0919072	0.15989	0.538635	0.744999
BAX	1524.73	0.0530479	0.159674	0.723103	0.861425
NLK	442.09	0.00765053	0.183823	0.96002	0.983991
PIGS	1139.38	0.157132	0.135842	0.222314	0.455952
ADAMTS2	12213.8	-0.056798	0.127818	0.657038	0.8224
ATXN7L3	1789.62	0.0399226	0.10462	0.698179	0.846641
PGS1	728.601	-0.0854854	0.182273	0.603541	0.78543
PSMC5	1422.79	0.107744	0.129942	0.380686	0.619118
UIMC1	800.592	-0.260982	0.120678	0.0239161	0.105159
CETP	0.706927	0.0160278	0.426642	0.852357	NA
MMP2	86956.9	-0.259141	0.150917	0.0654935	0.209703
LPCAT2	1756.9	0.26967	0.247106	0.189081	0.413373
GNAO1	386.104	0.161576	0.458893	0.191445	0.415857
OGFOD1	925.66	-0.199069	0.139871	0.13085	0.328096
SH3BP2	1966.25	0.236395	0.240535	0.240615	0.477865
NOP14	1061.65	0.164443	0.115191	0.139441	0.342183
ADD1	7619.85	0.143615	0.0997335	0.139438	0.342183
L2HGDH	87.1128	-0.0219334	0.220333	0.904979	0.95779
TXNDC16	108.843	-0.177516	0.205962	0.325686	0.568192
RTRAF	953.76	-0.531634	0.142611	8.72365e-05	0.00133419
NID2	2024.41	-1.5713	0.411824	9.46139e-06	0.000199062
GMCL1	220.961	0.134813	0.184398	0.419216	0.653367
SF3B2	4264.92	0.100066	0.102603	0.314973	0.557486
KLHL42	1515.08	-0.228202	0.180133	0.16195	0.3748
GNAS	14213	0.138049	0.107649	0.180934	0.401718
DNM1L	1017.8	-0.156753	0.142307	0.240888	0.478108
PTHLH	485.826	-0.230498	0.366793	0.311061	0.554361
PHACTR3	1.42537	0.0923354	0.446566	0.0734604	NA
ERGIC2	503.195	-0.314409	0.179473	0.0531365	0.182191
TFAP2C	205.452	-1.16722	0.411874	0.000429366	0.00486559
AURKA	92.124	-0.340545	0.277836	0.122645	0.314794
CASS4	15.8805	0.030056	0.388455	0.867231	0.939465
PIR	68.5857	0.865748	0.375516	0.00307559	0.0233885
AAMDC	269.668	-0.278012	0.181151	0.0895437	0.257953
RFX2	448.57	0.113724	0.271704	0.596128	0.781262
METTL2A	352.833	-0.0500127	0.167285	0.746371	0.876824
SULT2B1	2.6148	-0.0819512	0.428292	0.466578	0.692494
ALG6	41.1683	0.0114752	0.267054	0.956875	0.981739
CNOT3	1012.42	0.204445	0.151917	0.152488	0.361268
GP6	7.63939	0.126662	0.407068	0.482692	0.704301
PTPN4	444.785	-0.167606	0.193426	0.320757	0.563444
DDX18	912.289	-0.123781	0.101491	0.208482	0.438425
KHSRP	3685.37	0.14012	0.0930601	0.123343	0.3158
GNA11	3234.64	0.247419	0.126765	0.039997	0.150076
ASAP3	1720.07	-0.0154802	0.165098	0.9162	0.963643
EDEM2	463.147	0.432088	0.125851	0.000347258	0.00410969
DNMT3B	128.048	-0.135814	0.278311	0.526103	0.735784
TPX2	320.283	-0.321893	0.329696	0.173546	0.391662
FER1L4	495.828	0.0829012	0.331237	0.704923	0.85085
PDRG1	200.739	0.233463	0.228965	0.229432	0.464777
EPB41L1	1978.13	0.666079	0.103468	3.80093e-11	2.61462e-09
SLC15A1	1.97519	0.188517	0.487204	0.0525084	NA
DOCK9	684.273	0.481438	0.250723	0.0226849	0.101494
ANKRD10	1375.39	-0.493397	0.270819	0.0258545	0.111181
TGDS	73.2233	-0.17834	0.249752	0.384295	0.622751
DOCK3	199.061	5.8654	0.509268	5.50262e-32	3.87604e-29
C3orf18	284.407	0.0484236	0.145844	0.72666	0.864277
COQ9	479.752	0.153379	0.124278	0.199352	0.426612
KIF9	65.6972	-0.000281418	0.343903	0.996887	0.998645
ARHGAP28	301.58	-0.732049	0.51963	0.0217763	0.0984295
CRLS1	133.44	0.12781	0.20084	0.474368	0.698113
PPP1R13B	443.138	0.596699	0.16468	0.000101881	0.00152303
ATRN	4334.96	0.204945	0.159915	0.16852	0.384451
SMOX	331.145	-0.221547	0.19842	0.209493	0.439921
SIGLEC1	0.962346	0.0532085	0.42998	0.518259	NA
FKBP1A	2156.88	-0.0453378	0.128586	0.704241	0.850562
NSFL1C	1251.22	0.203212	0.100241	0.0371923	0.142973
SLC4A11	127.476	2.79825	0.543086	1.36333e-08	5.84141e-07
DNAAF9	1583.99	0.411403	0.138592	0.00178879	0.0153758
ZNF343	309.204	-0.0755561	0.184568	0.648821	0.817027
EBF4	479.561	1.11275	0.219405	4.82595e-08	1.89276e-06
CPXM1	306.061	-0.137917	0.410005	0.446452	0.675554
MAVS	4947.18	0.160842	0.112084	0.12641	0.320992
LZTS3	634.494	0.569073	0.260024	0.00953171	0.0546932
XRN2	1665.39	-0.428838	0.0956155	3.99892e-06	9.41457e-05
KIZ	380.803	-0.515637	0.166839	0.000831625	0.00836493
DYNLL1	1969.57	-0.16837	0.180352	0.298759	0.541165
TESC	12.0007	0.0808501	0.444066	0.00604647	0.0388407
SNX5	626.998	-0.471302	0.125225	8.64021e-05	0.00132538
RPL6	7431.45	-0.407802	0.133166	0.00127266	0.011697
MAPKAPK5	806.575	-0.0546997	0.0982227	0.565171	0.762417
P2RX7	37.2661	-0.0705484	0.315144	0.744893	0.875848
ESF1	230.404	-0.069413	0.205041	0.699227	0.847154
RBBP9	401.246	-0.245394	0.154942	0.0879245	0.254579
ANAPC5	2070.96	-0.174837	0.14491	0.196856	0.422812
SLC23A2	1418.12	0.265053	0.0987894	0.0058076	0.0376831
SLC8B1	519.316	-0.465495	0.1787	0.00431262	0.030245
TMEM230	1047.4	-0.302906	0.136721	0.0198956	0.0927619
DZANK1	73.3123	0.191433	0.219859	0.311448	0.554371
KDM2B	815.856	0.130912	0.126916	0.284547	0.527405
CFAP61	0.750474	-0.0343622	0.42645	0.673898	NA
TASP1	149.508	0.0743169	0.231173	0.711775	0.854363
OAS1	23.3835	0.0372416	0.424156	0.70154	0.84883
GCN1	5289.92	0.29363	0.127746	0.0159745	0.0791534
RPLP0	14474.4	-0.461687	0.204231	0.0108817	0.0600901
PXN	4771.73	-0.0286748	0.148116	0.839839	0.92591
SIRT4	24.6461	0.495945	0.388359	0.0630183	0.204337
KIF16B	596.704	-0.359204	0.14589	0.00906066	0.0526248
TRMT6	202.159	0.064689	0.177114	0.685217	0.838487
CHGB	5.69772	0.243773	0.456808	0.222976	0.456856
PEBP1	3228.7	0.193921	0.182512	0.241419	0.478868
BRAP	606.214	-0.0278734	0.133031	0.819113	0.914247
ERP29	1544.08	-0.202438	0.105428	0.0474696	0.168793
NOS1	12.3364	0.0762308	0.4428	0.00732944	0.0448009
FUS	3548.28	-0.256667	0.18792	0.127682	0.322734
IGBP1	931.171	-0.707397	0.138347	8.62256e-08	3.23071e-06
FXYD5	725.494	-0.186526	0.259934	0.370815	0.6095
ZNF302	295.504	-0.17813	0.15895	0.225339	0.459284
GRAMD1A	1354.49	0.162955	0.16112	0.275869	0.517143
HEPH	111.164	-0.0882534	0.429923	0.432867	0.665477
CDIP1	954.233	0.931993	0.223975	5.33249e-06	0.000122275
CMTM1	64.9853	-0.426552	0.258195	0.0456899	0.164439
KCNH4	1.12936	0.0535327	0.433273	0.429191	NA
GANAB	10926.1	-0.0339028	0.0977466	0.720736	0.859905
GMIP	269.347	0.623813	0.243652	0.003091	0.0234724
RBM41	251.555	-0.134224	0.130437	0.280701	0.523251
BIRC5	111.041	-0.219302	0.325629	0.33588	0.578299
LAG3	20.424	0.407826	0.521709	0.107075	0.289104
MLF2	2746.38	0.142997	0.124834	0.225445	0.459394
OTUB2	67.667	0.715763	0.378348	0.0112187	0.061186
DDX24	4453.63	0.0107576	0.197681	0.947555	0.977353
ZBTB25	417.087	-0.0443292	0.149819	0.754056	0.881721
NECAP1	377.263	-0.0274279	0.132388	0.831421	0.921185
ARHGAP4	60.4003	0.22643	0.350823	0.327979	0.570835
ANKRD24	38.8722	1.46501	0.398407	1.92173e-05	0.000372706
DHX32	926.033	-0.0533056	0.227705	0.781517	0.895471
RCOR1	1074.74	0.0277736	0.153902	0.848122	0.930614
GPATCH2L	1891.18	0.0606286	0.101753	0.553117	0.755745
LTBP4	2012.62	0.551089	0.293049	0.0192943	0.0910187
BLVRB	261.083	-0.0926249	0.181057	0.572823	0.767453
SLC9A1	2008.77	0.0222963	0.170643	0.887426	0.949698
SPTLC1	1037.26	-0.209276	0.130749	0.0910984	0.260852
PAPOLA	2365.85	-0.442211	0.0983547	3.67118e-06	8.78389e-05
CCNK	1110.44	0.00323677	0.110786	0.981345	0.992544
PCBP4	999.677	0.295217	0.210094	0.109312	0.293263
YPEL3	586.449	0.249699	0.136578	0.0532037	0.182351
MRPS33	176.918	-0.165819	0.176148	0.300361	0.542442
NDUFB2	652.533	-0.0707081	0.128271	0.563469	0.761547
NUDC	1172.58	0.164294	0.124844	0.169484	0.386108
MAEA	1422.41	0.330634	0.101131	0.000772833	0.00789622
ICAM1	787.457	-0.296126	0.320854	0.2036	0.43208
STRN4	2025.17	0.116205	0.115046	0.297202	0.540016
IRAK3	21.3376	0.038437	0.42357	0.704796	0.85085
MUL1	788.245	0.169777	0.142488	0.204722	0.433572
TFAP4	123.863	-0.464451	0.317377	0.054171	0.184628
PDCD7	446.019	-0.144273	0.128135	0.237278	0.473589
SPG21	1284.3	-0.316301	0.115018	0.00410574	0.0291893
DNAJB11	786.058	-0.044615	0.152815	0.753496	0.881607
P3H2	639.716	0.597487	0.203848	0.00112385	0.0106346
THPO	7.17534	0.570893	0.977623	0.0234824	0.103822
CHRD	212.194	3.24797	0.571073	6.32256e-10	3.54587e-08
FLT3LG	15.0649	0.232381	0.409277	0.294457	0.537273
RAB11FIP3	1516.59	0.403877	0.153871	0.00492743	0.0333739
GNPTG	918.176	0.370968	0.121404	0.00142183	0.0128337
ZNF268	327.23	-0.112793	0.187653	0.501466	0.718246
GOLGA3	8183.27	0.358784	0.129772	0.00359646	0.0262904
PABPC4	3395.37	-0.0886594	0.121512	0.434396	0.66641
CERS4	259.521	0.392777	0.315284	0.0979724	0.273166
MCOLN1	456.803	0.516106	0.146786	0.000193575	0.00254773
USP48	1248.08	-0.143009	0.137763	0.27223	0.512833
EFNB1	689.926	-0.370163	0.195753	0.0340175	0.134527
PDPR	1727.42	0.0411597	0.257788	0.84229	0.927676
AARS1	7215.73	-0.240751	0.177346	0.132792	0.330947
GLG1	9039.07	0.00928355	0.10731	0.925512	0.967933
KIF4A	73.901	-0.213453	0.364635	0.345939	0.587406
TNRC6A	3636.38	-0.00904062	0.151287	0.927919	0.968564
PLEKHG2	3308.28	0.0539061	0.190657	0.754754	0.881966
DLL3	29.2383	2.08435	0.555957	1.01917e-05	0.000212901
NAT14	404.967	0.0631545	0.167267	0.680746	0.835463
PITPNM2	552.721	0.298073	0.311463	0.199539	0.426873
EXOC1	707.947	-0.15061	0.159796	0.308594	0.552026
RBM27	173.159	-0.254076	0.186047	0.128282	0.323553
POU4F3	2.54601	-0.0594107	0.41983	0.621748	0.798421
OSBPL8	1829.97	-0.306498	0.171885	0.0510069	0.177302
DTX2	198.332	-0.0200807	0.180421	0.895755	0.953853
PUS7	329.519	-0.0386036	0.147218	0.773114	0.891004
LAMB4	5.90651	0.0966565	0.406746	0.56436	0.762087
NRCAM	158.554	5.00456	0.550292	5.39703e-21	1.26722e-18
LAMB1	18900.2	0.0345861	0.268928	0.810271	0.909541
SLC26A4	4.6504	-1.47585	1.55127	0.0131827	0.0688251
DLD	611.676	-0.128369	0.126164	0.284496	0.527366
WDR7	814.921	0.0184841	0.124183	0.878274	0.945263
TXNL1	686.993	-0.220246	0.149764	0.115541	0.303342
ABCC6	13.7865	0.719526	1.13146	0.0224448	0.10065
CMTM6	1206.62	-0.16735	0.184589	0.315377	0.557752
ITGA6	3342.02	-0.206456	0.356292	0.361295	0.601988
RAPGEF4	99.5469	0.0954515	0.346118	0.659131	0.823621
MAP3K20	4592.7	-0.232977	0.319879	0.309117	0.552309
FH	727.443	0.0157644	0.224604	0.929487	0.96911
SEL1L3	605.646	0.121842	0.437738	0.34267	0.583994
TF	8.7295	0.176662	0.387968	0.408088	0.644003
CDV3	3576.95	-0.22893	0.132248	0.0682128	0.215738
MYO15A	22.142	-0.504506	0.535464	0.0715081	0.222602
ALKBH5	3586.74	0.279119	0.126512	0.0207487	0.0954256
NLRP1	1083.03	-0.0860363	0.307763	0.689934	0.841278
PITPNM3	123.094	3.06766	0.294758	1.35282e-26	6.43868e-24
SPAG7	999.275	-0.00605957	0.231116	0.975101	0.990319
ORC6	44.0674	-0.298582	0.252808	0.151399	0.359705
ZFHX4	2043.04	-0.0356781	0.174475	0.81741	0.913458
CPA1	3.07646	-0.048556	0.424963	0.628408	0.803408
ZC3HC1	337.521	0.242365	0.150057	0.0840978	0.247777
ESR1	79.793	-0.548674	0.428253	0.049332	0.173504
RGS17	15.0674	-0.220517	0.457544	0.225637	0.459654
ANGPT2	3.5529	-0.149354	0.458369	0.155578	0.365589
TMEM101	231.12	-0.176621	0.197196	0.311939	0.554818
CD200	1400.64	-0.0278498	0.352893	0.891054	0.95117
CCDC80	30316.5	-0.264815	0.397039	0.251586	0.490635
PSME1	1066.22	-0.402822	0.175545	0.0118724	0.0638146
PPP2R3C	230.253	-0.22349	0.17668	0.162959	0.376444
HAUS4	95.8947	-1.05789	0.287244	3.03471e-05	0.000548678
JPH4	36.501	5.22062	0.833171	1.97908e-11	1.43422e-09
SLC7A8	110.657	0.0539666	0.309465	0.806094	0.907776
OSGEP	415.069	-0.0803083	0.154056	0.571236	0.766443
SLC22A17	645.29	0.623607	0.247945	0.00351819	0.0259119
RNF31	43.4012	-0.00585186	0.316425	0.976417	0.99064
SCFD1	838.595	-0.430408	0.149935	0.00213562	0.0176482
G2E3	336.01	-0.188993	0.193839	0.273674	0.514398
HECTD1	5076.38	-0.089021	0.133599	0.479176	0.701903
HNRNPC	4137.38	-0.226971	0.103063	0.0228649	0.101911
SUPT16H	2848.62	-0.273772	0.12513	0.0216435	0.0981629
TOX4	1726.9	-0.117625	0.107419	0.255453	0.494494
GEMIN2	81.4861	-0.0848275	0.215252	0.648913	0.817027
TGM1	64.1228	0.290189	0.410615	0.220414	0.454028
TINF2	882.582	-0.101163	0.144709	0.453166	0.681375
SEMA6A	183.655	0.18969	0.458772	0.224243	0.457846
TRPM7	1328.3	-0.646006	0.140259	1.29315e-06	3.4767e-05
TYRO3	392.497	0.180837	0.298588	0.418057	0.652775
WDR76	119.525	-0.766753	0.283744	0.00140864	0.0127538
CAPN3	24.4483	0.0995242	0.312482	0.652036	0.818998
SNAP23	740.263	-0.33052	0.112881	0.00230884	0.018754
TBX15	2.00187	-0.0863997	0.430366	0.43127	NA
PHGDH	3915.51	-0.547595	0.34026	0.0317046	0.128025
COL9A3	65.3258	6.83442	0.881399	9.43624e-16	1.25888e-13
EZR	4978.63	0.0822177	0.288485	0.70739	0.852098
MYL6	18594	0.196067	0.214439	0.294364	0.537176
AGO1	2429.84	0.100465	0.0933005	0.270902	0.511522
TEKT2	2.29648	-0.0110621	0.4162	0.925102	0.967933
CLSPN	97.7561	-0.538124	0.33764	0.033806	0.133991
RFFL	307.138	-0.515133	0.183968	0.00210489	0.0174515
UNC13D	15.8605	1.12968	0.603201	0.00542044	0.035858
MFSD11	374.635	-0.0251123	0.120831	0.830352	0.920929
DPYSL2	15791.3	-0.20455	0.141221	0.122092	0.314104
TGFB2	1621.38	1.05539	0.564325	0.00497258	0.0336279
GPATCH2	499.847	-0.0882641	0.124826	0.458465	0.685595
NUP50	988.928	-0.514049	0.0990251	9.71604e-08	3.60969e-06
CDC45	23.4766	-0.732947	0.553095	0.0248109	0.107935
COMT	2924.36	0.29732	0.153659	0.0380486	0.144989
ADA2	103.417	-0.127658	0.436575	0.335702	0.578116
ECHDC1	525.553	-0.161542	0.167479	0.293213	0.535797
LRRFIP2	1759.06	0.195382	0.180616	0.249797	0.489009
SEC22C	1049.79	0.137275	0.0943388	0.138006	0.339852
XYLB	158.603	0.333606	0.18296	0.0442102	0.160789
HDAC6	917.316	0.2574	0.194709	0.140422	0.343401
OR1I1	0.667914	-0.01964	0.428874	0.738579	NA
CDC6	80.1359	-0.0841687	0.280508	0.692845	0.843484
UPRT	157.456	-0.153082	0.18324	0.354837	0.596013
CDC23	529.519	-0.000843193	0.156932	0.990597	0.996623
AAAS	718.283	0.286078	0.149867	0.0406929	0.151854
CBX5	4028.98	-0.397414	0.102928	6.69357e-05	0.00106384
FMO2	36.2042	-1.20129	0.584028	0.00290683	0.0224023
SUCO	1008.11	-0.130673	0.208272	0.477266	0.700505
MSH2	226.305	-0.391862	0.206621	0.0315956	0.12779
MAP3K1	458.478	0.0411371	0.184938	0.805494	0.907766
DHPS	64.9035	0.0149935	0.298118	0.94743	0.977353
HOOK2	359.411	0.481627	0.263057	0.0270846	0.114958
ARCN1	4552.63	0.00191202	0.111015	0.984882	0.994297
EPB41L4B	35.2404	2.01467	0.87023	0.000832343	0.00836493
TMEM38B	75.8719	-0.0730675	0.236129	0.710744	0.853766
PSMD5	840.758	-0.269249	0.135694	0.0347504	0.136597
PTGS1	309.895	-2.05176	0.597737	2.93531e-05	0.000533996
NUP188	1520.48	0.338135	0.14374	0.0115575	0.0626045
CRAT	1244.61	0.315693	0.164519	0.0376063	0.143904
SH2D3C	16.3131	6.33557	1.12526	1.35819e-08	5.8336e-07
NANS	767.505	-0.0683976	0.187261	0.673287	0.831457
TBC1D2	1243.79	0.0248893	0.205796	0.894174	0.952986
WHRN	266.921	0.497428	0.133807	9.43341e-05	0.00142594
CWF19L1	385.765	-0.0920116	0.190947	0.592058	0.779175
SEMA4G	258.352	1.47363	0.229961	1.34957e-11	9.98571e-10
BTAF1	1285.04	-0.49953	0.130495	5.61873e-05	0.000909511
IKZF5	228.739	-0.235007	0.154214	0.0973218	0.272195
TLL2	34.6758	4.56957	0.634711	4.00187e-14	4.19482e-12
CYP26A1	0.74598	0.0416574	0.432272	0.520956	NA
TDRD1	5.08087	-0.0759919	0.439376	0.222034	0.455791
SORBS1	5945.38	0.214747	0.461389	0.221478	0.455246
CRTAC1	14.6531	3.70537	0.928722	3.39372e-06	8.20926e-05
BAMBI	425.679	-0.0150002	0.38344	0.921674	0.966365
IL11	59.7953	0.0416698	0.328908	0.846105	0.929502
WAC	2517.03	-0.253391	0.0936264	0.0054441	0.035944
CREM	180.148	-0.102744	0.154915	0.477123	0.700469
NUBP2	456.804	0.355487	0.167387	0.021317	0.0970257
HIVEP1	1785.34	-0.00965962	0.191985	0.950926	0.979186
FKBP5	68.7132	0.311499	0.446009	0.185326	0.407541
SRPK1	905.008	-0.150775	0.114121	0.170422	0.38745
BRPF3	1430.14	0.190982	0.125146	0.10972	0.293795
MRPS18A	400.235	0.000417853	0.149026	0.998755	0.999222
TMEM14A	145.062	-0.178917	0.199352	0.311263	0.554361
EFHC1	370.635	-0.141716	0.267083	0.501247	0.718104
HSP90AB1	13835.2	0.0463922	0.108358	0.655767	0.821341
CDC5L	1063.23	-0.171482	0.167462	0.256363	0.495476
ITPR3	1313.11	-0.117357	0.329404	0.592997	0.779769
ZNF184	168.28	-0.357146	0.228938	0.0682449	0.215764
DSP	20557.4	0.544971	0.374973	0.041405	0.153698
SIRT1	393.939	-0.102226	0.167514	0.508002	0.723077
HNRNPH3	1214.78	-0.403462	0.137773	0.00183337	0.0156803
IFT74	169.39	-0.0846452	0.221241	0.654717	0.820552
JAK2	365.049	-0.560218	0.200875	0.0018651	0.0158899
ABL1	7530.25	0.0573047	0.20932	0.756835	0.882991
ACOT7	546.417	1.008	0.296899	9.23795e-05	0.0013988
SH3GLB1	2044.99	-0.260181	0.0946617	0.00474051	0.0324826
CDC7	16.7519	-0.149565	0.374394	0.478809	0.7016
SYDE2	550.051	0.0353653	0.223325	0.854812	0.933765
PCSK5	499.553	-0.330276	0.314139	0.156106	0.366219
SCD	4986.22	-0.000956658	0.245192	0.994197	0.997706
TMED1	391.604	0.134333	0.146649	0.328815	0.571628
ABLIM1	1619.13	0.934558	0.216134	2.52967e-06	6.29202e-05
ERMP1	1493.46	-0.617018	0.504756	0.0392005	0.147852
RAB18	1095.88	-0.0788196	0.117535	0.481223	0.703617
NRP1	4908.9	-0.588075	0.442703	0.0400458	0.150172
HSD17B7P2	15.0739	-0.0606677	0.341942	0.773844	0.891576
PRTFDC1	72.3347	-0.724879	0.299019	0.00328041	0.0245717
PALMD	837.289	0.105211	0.4162	0.505613	0.721426
TSPAN15	47.1365	0.171931	0.36897	0.434243	0.666295
MACROH2A2	447.073	0.110956	0.25157	0.59105	0.77878
WASHC2A	922.05	-0.0118893	0.112192	0.909549	0.959704
MAST3	642.383	1.21079	0.145133	9.1921e-18	1.55647e-15
MZF1	499.406	0.507489	0.220101	0.00855618	0.050511
OCEL1	175.183	-0.0578554	0.19016	0.731456	0.867332
MYO9B	6521.04	0.046097	0.173152	0.773339	0.891205
KCNK6	712.275	0.20049	0.296792	0.369095	0.608023
CATSPERG	45.6873	0.577064	0.430903	0.0424481	0.156252
PSMD8	2096.32	0.0300139	0.133527	0.816421	0.913184
FBXL19	665.851	0.273718	0.132459	0.0295729	0.121677
STX1B	228.514	0.368683	0.313924	0.118014	0.307339
HSD3B7	363.967	-0.342624	0.248049	0.0962618	0.269975
SETD1A	1126.91	0.129212	0.124463	0.279352	0.521786
BCL7C	847.978	-0.0545112	0.134691	0.665288	0.827236
EFNA2	56.0905	7.06294	0.795488	2.50737e-19	4.69731e-17
CIRBP	3062.07	0.410321	0.160099	0.00576246	0.0374782
ATP5F1D	671.899	0.547238	0.139837	3.6755e-05	0.000638949
CBARP	200.938	0.708691	0.242703	0.000849217	0.00848254
IGFALS	4.5567	-0.044808	0.389837	0.794427	0.901954
HNRNPM	2207.46	-0.0198125	0.113771	0.84884	0.930878
MARCHF2	516.617	0.189942	0.120065	0.0988622	0.27488
NDUFB7	475.451	0.278141	0.15215	0.0497845	0.174608
TECR	537.674	0.00198646	0.153236	0.991569	0.997024
TIMM13	589.128	-0.0881817	0.126418	0.464856	0.691567
CDC34	901.111	0.406283	0.16859	0.00894724	0.0521725
MTAP	1281.64	-0.0831524	0.168716	0.588917	0.777366
MISP	13.5869	0.0839504	0.401864	0.617137	0.795204
CEP170B	2356.67	0.812764	0.147704	8.61579e-09	3.89036e-07
POLR2E	1779.36	0.228803	0.165157	0.13349	0.332168
POLRMT	667.408	0.458329	0.135154	0.000351914	0.00415084
HCN2	495.238	2.18129	0.57806	8.3741e-06	0.00017962
CDHR5	5.52957	0.441815	0.626289	0.0704364	0.220043
IZUMO4	22.8746	0.586942	0.654997	0.0486284	0.171701
RASSF7	205.345	1.97055	0.296778	2.3081e-12	1.92633e-10
GADD45B	1208.41	0.51897	0.278868	0.0228069	0.101756
PALM	3075.9	1.18802	0.432646	0.000512794	0.00565809
MADCAM1	30.4528	4.46218	0.723787	5.19361e-11	3.51767e-09
IGF2-AS	12.3656	1.57368	1.15587	0.00580241	0.0376633
MKNK2	1830.23	-0.198913	0.172503	0.206976	0.436613
ARVCF	327.492	0.751139	0.300074	0.00252925	0.0200855
TRMT2A	472.342	0.404508	0.176285	0.0120275	0.0643393
RANBP1	658.061	-0.239974	0.132545	0.0564392	0.189892
ZDHHC8	1152.91	0.332782	0.159059	0.0242188	0.106076
KLHL22	738.709	0.101845	0.148222	0.464581	0.691337
MED15	2730.88	0.350383	0.136823	0.00685817	0.0426306
SERPIND1	4.36658	-0.150504	0.449286	0.243515	0.48129
SNAP29	1115.25	0.0276502	0.162725	0.863778	0.93768
CRKL	2481.93	-0.0023699	0.12128	0.965664	0.985947
LZTR1	570.382	0.281669	0.228945	0.149785	0.357562
MMP11	2230.4	-1.07869	1.40612	0.0115791	0.0626445
CECR2	12.38	4.67583	1.42294	4.7986e-05	0.000798709
SMARCB1	1930.36	-0.0505252	0.159767	0.73586	0.869464
P2RX6	79.1667	0.152291	0.407195	0.427653	0.660902
DERL3	3.75156	0.0346047	0.415339	0.784	0.897092
SLC7A4	102.3	1.28303	0.661253	0.00323326	0.0243014
BCL2L13	1972.29	0.33048	0.121434	0.00447548	0.0311515
DDTL	12.6885	0.630568	0.538451	0.0412919	0.153375
DDT	1.24686	0.0232241	0.424081	0.80634	NA
GSTT2	2.71508	0.10611	0.428286	0.424986	0.658223
CABIN1	2086.94	0.0519832	0.0876898	0.545779	0.750228
TBC1D10A	454.945	0.655945	0.228403	0.00114421	0.0108091
SUSD2	39.9662	-0.0818081	0.411582	0.584248	0.774884
SF3A1	2679.91	0.296226	0.133319	0.0189463	0.0897133
GGT5	14.1957	-0.0869511	0.409895	0.57998	0.77262
RNF215	490.687	0.333715	0.154553	0.0206136	0.0949791
SEC14L2	214.841	-0.0644514	0.238374	0.744314	0.875518
SPECC1L	938.199	0.0254376	0.159246	0.870175	0.940918
PPIL2	1145.57	0.189825	0.127826	0.119713	0.310238
UPB1	0.78366	-0.00149826	0.427485	0.987435	NA
YPEL1	124.434	0.520073	0.294836	0.0271183	0.115055
SNRPD3	600.427	0.0931925	0.149534	0.506902	0.722388
PES1	1165.45	0.0339199	0.120695	0.769362	0.889065
MAPK1	2772.13	-0.103732	0.0938963	0.25667	0.495857
GGT1	4.25382	0.0657972	0.398835	0.692721	0.843392
PPM1F	1310.88	0.112254	0.134812	0.380676	0.619118
SLC35E4	131.93	-0.0647714	0.2017	0.71489	0.856267
TOP3B	570.341	0.229514	0.166748	0.13533	0.335468
CYTH4	2.5436	-0.0420667	0.426985	0.616387	0.794683
ESS2	475.012	0.044272	0.174925	0.785821	0.897717
CRYBB2P1	534.789	-0.104867	0.118373	0.356314	0.597078
CARD10	140.887	0.39202	0.352011	0.1141	0.30102
LRP5L	198.412	-0.208412	0.179602	0.199859	0.427101
SLC25A1	1503.55	0.574626	0.138357	1.2547e-05	0.000256921
GRK3	296.944	0.129895	0.196029	0.4727	0.696851
LGALS2	1.13992	0.0776976	0.439339	0.317466	NA
GGA1	1117.17	0.297903	0.163164	0.0481643	0.170456
HIRA	192.315	-0.0456728	0.160742	0.750429	0.879772
SH3BP1	97.5018	-0.144787	0.2717	0.497601	0.715501
SEZ6L	6.13285	2.81616	1.26568	0.00109832	0.0104275
LGALS1	14424.5	-0.206789	0.168524	0.177593	0.397737
HPS4	834.984	-0.0445336	0.138741	0.733231	0.868456
PIK3IP1	827.475	0.560969	0.258167	0.00943089	0.0543271
SRRD	385.746	-0.197205	0.152076	0.156984	0.367668
PATZ1	602.405	-0.00180188	0.132241	0.984961	0.994297
TRIOBP	2946.08	-0.209315	0.158951	0.150394	0.358334
TFIP11	778.467	-0.0547178	0.132841	0.664457	0.826874
GCAT	172.39	0.454589	0.217251	0.0173936	0.0843342
GGTLC2	0.902318	0.0227569	0.432706	0.595559	NA
ANKRD54	377.373	0.136766	0.183893	0.411909	0.647364
EIF3L	2413.95	-0.604338	0.143875	8.75809e-06	0.000186139
SNU13	1232.13	-0.0730814	0.12688	0.549334	0.753187
MICALL1	2678.48	0.313593	0.191571	0.0680281	0.215502
POLR2F	439.973	0.178972	0.12644	0.138309	0.34042
SOX10	0.668455	0.0253114	0.431181	0.669549	NA
CCDC134	93.8242	0.305909	0.202186	0.0870001	0.252901
DEPDC5	306.635	0.0206086	0.195283	0.907257	0.958622
PICK1	289.154	0.603934	0.17691	0.00021856	0.00281348
[truncated: 17,964 more rows]

## Sheet: JAZF1_vs_GFP_d0
	baseMean	log2FoldChange	lfcSE	pvalue	padj
TSPAN6	348.314	1.96206e-06	0.00144268	0.613142	0.999975
DPM1	294.254	-1.39686e-06	0.00144263	0.82322	0.999975
SCYL3	275.997	2.1755e-06	0.00144265	0.977329	0.999975
C1orf112	90.0246	1.23383e-06	0.00144267	0.773501	0.999975
CFH	304.372	-2.24012e-06	0.00144269	0.213838	0.999975
FUCA2	1028.87	-1.29284e-05	0.00144262	0.136645	0.999975
GCLC	1837.45	2.28598e-06	0.00144268	0.457409	0.999975
NFYA	573.033	-1.1303e-06	0.00144268	0.730426	0.999975
STPG1	171.431	1.36782e-06	0.00144268	0.690373	0.999975
NIPAL3	2475.59	-1.57396e-06	0.00144265	0.776649	0.999975
LAS1L	691.741	-8.87605e-06	0.00144258	0.355369	0.999975
ENPP4	15.0634	3.53163e-07	0.00144269	0.578308	0.999975
SEMA3F	166.553	-1.02784e-06	0.00144268	0.77612	0.999975
CFTR	17.3229	5.77706e-07	0.00144269	0.770922	0.999975
ANKIB1	2265.69	8.94597e-06	0.00144259	0.329128	0.999975
CYP51A1	143.944	2.79961e-06	0.00144267	0.485999	0.999975
KRIT1	167.762	-2.56804e-06	0.00144266	0.635658	0.999975
RAD52	265.566	1.75568e-07	0.00144267	0.969806	0.999975
BAD	610.736	1.84376e-07	0.00144264	0.374073	0.999975
LAP3	830.644	-2.65571e-06	0.00144262	0.717968	0.999975
CD99	7153.59	4.92367e-06	0.00144265	0.394357	0.999975
WNT16	2.71922	-5.65823e-07	0.00144269	0.319653	0.999975
HECW1	102.238	-8.25851e-07	0.00144269	0.564765	0.999975
MAD1L1	48.5928	1.55919e-06	0.00144268	0.601215	0.999975
LASP1	22615.9	1.13198e-06	0.00144267	0.786396	0.999975
SNX11	422.387	-6.39506e-06	0.00144267	0.198785	0.999975
TMEM176A	84.9867	9.00745e-08	0.00144269	0.902987	0.999975
M6PR	1050.35	-3.22953e-05	0.00144264	0.438627	0.999975
KLHL13	19.562	5.16996e-07	0.00144269	0.751427	0.999975
CYP26B1	924.79	-5.29831e-07	0.00144269	0.710553	0.999975
ICA1	168.887	1.24516e-06	0.00144269	0.586086	0.999975
DBNDD1	204.309	4.60015e-07	0.00144269	0.835205	0.999975
ALS2	1293.7	-2.30613e-06	0.0014426	0.781232	0.999975
CASP10	94.5517	-1.67869e-06	0.00144267	0.681207	0.999975
CFLAR	3190.93	-1.9755e-07	0.0014425	0.690678	0.999975
TFPI	998.07	-7.25507e-07	0.00144269	0.580811	0.999975
NDUFAF7	270.115	2.41027e-06	0.00144267	0.600671	0.999975
RBM5	2426.29	2.18815e-06	0.00144265	0.779685	0.999975
MTMR7	1.58157	-1.41947e-07	0.00144269	0.782459	0.999975
SLC7A2	149.921	-4.86179e-06	0.00144269	0.0255928	0.999975
ARF5	833.311	8.67607e-06	0.00144259	0.353093	0.999975
SARM1	1476.44	1.81828e-06	0.00144268	0.616785	0.999975
POLDIP2	1644.76	2.1243e-05	0.00144267	0.565621	0.999975
PLXND1	4173.15	1.26157e-05	0.00144269	0.00968294	0.999975
AK2	1135.55	-1.53124e-05	0.00144252	0.214153	0.999975
CD38	2.08524	2.99532e-07	0.00144269	0.706119	0.999975
FKBP4	1200.14	-1.56382e-06	0.00144267	0.722134	0.999975
KDM1A	2280	2.25959e-06	0.00144257	0.812887	0.999975
RBM6	2301.68	2.28053e-06	0.00144266	0.655612	0.999975
CAMKK1	248.907	1.15883e-05	0.00144269	0.00521754	0.918737
RECQL	696.238	1.23428e-05	0.00144263	0.199612	0.999975
VPS50	318.902	-2.48277e-07	0.00144266	0.959852	0.999975
HSPB6	4696.98	8.38473e-07	0.00144269	0.557315	0.999975
ARHGAP33	114.641	1.55058e-06	0.00144269	0.421263	0.999975
NDUFAB1	262.299	-2.7086e-06	0.00144264	0.683007	0.999975
PDK4	23.5875	3.34122e-07	0.00144269	0.824193	0.999975
SLC22A16	1.02633	-2.84853e-08	0.0014427	0.982815	0.999975
ZMYND10	6.40459	1.04822e-06	0.00144269	0.407267	0.999975
ABCB5	2.6988	-6.30344e-07	0.00144269	0.22662	0.999975
SLC25A13	353.489	2.22205e-06	0.00144267	0.598971	0.999975
ST7	716.876	-9.9176e-08	0.00144266	0.199188	0.999975
CDC27	1341.6	2.25259e-06	0.00144262	0.757084	0.999975
SLC4A1	0.779193	-2.15379e-08	0.0014427	0.986446	0.999975
HCCS	478.923	-4.75093e-06	0.00144263	0.485983	0.999975
DVL2	1150.86	-3.24972e-06	0.00144258	0.757405	0.999975
UPF1	2232.37	1.15942e-05	0.00144261	0.183037	0.999975
SKAP2	381.876	-6.71155e-06	0.00144266	0.082143	0.999975
SLC25A5	1228.12	-1.31091e-05	0.00144263	0.10701	0.999975
MCUB	80.8002	-4.73732e-05	0.00144308	0.651824	0.999975
HOXA11	896.928	-1.26348e-06	0.00144266	0.81192	0.999975
POLR2J	312.998	3.33417e-07	0.00144264	0.959521	0.999975
DHX33	692.924	-7.33181e-06	0.00144259	0.688451	0.999975
MEOX1	11.0832	1.30487e-07	0.00144269	0.905129	0.999975
THSD7A	23.8238	4.96941e-07	0.00144269	0.569631	0.999975
LIG3	1139.84	1.07194e-05	0.00144258	0.276591	0.999975
RPAP3	289.59	3.40812e-06	0.00144265	0.576707	0.999975
ACSM3	4.29051	-1.58172e-07	0.00144269	0.848302	0.999975
REXO5	48.7733	-2.94084e-06	0.00144268	0.346681	0.999975
CIAPIN1	618.9	-7.9082e-06	0.00144263	0.150761	0.999975
SPPL2B	604.917	4.28775e-07	0.00144267	0.923281	0.999975
FAM214B	1157.96	4.39934e-06	0.00144265	0.507233	0.999975
COPZ2	980.92	-2.89035e-06	0.00144264	0.647174	0.999975
PRKAR2B	65.238	-4.65403e-06	0.00144269	0.0109925	0.999975
MSL3	533.383	-3.71814e-06	0.00144259	0.670839	0.999975
CREBBP	5281.22	-0.000142776	0.0014461	0.937983	0.999975
TSPOAP1	443.152	1.92683e-06	0.00144269	0.461484	0.999975
MPO	0.763268	3.88673e-07	0.00144269	0.415469	0.999975
GCFC2	172.582	-3.22805e-06	0.00144266	0.534922	0.999975
WDR54	184.455	1.0901e-05	0.00144269	0.00895276	0.999975
CROT	358.538	-3.62479e-06	0.00144268	0.268764	0.999975
ABCB4	31.6824	-2.72192e-06	0.00144269	0.140962	0.999975
KMT2E	2867.73	6.33549e-06	0.00144252	0.558448	0.999975
RHBDD2	932.184	-3.0043e-06	0.00144267	0.52589	0.999975
SOX8	56.7236	6.41024e-07	0.00144269	0.712012	0.999975
IBTK	1166.19	1.34449e-05	0.00144259	0.412366	0.999975
ZNF195	396.281	-1.7683e-06	0.00144267	0.703663	0.999975
MYCBP2	3776.24	-9.92422e-06	0.00144261	0.243664	0.999975
FBXL3	578.903	-2.65735e-06	0.00144264	0.666467	0.999975
PDK2	775.042	1.24211e-05	0.00144267	0.526443	0.999975
ITGA3	5805.21	9.05521e-07	0.00144265	0.869888	0.999975
ZFX	1866.67	-1.76683e-07	0.00144265	0.974765	0.999975
LAMP2	1745.06	-7.34313e-06	0.00144261	0.364671	0.999975
ITGA2B	11.3707	1.69798e-06	0.00144269	0.196639	0.999975
GDE1	1502.25	-8.74662e-06	0.00144263	0.244464	0.999975
REX1BD	222.39	4.48042e-06	0.00144266	0.370998	0.999975
CRLF1	496.078	2.06052e-06	0.00144269	0.044824	0.999975
OSBPL7	268.857	-1.84e-06	0.00144268	0.586679	0.999975
TMEM98	2131.77	4.5616e-05	0.00144297	0.529563	0.999975
YBX2	8.48649	-2.95301e-08	0.00144269	0.970372	0.999975
MAP3K14	375.331	-2.47297e-06	0.00144267	0.589237	0.999975
ABCC8	6.54755	2.92133e-07	0.00144269	0.66624	0.999975
TMEM132A	1527.33	3.9737e-06	0.00144267	0.398675	0.999975
AP2B1	5388.02	-9.01823e-06	0.00144244	0.518998	0.999975
ZNF263	672.593	-1.46861e-05	0.00144264	0.0879826	0.999975
CX3CL1	9.84748	-4.52172e-07	0.00144269	0.651118	0.999975
SPATA20	1113.9	1.77819e-06	0.00144268	0.556802	0.999975
CACNA1G	212.204	-3.12302e-06	0.00144269	0.102219	0.999975
TNFRSF12A	1973.8	-2.10685e-06	0.00144265	0.724191	0.999975
DLX6	4.67277	4.52127e-07	0.00144269	0.304891	0.999975
MAP3K9	138.279	-1.47233e-06	0.00144269	0.449755	0.999975
RALA	744.682	2.64663e-06	0.00144265	0.640617	0.999975
BAIAP2L1	466.926	4.12457e-06	0.00144269	0.158672	0.999975
KDM7A	541.85	-2.50041e-06	0.00144267	0.804289	0.999975
ETV1	70.2143	-1.41783e-06	0.00144269	0.282672	0.999975
AGK	440.11	2.8843e-06	0.00144259	0.94345	0.999975
ALDH3B1	679.151	-2.71017e-06	0.00144265	0.645847	0.999975
PHTF2	1086.05	-1.04266e-05	0.00144266	0.0840942	0.999975
CCL26	7.24634	4.99959e-07	0.00144269	0.529668	0.999975
FARP2	1284.22	-7.79296e-06	0.00144258	0.404824	0.999975
GGCT	106.739	4.78959e-08	0.00144267	0.992833	0.999975
DBF4	45.7481	-4.14438e-06	0.00144269	0.144879	0.999975
TBXA2R	81.5475	1.60933e-06	0.00144269	0.397308	0.999975
IFRD1	759.544	-6.61302e-06	0.00144266	0.231147	0.999975
COX10	246.341	-6.49155e-07	0.00144265	0.905656	0.999975
GTF2IRD1	1200.56	-8.8276e-07	0.00144264	0.887725	0.999975
PAF1	1043.41	-1.2554e-05	0.00144261	0.171146	0.999975
VPS41	1579.23	-1.53886e-05	0.00144259	0.132331	0.999975
ARHGAP44	77.7667	1.52976e-06	0.00144269	0.448005	0.999975
ELAC2	1330.63	-3.39526e-06	0.00144264	0.591094	0.999975
SCIN	26.3873	2.81682e-07	0.00144269	0.646786	0.999975
ARSD	961.525	-2.09489e-06	0.00144268	0.538408	0.999975
PNPLA4	211.487	2.59169e-06	0.00144269	0.326397	0.999975
ADIPOR2	1432.28	-9.71006e-06	0.00144252	0.412085	0.999975
CDKL3	20.104	2.61809e-06	0.00144269	0.223252	0.999975
UPP2	0.681763	-6.5985e-08	0.00144269	0.807682	0.999975
PRSS21	4.20169	1.32274e-06	0.00144269	0.155791	0.999975
MARK4	1490.25	7.98065e-06	0.00144255	0.450169	0.999975
PROM1	120.207	-9.22049e-07	0.00144269	0.506566	0.999975
CCDC124	737.431	-6.72758e-07	0.00144263	0.922654	0.999975
PAFAH1B1	3873.67	2.3507e-06	0.00144258	0.79924	0.999975
NOS2	0.725376	1.84495e-07	0.00144269	0.782163	0.999975
KIAA0100	6898.33	-9.36335e-06	0.00144249	0.459259	0.999975
GAS7	1121.75	4.2123e-06	0.00144269	0.0618079	0.999975
TRAPPC6A	105.64	-1.55979e-06	0.00144267	0.691847	0.999975
MATK	13.3619	-1.0726e-07	0.0014427	0.970663	0.999975
SCN4A	2.65725	-2.89777e-07	0.0014427	0.175434	0.999975
ST7L	346.274	-8.61778e-07	0.00144267	0.835369	0.999975
PAX6	5.41156	-4.62627e-07	0.00144269	0.316245	0.999975
RPUSD1	286.341	-1.52618e-06	0.00144266	0.976069	0.999975
RHBDF1	1134.08	2.3204e-06	0.00144268	0.535269	0.999975
LUC7L	907.038	1.10624e-06	0.00144267	0.776739	0.999975
CACNA2D2	61.2923	1.34676e-06	0.00144269	0.25233	0.999975
BAIAP3	142.747	2.46593e-06	0.00144269	0.205533	0.999975
TSR3	560.414	1.76382e-06	0.00144257	0.435511	0.999975
PIGQ	524.168	1.25595e-05	0.00144267	0.0349266	0.999975
CRAMP1	516.723	1.63284e-06	0.00144264	0.804637	0.999975
TEAD3	2880.32	1.00224e-06	0.00144268	0.789534	0.999975
DNAJC11	1369.74	7.65108e-06	0.00144259	0.403272	0.999975
FMO3	9.8032	-1.58981e-06	0.00144269	0.295919	0.999975
MYLIP	180.554	-1.62751e-06	0.00144269	0.409835	0.999975
NOX1	1.70793	1.41964e-07	0.00144269	0.821674	0.999975
E2F2	18.6134	1.12745e-07	0.00144269	0.954885	0.999975
PSMB1	1127.43	-3.33544e-06	0.00144261	0.677255	0.999975
SYN1	13.0182	1.81172e-06	0.00144269	0.142096	0.999975
JARID2	717.591	-3.41363e-06	0.00144267	0.475396	0.999975
CDKL5	805.688	2.00504e-06	0.00144268	0.550987	0.999975
CAMK1G	20.7501	5.50083e-07	0.00144269	0.72562	0.999975
CDK11A	82.4806	-3.13757e-08	0.00144268	0.99018	0.999975
NADK	1122.96	8.28906e-06	0.00144261	0.284974	0.999975
DLEC1	30.9943	-3.05244e-06	0.00144269	0.178943	0.999975
CYTH3	2239.99	2.78116e-07	0.00144268	0.931681	0.999975
ADAM22	32.1245	-1.27231e-06	0.00144269	0.476962	0.999975
SYPL1	598.673	3.79771e-07	0.00144262	0.959049	0.999975
CYB561	460.002	7.4359e-06	0.00144266	0.170127	0.999975
SPAG9	3116.39	-3.65982e-05	0.00144261	0.0525033	0.999975
CELSR3	224.671	1.06194e-05	0.00144268	0.0458529	0.999975
AASS	417.923	-3.27209e-06	0.00144269	0.155261	0.999975
PLEKHG6	1.86746	-3.21141e-07	0.00144269	0.56269	0.999975
SS18L2	55.6745	1.2492e-07	0.00144267	0.639328	0.999975
MPND	137.796	7.96774e-05	0.00144376	0.81563	0.999975
MGST1	811.063	9.53089e-08	0.00144269	0.951179	0.999975
CRY1	328.938	7.63878e-06	0.00144267	0.196241	0.999975
NFIX	7890.33	1.75752e-06	0.00144268	0.622421	0.999975
ST3GAL1	2225.41	-5.18886e-07	0.00144266	0.915552	0.999975
MMP25	52.8235	1.2669e-06	0.00144269	0.199455	0.999975
IL32	216.675	1.15028e-06	0.00144269	0.641639	0.999975
PKD1	7205.41	5.03548e-06	0.00144268	0.173473	0.999975
MAPK8IP2	129.177	-8.06287e-07	0.00144269	0.704028	0.999975
MED24	1332.96	-1.23068e-05	0.00144261	0.177609	0.999975
RHOBTB2	628.816	-2.70233e-06	0.00144262	0.721563	0.999975
HEATR5B	769.444	5.25615e-06	0.00144263	0.459662	0.999975
SEC62	1803.81	2.99145e-07	0.00144264	0.96503	0.999975
RPS20	5926.86	-2.15801e-06	0.0014426	0.790814	0.999975
CSDE1	11988.2	-4.2981e-06	0.00144259	0.628435	0.999975
UBE3C	2955.53	-4.03927e-06	0.00144257	0.675213	0.999975
REV3L	1436.57	-5.55585e-06	0.00144264	0.390479	0.999975
MASP2	0.889454	-1.42669e-07	0.00144269	0.500394	0.999975
FAM76A	200.267	2.54921e-06	0.00144266	0.601754	0.999975
POMT2	610.038	-2.55801e-06	0.00144259	0.771467	0.999975
VTA1	591.535	1.11605e-06	0.00144264	0.865011	0.999975
MLXIPL	31.1982	-6.65753e-07	0.00144269	0.320926	0.999975
BAZ1B	3726.65	-5.29101e-07	0.00144254	0.959166	0.999975
RANBP9	1307.92	-2.44626e-05	0.0014426	0.508896	0.999975
ETV7	17.3425	-3.16566e-06	0.00144269	0.065936	0.999975
SPRTN	254.805	9.04171e-07	0.00144263	0.845911	0.999975
EEF1AKNMT	617.447	-1.2948e-05	0.00144266	0.0612873	0.999975
DYRK4	238.813	-3.79605e-06	0.00144264	0.311216	0.999975
ZNF207	2375.14	-8.19865e-06	0.00144261	0.648611	0.999975
UQCRC1	1495.34	-8.11919e-07	0.00144263	0.90334	0.999975
STARD3NL	565.624	-3.67268e-06	0.00144266	0.490873	0.999975
CD9	236.312	-9.84503e-07	0.00144269	0.707147	0.999975
NCAPD2	1380.03	6.57107e-06	0.00144261	0.424312	0.999975
IFFO1	645.794	-6.46948e-06	0.00144267	0.189281	0.999975
GIPR	28.0425	1.02421e-06	0.00144269	0.483263	0.999975
PHF7	80.535	4.68226e-06	0.00144268	0.589445	0.999975
SEMA3G	1.29507	-7.89637e-07	0.00144269	0.0839728	0.999975
NISCH	4107.54	6.14069e-05	0.00144325	0.600423	0.999975
STAB1	4.37846	-6.51065e-07	0.00144269	0.563909	0.999975
FUZ	117.086	9.21757e-06	0.00144268	0.0502945	0.999975
SLC6A13	5.91387	-8.56542e-07	0.00144269	0.33574	0.999975
IDS	569.184	-1.86515e-06	0.00144265	0.743978	0.999975
PRSS3	13.63	-6.99502e-08	0.00144269	0.95898	0.999975
ZNF200	165.55	-6.61001e-07	0.00144264	0.914884	0.999975
CD4	26.8819	8.51102e-07	0.00144269	0.477993	0.999975
LRRC23	140.653	7.33842e-06	0.00144269	0.0314217	0.999975
HFE	276.554	1.5592e-05	0.00144267	0.0249894	0.999975
SCMH1	893.606	3.07354e-06	0.00144266	0.528798	0.999975
FYN	1178.79	-5.64673e-06	0.00144264	0.550048	0.999975
HIVEP2	2938.62	-1.03072e-06	0.00144268	0.74125	0.999975
FMO1	0.998559	5.5594e-08	0.00144269	0.806024	0.999975
ELOA	1717.86	3.69511e-06	0.00144259	0.668357	0.999975
LYPLA2	434.002	-2.05308e-06	0.00144265	0.720968	0.999975
CLCN6	770.267	-1.76082e-06	0.00144265	0.747578	0.999975
MRC2	13005.7	1.9292e-06	0.00144267	0.681077	0.999975
NME1-NME2	4.11294	-7.56444e-07	0.00144269	0.460466	0.999975
SLC6A7	3.17027	6.51581e-07	0.00144269	0.112578	0.999975
TSPAN9	2025.13	-5.8987e-06	0.00144267	0.351002	0.999975
BTBD7	1922.84	9.16974e-06	0.00144249	0.307869	0.999975
APBA3	263.323	1.34426e-06	0.00144264	0.832171	0.999975
MKS1	207.718	-8.66402e-06	0.00144267	0.54802	0.999975
ABHD5	337.524	-3.61383e-06	0.00144266	0.508159	0.999975
ANOS1	2202.24	5.50753e-07	0.00144269	0.542753	0.999975
AKAP8L	1264.4	-1.90539e-05	0.00144268	0.0090888	0.999975
MBTD1	415.401	3.60277e-06	0.00144261	0.0941305	0.999975
UTP18	284.428	1.80384e-06	0.00144266	0.717698	0.999975
RNF216	2666.42	0.000106836	0.00144458	0.725094	0.999975
TTC19	467.367	-5.67888e-06	0.0014426	0.728547	0.999975
PTBP1	4376.39	0.000171091	0.00144765	0.967788	0.999975
DPF1	29.6506	2.45419e-06	0.00144269	0.370239	0.999975
SYT7	135.306	2.43173e-06	0.00144269	0.193321	0.999975
LARS2	784.542	-0.000100692	0.0014444	0.636527	0.999975
PIK3C2A	1193.15	9.9449e-06	0.00144262	0.226038	0.999975
PLAUR	746.248	1.67568e-06	0.00144267	0.687475	0.999975
ANLN	344.124	-5.29668e-07	0.00144268	0.849806	0.999975
WIZ	2167.58	-1.54939e-05	0.00144266	0.583271	0.999975
RABGAP1	2205.84	-3.32893e-06	0.00144262	0.647161	0.999975
DCN	4791.62	-3.91768e-07	0.00144269	0.639155	0.999975
QPCTL	145.138	-9.11778e-07	0.00144268	0.797582	0.999975
PPP5C	876.533	2.52446e-06	0.00144259	0.686162	0.999975
CEP68	918.146	1.94867e-06	0.00144262	0.793115	0.999975
MAP4K3	820.452	-2.73114e-06	0.00144267	0.511782	0.999975
ZBTB32	7.88873	-1.57477e-06	0.00144269	0.140267	0.999975
LDAF1	1131.81	-8.66235e-07	0.00144265	0.879314	0.999975
BRCA1	117.979	-2.01397e-07	0.00144267	0.958336	0.999975
ERCC1	1135	-2.69505e-07	0.00144261	0.970481	0.999975
SEMA3B	739.757	-1.29476e-07	0.00144269	0.950735	0.999975
MBTPS2	540.186	1.01261e-05	0.00144264	0.159068	0.999975
PRICKLE3	152.551	5.16497e-07	0.00144266	0.9154	0.999975
LTF	4.35302	-2.85504e-08	0.00144269	0.977594	0.999975
EXTL3	2099.44	-4.25009e-06	0.00144264	0.49405	0.999975
ELOVL5	1649.58	-1.07138e-06	0.00144267	0.781597	0.999975
ALOX5	0.904232	5.32118e-07	0.00144269	0.329193	0.999975
CALCOCO1	3407.9	5.23179e-06	0.00144265	0.40302	0.999975
UBR7	465.207	1.80861e-06	0.00144262	0.801172	0.999975
MAP4K5	1803.94	2.18602e-06	0.00144263	0.750041	0.999975
EHD3	1417.05	-1.25053e-06	0.00144269	0.475866	0.999975
PSMC4	1190.53	3.69833e-06	0.00144263	0.59944	0.999975
MAN2B2	2126.88	2.95354e-06	0.00144259	0.738835	0.999975
SLC7A14	837.099	-9.12e-07	0.00144269	0.321621	0.999975
CLDN11	919.293	-8.62839e-07	0.00144269	0.51457	0.999975
SLC25A39	995.244	-1.2771e-05	0.00144264	0.643955	0.999975
MVP	4584.18	-6.02162e-06	0.00144264	0.383112	0.999975
NUB1	1329.07	-8.50002e-06	0.00144262	0.33016	0.999975
PGM3	1750.03	9.13684e-06	0.00144265	0.163347	0.999975
RWDD2A	271.777	-1.89332e-06	0.00144266	0.392867	0.999975
CLK1	571.984	-1.83517e-06	0.00144263	0.784549	0.999975
POLR3B	432.542	3.07375e-05	0.0014428	0.276098	0.999975
ANGEL1	551.885	1.00601e-05	0.0014426	0.275125	0.999975
RNF14	853.426	-2.10132e-06	0.00144263	0.884752	0.999975
DNASE1L1	480.241	3.14392e-07	0.00144267	0.941099	0.999975
DDX11	250.925	-6.26133e-07	0.00144269	0.762935	0.999975
HEBP1	1504.57	9.92988e-07	0.00144263	0.886876	0.999975
GPRC5A	13279.4	-5.89967e-06	0.00144267	0.226882	0.999975
MAMLD1	508.064	-5.705e-06	0.00144268	0.124668	0.999975
CD6	0.82509	-2.50784e-08	0.0014427	0.985841	0.999975
TACC3	262.576	-5.61823e-06	0.00144269	0.351066	0.999975
UFL1	527.616	5.76524e-06	0.00144265	0.363024	0.999975
POLA2	58.6537	-1.17479e-06	0.00144267	0.760244	0.999975
ZC3H3	486.864	-2.65295e-06	0.00144265	0.659785	0.999975
CAPN1	2956.43	-4.76858e-06	0.00144264	0.456	0.999975
ACP3	2.14363	-1.46132e-07	0.00144269	0.825051	0.999975
MDH1	1331.01	4.79614e-07	0.00144262	0.949975	0.999975
SLC30A9	880.071	3.76662e-05	0.00144287	0.547608	0.999975
MTMR11	341.882	4.0259e-06	0.00144268	0.322479	0.999975
COX15	305.909	1.13465e-07	0.00144264	0.986203	0.999975
CCDC88C	64.7392	-8.65221e-07	0.00144269	0.539078	0.999975
YAF2	341.614	-8.06655e-06	0.00144263	0.438222	0.999975
ZMYND11	1991.95	-1.61533e-06	0.00144258	0.840791	0.999975
WAS	2.64584	3.53131e-07	0.00144269	0.6047	0.999975
BID	360.491	-1.63269e-06	0.00144266	0.747602	0.999975
MATR3	349.013	1.57746e-06	0.00144265	0.794454	0.999975
NPC1L1	1.24715	5.14106e-07	0.00144269	0.367919	0.999975
XYLT2	1174.64	6.82395e-06	0.00144265	0.291023	0.999975
NUDCD3	2165.41	2.14959e-05	0.00144262	0.249708	0.999975
CHDH	50.3	-3.40616e-06	0.00144269	0.101768	0.999975
IL20RA	9.56355	-1.00667e-06	0.00144269	0.286759	0.999975
GLT8D1	817.954	-0.000250289	0.00145376	0.907462	0.999975
ATP2C1	2883.19	2.25657e-06	0.00144262	0.768568	0.999975
IGF1	214.965	-1.0032e-06	0.00144269	0.319703	0.999975
SLC38A5	296.788	1.95088e-06	0.00144269	0.244465	0.999975
RALBP1	2037.72	-7.2976e-06	0.00144261	0.960939	0.999975
RUFY3	1488.26	-2.15701e-06	0.00144264	0.734017	0.999975
CNTN1	320.423	-1.07896e-06	0.00144269	0.385528	0.999975
SLC11A1	1.73204	1.06881e-07	0.00144269	0.881191	0.999975
WWTR1	2782.64	4.96682e-06	0.00144266	0.380447	0.999975
AGPS	810.143	1.57089e-08	0.00144267	0.999248	0.999975
STEEP1	312.407	1.06021e-06	0.00144263	0.876244	0.999975
ATP1A2	8.55323	4.79429e-07	0.00144269	0.579853	0.999975
TTC27	359.917	-2.79056e-08	0.00144265	0.994787	0.999975
ZNF582	70.8229	-4.59648e-06	0.00144267	0.287225	0.999975
VSIG2	2.05589	7.1203e-07	0.00144269	0.0865909	0.999975
PHLDB1	6159.18	1.00057e-05	0.00144265	0.139925	0.999975
PRDM11	349.033	-1.24608e-05	0.00144267	0.0212409	0.999975
SNAI2	1005.51	5.53713e-06	0.00144267	0.253814	0.999975
CD74	14.6309	-6.61739e-07	0.00144269	0.65964	0.999975
HGF	49.9829	-1.92418e-06	0.00144269	0.127285	0.999975
ZRANB1	1496.07	-9.60442e-06	0.00144258	0.364798	0.999975
NCDN	1108.8	-2.25648e-05	0.00144266	0.0187016	0.999975
ADGRA2	6974.86	1.80207e-06	0.00144268	0.522436	0.999975
CCT8L1P	0.866391	-1.7682e-07	0.00144269	0.716475	0.999975
ZFP64	613.586	3.24848e-06	0.00144267	0.427101	0.999975
MNAT1	264.522	8.67339e-06	0.00144265	0.181364	0.999975
SAMD4A	5164.44	-2.31737e-06	0.00144264	0.725167	0.999975
RUNX3	3.23648	-4.20054e-07	0.00144269	0.404258	0.999975
MRE11	411.742	-6.6628e-06	0.00144261	0.665851	0.999975
PLEKHB1	13.7506	7.61027e-07	0.00144269	0.547207	0.999975
SERPINB1	249.142	2.10751e-05	0.00144274	0.0273125	0.999975
SLC7A9	10.4295	4.40957e-06	0.00144269	0.00923014	0.999975
SPAST	515.355	0.000104427	0.0014445	0.529891	0.999975
NRXN3	2098.02	-2.83486e-06	0.00144268	0.385138	0.999975
OSBPL5	1574.36	3.05211e-06	0.00144267	0.508717	0.999975
AQR	1104.38	-6.45311e-06	0.00144258	0.321867	0.999975
CPS1	340.253	-1.8927e-06	0.00144269	0.491225	0.999975
FHL1	3131.88	-1.22401e-05	0.00144268	0.0136135	0.999975
RTF2	1230.07	-1.31146e-06	0.00144255	0.895449	0.999975
NLRP2	23.9509	1.94987e-07	0.00144269	0.818445	0.999975
SLC45A4	291.126	-1.75122e-06	0.00144266	0.728061	0.999975
RNF10	3738.64	-1.47473e-05	0.00144249	0.332509	0.999975
ZNF839	263.777	1.88712e-06	0.00144266	0.718682	0.999975
ZDHHC6	438.048	-1.31189e-06	0.00144264	0.827939	0.999975
GRAMD1B	166.062	-8.8113e-07	0.00144269	0.709419	0.999975
RNH1	3550.9	4.40079e-06	0.00144265	0.463528	0.999975
NDUFS1	2659.88	-2.28841e-06	0.00144262	0.759047	0.999975
RB1CC1	1574.22	-3.80072e-06	0.00144262	0.607042	0.999975
ERP44	759.381	3.96217e-06	0.00144262	0.5895	0.999975
ALAS1	758.657	5.01033e-06	0.00144264	0.459769	0.999975
BIRC3	18.8041	-9.11044e-07	0.00144269	0.497308	0.999975
AKAP11	1946.72	6.96531e-07	0.00144265	0.90116	0.999975
GLRX2	197.063	-7.29261e-06	0.00144268	0.10196	0.999975
SNAPC1	176.061	4.93061e-06	0.00144267	0.241883	0.999975
DERA	354.679	-3.09255e-06	0.00144263	0.649935	0.999975
STRAP	1640.95	-1.15562e-06	0.00144259	0.895715	0.999975
ABCC2	106.981	5.89914e-07	0.00144269	NA	NA
DEF6	25.2632	7.46074e-07	0.00144269	0.684037	0.999975
PLEKHO1	1866.21	2.45463e-06	0.00144267	0.605718	0.999975
GCLM	826.447	-1.06715e-06	0.00144269	0.622112	0.999975
UBR2	1536.74	-6.67918e-06	0.00144259	0.458579	0.999975
EHD2	16304.9	-2.77356e-06	0.00144264	0.657867	0.999975
DEPDC1	20.0553	-3.48726e-08	0.00144269	0.975627	0.999975
CCDC28A	164.672	-2.60323e-06	0.00144267	0.580551	0.999975
RRAGD	47.9066	5.61445e-07	0.00144269	0.623735	0.999975
HSF2	180.098	1.35192e-06	0.00144267	0.766732	0.999975
PHF20	1713.64	-4.8542e-06	0.00144261	0.486409	0.999975
HSD17B6	223.963	8.77982e-08	0.00144269	0.96411	0.999975
NR1H3	123.672	-2.4745e-05	0.00144277	0.121889	0.999975
TYMP	196.071	2.93324e-06	0.00144269	0.18872	0.999975
NCAPH2	424.112	3.44866e-06	0.00144259	0.699197	0.999975
TOMM34	445.294	5.65639e-06	0.00144267	0.25884	0.999975
SEC63	2140.44	5.073e-06	0.0014426	0.607639	0.999975
KPNA6	4402.64	-2.08845e-07	0.00144258	0.980466	0.999975
VIM	58672.1	1.46493e-06	0.00144265	0.802986	0.999975
RTEL1-TNFRSF6B	77.3847	-1.94091e-08	0.00144269	0.989103	0.999975
FAS	597.794	3.48587e-06	0.00144267	0.390687	0.999975
RNASET2	195.04	8.90723e-07	0.00144267	0.824182	0.999975
CD44	16324.4	-4.50792e-06	0.00144269	0.149113	0.999975
KCNG1	575.209	3.54269e-06	0.00144269	0.119869	0.999975
AGPAT4	662.106	1.99081e-06	0.00144263	0.780341	0.999975
BTN3A1	596.606	-2.36802e-06	0.00144267	0.614831	0.999975
MIPEP	305.24	2.40173e-06	0.00144266	0.328664	0.999975
PRKCH	18.5439	9.4331e-07	0.00144269	0.472025	0.999975
INSRR	3.49813	6.79873e-07	0.00144269	0.290151	0.999975
IFNGR1	441.552	-2.52029e-06	0.00144267	0.591806	0.999975
B4GALT7	507.705	4.69207e-06	0.00144259	0.394599	0.999975
SH2D2A	2.89018	5.73362e-07	0.00144269	0.404766	0.999975
VRK2	233.784	-1.27776e-06	0.00144267	0.780402	0.999975
TNFRSF1B	298.688	2.09723e-06	0.00144269	0.454765	0.999975
VEZT	1104.68	-3.08509e-06	0.00144265	0.603205	0.999975
POU2F2	560.211	4.65614e-06	0.00144269	0.124	0.999975
BRD9	952.703	1.65672e-05	0.00144264	0.827875	0.999975
SNX1	2562.3	-1.50372e-06	0.00144257	0.82034	0.999975
TBPL1	117.398	1.74091e-06	0.00144268	0.637247	0.999975
ARNTL2	386.567	5.97732e-06	0.00144267	0.238742	0.999975
BCLAF1	1737.56	-1.22513e-05	0.00144262	0.175451	0.999975
SLC39A9	1667.66	-2.60983e-06	0.00144262	0.725133	0.999975
ANK1	163.776	-5.07754e-07	0.00144269	0.594741	0.999975
TFB1M	165.271	1.42498e-05	0.00144269	0.0111435	0.999975
RABEP1	1768.16	-0.000112731	0.00144485	0.523242	0.999975
HMGB3	430.566	9.63958e-06	0.00144263	0.476943	0.999975
NUP160	811.25	2.75431e-06	0.0014426	0.74673	0.999975
BAK1	333.549	-2.08677e-06	0.00144266	0.694366	0.999975
MUSK	1.58758	-1.09049e-07	0.00144269	0.801656	0.999975
IKZF2	203.409	-2.06012e-06	0.00144268	0.548364	0.999975
GRN	4614.92	-1.04035e-05	0.00144264	0.163822	0.999975
FAM13B	1064.14	-6.40357e-06	0.00144267	0.180538	0.999975
ARHGAP31	2423.08	4.96779e-06	0.00144265	0.425474	0.999975
CENPQ	36.91	4.26337e-06	0.00144269	0.162115	0.999975
SARS1	5162.1	2.28133e-06	0.00144266	0.670302	0.999975
RANBP3	1418.37	-0.000138608	0.00144583	0.779336	0.999975
ARID4A	654.809	-1.95255e-06	0.00144261	0.963112	0.999975
EIPR1	335.562	2.69519e-06	0.00144265	0.643752	0.999975
PNPLA6	1782.08	3.14942e-06	0.00144263	0.658364	0.999975
IFT88	155.136	2.12284e-06	0.00144267	0.648173	0.999975
ALG1	507.582	2.80684e-06	0.0014426	0.733077	0.999975
ZCCHC8	493.977	2.83948e-06	0.00144266	0.598802	0.999975
ABCF2	457.002	-1.14788e-05	0.00144265	0.109403	0.999975
CHPF2	2989.01	-4.45471e-06	0.00144265	0.46439	0.999975
LRRC7	71.1975	-1.78087e-06	0.00144269	0.189818	0.999975
FUT8	2003.2	-3.91491e-06	0.00144268	0.303616	0.999975
UBA6	650.127	1.29866e-06	0.00144266	0.794245	0.999975
GAB2	2073.54	9.02286e-06	0.00144268	0.566448	0.999975
ATP6V0A1	1448.25	-1.13833e-06	0.00144262	0.879741	0.999975
PIAS1	720.697	-5.7189e-06	0.00144265	0.260509	0.999975
SLC4A7	1909.67	7.54128e-06	0.00144267	0.605966	0.999975
APBA2	800.417	-7.45385e-07	0.00144268	0.79196	0.999975
MAP2K3	1285.54	-5.52981e-06	0.00144267	0.243836	0.999975
EFCAB1	3.58978	4.77828e-07	0.00144269	0.429694	0.999975
TMSB10	21517.2	-1.45447e-06	0.00144262	0.840829	0.999975
ASTE1	122.716	-4.23424e-06	0.00144267	0.323857	0.999975
RNF19A	1053.31	-4.78139e-05	0.00144305	0.64824	0.999975
PEX3	160.986	1.87241e-06	0.00144265	0.623825	0.999975
GABARAPL2	721.113	-1.90949e-06	0.00144262	0.789663	0.999975
MYOC	8.09317	1.59941e-07	0.00144269	0.865523	0.999975
SH3YL1	623.006	4.95402e-06	0.00144267	0.29513	0.999975
FAM136A	396.362	-1.1755e-05	0.00144265	0.158494	0.999975
VCL	26834.8	-3.9201e-07	0.00144266	0.930784	0.999975
DEPDC1B	11.7383	-2.35189e-06	0.00144269	0.252236	0.999975
DAPK2	139.942	-7.52858e-07	0.00144269	0.427897	0.999975
NSMAF	971.005	-1.29675e-05	0.00144262	0.134414	0.999975
ADSS2	823.28	1.58686e-06	0.00144262	0.836329	0.999975
TIMP2	54069.9	5.76636e-06	0.0014426	0.506273	0.999975
RFC1	1362.12	4.2611e-06	0.00144262	0.582347	0.999975
TBC1D23	813.901	-0.00026008	0.00145466	0.988685	0.999975
CUL3	1302.73	-1.77677e-05	0.0014426	0.734657	0.999975
MYOM2	11.0822	5.56919e-07	0.00144269	0.481568	0.999975
CYP46A1	26.3098	-6.10938e-06	0.00144269	0.00528587	0.918737
ZZZ3	1100.36	7.61278e-06	0.00144262	0.653522	0.999975
USP2	22.2684	-7.72536e-07	0.00144269	0.678179	0.999975
TUBG2	405.074	4.03311e-06	0.00144268	0.228111	0.999975
RPL26L1	214.65	4.33517e-06	0.00144265	0.461291	0.999975
FLT4	74.9769	1.93295e-07	0.00144269	0.807155	0.999975
NSUN2	1197.47	-4.57666e-06	0.00144252	0.453633	0.999975
FBXO42	1151.69	5.89221e-06	0.00144251	0.57981	0.999975
MFAP3	478.975	-5.27694e-06	0.00144261	0.517942	0.999975
MRI1	578.736	-3.98608e-07	0.00144269	0.984025	0.999975
METTL1	147.695	4.74423e-06	0.00144266	0.396672	0.999975
HOXC8	71.8936	5.45016e-08	0.00144269	0.945122	0.999975
AGA	303.537	3.47808e-08	0.00144268	0.992742	0.999975
PI4K2B	87.5911	3.09737e-06	0.00144268	0.43087	0.999975
BOD1L1	3201.2	1.95158e-06	0.00144258	0.833715	0.999975
MAT2B	651.131	-7.60035e-07	0.00144264	0.901753	0.999975
TLL1	35.414	-2.15045e-08	0.00144269	0.981721	0.999975
EDC4	960.779	-1.88146e-05	0.00144268	0.177769	0.999975
TRIO	16455.6	8.21056e-07	0.00144266	0.878682	0.999975
VCAN	48184.6	2.32915e-06	0.00144269	0.254098	0.999975
CLEC16A	1513.54	3.09469e-06	0.00144263	0.666768	0.999975
MSR1	6.43571	-1.04922e-07	0.00144269	0.889808	0.999975
CDH1	3.21838	1.95515e-07	0.00144269	0.689771	0.999975
MTREX	797.547	-6.52013e-07	0.00144261	0.932959	0.999975
DNAH5	116.986	2.70659e-06	0.00144267	0.503979	0.999975
ZFYVE16	909.793	3.12887e-06	0.00144264	0.467688	0.999975
RIPOR1	2426.73	1.25809e-05	0.00144259	0.194739	0.999975
C6	2.10202	3.05719e-07	0.00144269	0.438533	0.999975
RAI14	11156.4	2.74674e-06	0.00144268	0.480551	0.999975
SOX30	5.5526	-1.14386e-06	0.00144269	0.2944	0.999975
PNKP	500.587	2.00215e-06	0.00144266	0.678667	0.999975
PHLPP2	797.75	6.12458e-06	0.00144258	0.389356	0.999975
SPDL1	342.755	3.10887e-06	0.00144268	0.428072	0.999975
STAU2	578.003	-5.44562e-06	0.00144261	0.466463	0.999975
SLC66A1	277.371	-2.83413e-06	0.00144264	0.667379	0.999975
CTNS	358.837	-1.77413e-06	0.00144267	0.698638	0.999975
RTN4R	38.156	1.57261e-06	0.00144269	0.481392	0.999975
PHF23	1162.41	-5.08964e-06	0.00144263	0.45508	0.999975
CDH10	81.3141	-3.69875e-06	0.00144269	0.107497	0.999975
INPP4A	1134.2	7.33236e-06	0.00144256	0.474286	0.999975
RAB27B	38.8839	-2.13925e-06	0.00144269	0.165606	0.999975
PSMA4	686.673	-1.65588e-06	0.00144266	0.742727	0.999975
MYO16	32.6451	1.27653e-06	0.00144269	0.400279	0.999975
LSG1	830.088	-1.77819e-05	0.00144259	0.0356155	0.999975
PARP3	284.829	3.71353e-07	0.00144267	0.935069	0.999975
TNC	31377.4	4.27891e-07	0.00144269	0.777159	0.999975
THAP3	223.381	4.25814e-06	0.00144266	0.43461	0.999975
RIPOR3	163.822	-6.41917e-07	0.00144269	0.466582	0.999975
TDP1	363.891	-2.72433e-06	0.00144263	0.688471	0.999975
AIFM2	519.135	-1.02191e-05	0.00144266	0.0284831	0.999975
SPATA7	122.381	3.98745e-06	0.00144267	0.328853	0.999975
MED17	273.665	1.26528e-06	0.00144264	0.835123	0.999975
RETSAT	1106.07	3.91237e-06	0.00144262	0.609718	0.999975
CAPG	433.757	4.23469e-06	0.00144268	0.217216	0.999975
AP2S1	1328.18	-1.1049e-05	0.00144263	0.294702	0.999975
USH2A	1.26472	-9.17093e-08	0.00144269	0.704709	0.999975
TG	105.168	1.29798e-07	0.00144269	0.953361	0.999975
ADAM28	1.85788	6.42989e-07	0.00144269	0.308954	0.999975
DCUN1D1	397.458	-1.36893e-06	0.00144265	0.816915	0.999975
JADE2	1650.24	-1.34908e-05	0.00144266	0.0440941	0.999975
ZIC2	1.02181	-1.44139e-08	0.0014427	0.987235	0.999975
TRIT1	384.142	2.41038e-07	0.00144267	0.952234	0.999975
ADRB1	2.37253	-3.17485e-08	0.0014427	0.973417	0.999975
CUL7	2044.56	0.343047	0.148535	0.000567442	0.471284
CTNNA1	10303.4	-1.38801e-06	0.0014426	0.864504	0.999975
PHKA2	465.79	-2.40824e-07	0.00144266	0.961182	0.999975
CNTLN	282.174	-1.07581e-06	0.00144267	0.795572	0.999975
EPHA3	37.4111	1.05123e-06	0.00144269	0.24602	0.999975
HSPA5	11127	2.68459e-06	0.00144263	0.693419	0.999975
DSG2	182.346	3.40521e-07	0.00144269	0.687273	0.999975
GEMIN8	321.209	-5.09338e-06	0.00144263	0.483007	0.999975
OFD1	528.931	7.22885e-06	0.00144262	0.359783	0.999975
GPM6B	4.08243	-9.31795e-07	0.00144269	0.2914	0.999975
PREX2	832.436	-7.68504e-07	0.00144269	0.499108	0.999975
WDR37	971.493	-4.12892e-06	0.00144266	0.417601	0.999975
YTHDC2	606.202	2.67142e-06	0.00144262	0.713329	0.999975
CTPS2	607.235	2.55511e-06	0.00144266	0.67253	0.999975
ATP6V1H	783.68	-6.16732e-06	0.00144266	0.274599	0.999975
POLR2B	1649.61	-7.69061e-06	0.00144261	0.348154	0.999975
FAM214A	720.156	-3.35591e-06	0.00144269	0.230975	0.999975
ARAP2	54.8422	-1.03579e-06	0.00144269	0.447145	0.999975
TPR	3525.31	1.70943e-06	0.00144256	0.864906	0.999975
KATNIP	1113.91	-7.44788e-06	0.00144259	0.403857	0.999975
DTNBP1	234.564	-5.00175e-06	0.00144267	0.308605	0.999975
XK	8.61977	-1.0702e-06	0.00144269	0.433009	0.999975
ANO2	5.14597	1.64498e-07	0.00144269	0.839807	0.999975
C12orf4	274.193	1.89662e-06	0.00144263	0.783361	0.999975
SCML1	78.3774	-6.22522e-06	0.00144268	0.0877337	0.999975
WWC3	1763.08	3.38654e-06	0.00144266	0.503777	0.999975
ARHGAP6	119.149	-1.42707e-06	0.00144269	0.564645	0.999975
FAM184B	53.483	1.80095e-06	0.00144269	0.323352	0.999975
MAP4	19076.5	3.56656e-06	0.00144264	0.590206	0.999975
GOPC	1498.03	1.74966e-06	0.00144266	0.735802	0.999975
ROS1	57.7176	1.16739e-06	0.00144269	0.456976	0.999975
USP28	452.837	8.90398e-06	0.00144265	0.157914	0.999975
HDAC9	97.1411	-2.40346e-06	0.00144269	0.180153	0.999975
TSPAN17	984.408	-1.74731e-06	0.00144265	0.745309	0.999975
NOP16	220.788	-1.21864e-05	0.00144267	0.0373707	0.999975
CC2D2A	877.499	-1.17906e-06	0.00144265	0.833905	0.999975
RRM2B	875.587	-1.4296e-06	0.00144267	0.715677	0.999975
ZNF800	450.081	1.71631e-06	0.00144263	0.806406	0.999975
SNX29	1650.46	-9.25044e-06	0.00144263	0.228514	0.999975
LMO3	4.68237	-4.09408e-07	0.00144269	0.611495	0.999975
MRPS10	405.422	-8.30701e-06	0.00144265	0.194229	0.999975
RSF1	2230.99	-6.60163e-07	0.0014426	0.935664	0.999975
VPS13D	5074.9	9.1682e-06	0.00144255	0.394836	0.999975
CELF2	79.5128	-6.05238e-07	0.00144269	0.659918	0.999975
FAM120A	4385.76	-3.05157e-06	0.00144254	0.774547	0.999975
R3HDM1	826.42	1.53631e-06	0.00144261	0.84604	0.999975
COL9A2	108.715	-1.50577e-06	0.00144269	0.488219	0.999975
KITLG	125.479	-4.11246e-06	0.00144269	0.109742	0.999975
ERCC8	133.155	-1.68038e-06	0.00144266	0.948363	0.999975
ADAMTS6	2016.92	5.37491e-06	0.00144268	0.113452	0.999975
H6PD	3909.49	9.78886e-06	0.00144269	0.0227769	0.999975
VAMP3	1521.9	3.32028e-06	0.0014426	0.697841	0.999975
PER3	571.445	9.23776e-07	0.00144269	0.707967	0.999975
TNFRSF9	3.44067	-3.98063e-09	0.00144269	0.991831	0.999975
EPN3	1.00739	6.44247e-09	0.00144269	0.976665	0.999975
LTBP1	6163.46	6.99007e-07	0.00144269	0.604897	0.999975
RCN1	2715.58	2.72955e-06	0.00144262	0.709707	0.999975
ELN	821.592	3.87471e-07	0.00144269	0.728555	0.999975
RFC2	198.027	-3.00342e-07	0.00144265	0.955619	0.999975
ARID1B	4067.03	2.65546e-06	0.00144254	0.801107	0.999975
CLPTM1L	1866.37	-4.77082e-06	0.00144262	0.908859	0.999975
NEDD4L	1448.18	-8.03564e-06	0.00144262	0.316856	0.999975
FOXP3	2.33503	2.04433e-07	0.00144269	0.745867	0.999975
PPP1R3F	174.993	-5.69425e-06	0.00144268	0.174048	0.999975
HEXB	1180.88	-3.42774e-06	0.00144267	0.455482	0.999975
PTCD2	213.139	-5.81994e-06	0.00144267	0.233851	0.999975
NEXMIF	3.04871	-2.18033e-07	0.00144269	0.762485	0.999975
JKAMP	414.483	7.56623e-06	0.00144264	0.687012	0.999975
DKK3	10455	1.47735e-06	0.00144269	0.582622	0.999975
ARHGEF5	92.8212	-4.14688e-09	0.00144269	0.994087	0.999975
NFE2L3	252.562	-9.32491e-07	0.00144269	0.686417	0.999975
MCUR1	426.624	-1.3315e-06	0.00144266	0.803315	0.999975
LIMA1	10715.3	7.58377e-06	0.00144265	0.210089	0.999975
LETMD1	492.533	-1.36263e-05	0.0014427	0.213937	0.999975
SLC4A8	199.503	-1.24196e-06	0.00144267	0.767527	0.999975
LAMC3	24.2035	2.13145e-06	0.00144269	0.0735547	0.999975
PTGER3	111.698	5.99515e-07	0.00144269	0.66933	0.999975
TNIP3	1.8998	-6.82175e-07	0.00144269	0.175521	0.999975
MAPK9	677.196	4.96203e-06	0.00144263	0.495921	0.999975
COL23A1	6.89509	1.69279e-06	0.00144269	0.0339817	0.999975
BCAR1	3242.71	-1.48818e-05	0.00144265	0.0536986	0.999975
FHIP1B	789.731	4.73046e-06	0.00144268	0.24704	0.999975
HERPUD1	3177.79	2.62405e-06	0.00144267	0.532367	0.999975
HOMER3	570.373	8.90934e-07	0.00144263	0.897867	0.999975
RAD51	45.2768	8.11277e-07	0.00144269	0.760413	0.999975
POLQ	45.7371	-1.23687e-07	0.00144269	0.956177	0.999975
PIK3CB	322.932	-9.77122e-06	0.00144266	0.123451	0.999975
CYBA	779.569	-2.39893e-06	0.00144266	0.629898	0.999975
THOC3	120.859	-1.6298e-06	0.00144266	0.729183	0.999975
HEBP2	743.062	-1.70454e-06	0.00144268	0.597426	0.999975
MPHOSPH9	304.695	-2.4518e-06	0.00144265	0.374616	0.999975
PLEKHA5	824.434	-1.4755e-05	0.00144267	0.0454969	0.999975
PRSS8	0.793725	4.39233e-07	0.00144269	0.192978	0.999975
SIKE1	511.712	-8.43772e-06	0.00144262	0.273982	0.999975
RRP12	1009.23	-9.76967e-06	0.0014426	0.094287	0.999975
FNIP2	1645.32	-3.73686e-07	0.00144268	0.897366	0.999975
MSMO1	339.392	1.17415e-06	0.00144266	0.827191	0.999975
TTC17	2007.22	1.43023e-06	0.00144251	0.902056	0.999975
ALX4	2.73304	3.05482e-07	0.00144269	0.69897	0.999975
FSTL4	4.58165	-1.07192e-07	0.00144269	0.872585	0.999975
FOXN3	4699.46	-1.70656e-05	0.00144271	0.725364	0.999975
METTL24	3.87035	-1.0388e-08	0.00144269	0.993294	0.999975
AKR7A2	574.375	7.87087e-06	0.00144266	0.168802	0.999975
MRTO4	545.256	-6.94894e-06	0.00144266	0.25047	0.999975
NNAT	114.142	1.8468e-06	0.00144269	0.438995	0.999975
USE1	284.002	-3.50429e-06	0.00144265	0.54419	0.999975
MCF2L2	51.8359	2.39042e-07	0.00144269	0.850511	0.999975
NRIP2	3.34941	-9.31997e-07	0.00144269	0.336704	0.999975
LAMA3	430.959	-1.11332e-06	0.00144269	0.626022	0.999975
AP5M1	454.685	-6.93256e-06	0.00144267	0.157676	0.999975
ANAPC4	274.583	-4.50747e-06	0.00144266	0.394234	0.999975
KCNQ1	13.867	1.55128e-07	0.00144269	0.794134	0.999975
TRAPPC3	966.423	2.56752e-06	0.00144256	0.799221	0.999975
THRAP3	4522.86	2.49237e-05	0.00144259	0.0428375	0.999975
PHPT1	977.096	-1.28921e-05	0.00144261	0.435339	0.999975
ENTPD2	20.5418	-3.69674e-07	0.00144269	0.553154	0.999975
LY75	1.40085	1.75277e-07	0.00144269	0.690446	0.999975
ARID4B	1222.93	3.26449e-07	0.00144259	0.675618	0.999975
OPN3	413.109	-3.7858e-06	0.00144268	0.246571	0.999975
SDCCAG8	602.094	5.90558e-06	0.00144263	0.399835	0.999975
PTPRN	1039.73	7.72457e-07	0.00144269	0.281995	0.999975
HHAT	350.032	3.27705e-06	0.00144266	0.530575	0.999975
KIF1B	3412.89	8.42633e-06	0.00144261	0.659874	0.999975
FOXC1	398.513	-4.23299e-06	0.00144268	0.283642	0.999975
TBC1D22A	952.832	1.40996e-05	0.00144261	0.127976	0.999975
SYNE2	1022.91	2.39548e-06	0.00144268	0.1905	0.999975
PLEKHH1	49.1583	1.7425e-06	0.00144269	0.373496	0.999975
ATP9A	2983.4	6.40958e-06	0.00144267	0.211254	0.999975
CBLN4	1.13859	1.44271e-08	0.00144269	0.97842	0.999975
CHRDL2	56.1952	6.08474e-07	0.00144269	0.393401	0.999975
FAM168A	3516.86	5.18756e-06	0.00144268	0.168733	0.999975
RELT	215.398	3.89714e-06	0.00144269	0.148113	0.999975
GALC	306.056	5.75575e-06	0.00144265	0.356	0.999975
NOP58	397.822	-5.86977e-06	0.00144265	0.351523	0.999975
SZRD1	3250.31	-1.5446e-05	0.00144253	0.200453	0.999975
KCNH2	78.9419	2.40694e-06	0.00144269	0.0789331	0.999975
CUL1	1591.76	4.6696e-06	0.00144264	0.635407	0.999975
FAM114A2	433.692	-9.84014e-06	0.00144264	0.171401	0.999975
CYFIP2	962.36	-9.84581e-07	0.00144269	0.70802	0.999975
TAB2	1571.59	4.45547e-06	0.00144266	0.418752	0.999975
GINM1	744.051	2.54514e-06	0.00144262	0.733876	0.999975
EIF2AK2	2123.25	5.16271e-06	0.00144263	0.469323	0.999975
USP36	1422.83	-4.83317e-06	0.00144265	0.425914	0.999975
KMT2C	5357.16	-8.58444e-06	0.00144241	0.557795	0.999975
MCOLN3	54.6358	-6.04344e-06	0.00144269	0.00691802	0.999975
CCDC85A	114.827	-4.527e-07	0.00144269	0.811737	0.999975
PUM2	2283.97	1.24322e-07	0.00144259	0.989322	0.999975
MRPL43	570.558	8.46501e-07	0.00144261	0.914467	0.999975
ITIH4	12.5367	7.39661e-07	0.00144269	0.565439	0.999975
HPF1	94.2722	-3.59268e-06	0.00144267	0.441208	0.999975
ZFR	2023.73	-1.19448e-06	0.00144263	0.857383	0.999975
ZNF280C	180.279	-1.6102e-06	0.00144267	0.727266	0.999975
PHF21B	10.627	-2.98878e-07	0.00144269	0.754717	0.999975
TRAF1	127.43	1.90327e-06	0.00144268	0.496929	0.999975
RC3H2	2433.02	-8.48338e-07	0.00144257	0.994129	0.999975
IL17RB	10.1128	-1.08394e-06	0.00144269	0.477379	0.999975
TRAF3IP2	360.241	-1.06603e-05	0.00144267	0.0570494	0.999975
GYG2	264.861	-1.74665e-06	0.00144267	0.681962	0.999975
DCBLD2	4802.8	-5.34782e-07	0.00144268	0.874109	0.999975
SOAT1	758.089	4.01406e-05	0.00144291	0.355137	0.999975
PKP2	229.528	-8.09131e-08	0.00144269	0.915382	0.999975
MSH4	6.25797	-1.04626e-06	0.00144269	0.461167	0.999975
F7	10.2216	3.65782e-06	0.00144269	0.0164889	0.999975
GDI2	2961.23	-1.56483e-06	0.00144262	0.850117	0.999975
PRDM1	1114.55	-4.27882e-07	0.00144269	0.835118	0.999975
ATG5	306.85	2.95213e-06	0.00144266	0.582347	0.999975
TMCC3	7.15971	7.82545e-07	0.00144269	0.2052	0.999975
PITHD1	533.352	-6.08818e-06	0.00144262	0.430267	0.999975
MTA3	764.625	-4.4848e-05	0.00144299	0.910014	0.999975
USP13	627.523	-5.73374e-06	0.00144262	0.451008	0.999975
ATP11B	1243.29	6.51499e-07	0.00144262	0.928537	0.999975
LAMC2	363.327	6.21475e-08	0.00144269	NA	NA
CDK14	1504.86	3.60927e-06	0.00144269	0.192958	0.999975
SEC61A1	11839.3	1.45556e-05	0.00144247	0.292997	0.999975
PPP1R12A	3236.5	1.54899e-06	0.00144267	0.706008	0.999975
RASGRF1	20.4435	1.07827e-07	0.00144269	0.895512	0.999975
CAMK2B	58.7145	1.85774e-08	0.00144269	0.9767	0.999975
CROCC	781.46	4.18743e-06	0.00144267	0.33605	0.999975
POLR3E	659.459	-1.49217e-05	0.00144263	0.0867546	0.999975
ATP2B4	16111.8	4.94829e-06	0.00144267	0.307442	0.999975
ZC3H11A	29.5368	9.71123e-07	0.00144269	0.721753	0.999975
RIOK2	264.113	2.2447e-06	0.00144262	0.82003	0.999975
YIPF1	340.578	-9.49862e-06	0.00144259	0.294676	0.999975
NDC1	208.95	-1.08829e-06	0.00144265	0.761645	0.999975
DGKG	2.26424	-5.54465e-07	0.00144269	0.242709	0.999975
FLYWCH1	1228.48	6.96499e-06	0.00144265	0.854157	0.999975
UNKL	612.793	9.96434e-06	0.00144263	0.18607	0.999975
TBXAS1	1.13466	6.85416e-07	0.00144269	0.112121	0.999975
PARP12	460.761	5.76928e-06	0.00144265	0.359019	0.999975
ALDH18A1	3046.26	1.13636e-05	0.00144269	0.240957	0.999975
TARBP1	436.893	4.512e-06	0.00144266	0.379983	0.999975
GATB	279.894	1.96871e-06	0.00144265	0.843232	0.999975
MXD1	361.633	-2.69116e-06	0.00144265	0.623133	0.999975
CDK17	687.208	-4.65873e-06	0.00144262	0.508563	0.999975
DNAJC25	126.877	1.38305e-05	0.00144269	0.0740817	0.999975
SLC2A3	2160.57	3.39746e-05	0.00144286	0.131117	0.999975
PSD	52.061	1.00217	0.363243	0.000196217	0.27937
CTDP1	767.679	-4.51351e-08	0.00144263	0.993646	0.999975
YBX3	3731.23	-3.28616e-07	0.00144259	0.968702	0.999975
STYK1	5.38014	8.40121e-07	0.00144269	0.267746	0.999975
WNK1	8685.54	9.08867e-06	0.00144256	0.379657	0.999975
CCAR1	1254.37	-2.1724e-05	0.00144266	0.0192787	0.999975
OGFR	1026.19	-6.84277e-06	0.00144263	0.354439	0.999975
GNA15	1.48125	-5.54158e-07	0.00144269	0.376054	0.999975
PIGV	259.593	1.76417e-06	0.00144266	0.731849	0.999975
PTPRU	576.397	-2.40549e-07	0.00144269	0.92598	0.999975
SNRNP40	539.535	-8.38604e-06	0.00144256	0.124363	0.999975
RIMBP2	25.6882	3.19837e-08	0.00144269	0.966488	0.999975
COL11A1	2155.95	9.59022e-08	0.00144269	0.901593	0.999975
QSER1	1100.69	9.53225e-05	0.00144419	0.359755	0.999975
MPC1	133.611	-5.87105e-06	0.00144268	0.157367	0.999975
ACAA1	780.867	-0.312051	0.133319	0.000523826	0.458887
BCAT1	6235.1	1.41944e-06	0.00144267	0.739978	0.999975
HDAC7	3372.48	5.61453e-07	0.00144262	0.940823	0.999975
LZTS1	188.462	-4.01974e-07	0.00144269	0.851829	0.999975
PRDM6	91.3097	1.71867e-06	0.00144269	0.180956	0.999975
SPAG4	65.9533	0.821472	0.578269	0.00262347	0.774131
NCKAP1	3038.57	4.15279e-06	0.00144267	0.362562	0.999975
MRPS35	451.186	-1.98802e-06	0.00144265	0.729524	0.999975
GUCY1B1	9.99338	-5.21026e-07	0.00144269	0.580378	0.999975
SFSWAP	1194.16	2.57131e-06	0.00144265	0.663653	0.999975
TNK2	994.288	3.52567e-06	0.00144263	0.898319	0.999975
MON2	1452.53	3.40212e-05	0.00144281	0.666414	0.999975
CDH3	26.7719	-9.73744e-07	0.00144269	0.602683	0.999975
GPBP1	752.91	2.35827e-05	0.00144273	0.657799	0.999975
DGAT2	28.0485	4.06428e-06	0.00144269	0.00782609	0.999975
ZNF112	154.926	-2.33154e-06	0.00144265	0.687932	0.999975
CS	2382.78	-2.73236e-05	0.00144271	0.00319027	0.775507
LTK	85.583	2.30277e-06	0.00144269	0.0651877	0.999975
MRPS24	48.897	-1.59187e-06	0.00144269	0.436697	0.999975
ELMO2	1357.33	-1.31476e-06	0.0014425	0.938174	0.999975
WAPL	1431.74	3.95707e-06	0.00144259	0.650654	0.999975
VMP1	7432.87	6.16983e-06	0.00144263	0.392647	0.999975
APPBP2	956.569	5.1369e-06	0.00144264	0.446969	0.999975
POLD1	203.39	1.04992e-06	0.00144267	0.809625	0.999975
SEZ6	2.9867	-3.22845e-07	0.00144269	0.622568	0.999975
EIF4B	10263.7	-1.89374e-05	0.00144258	0.0948075	0.999975
SLC6A16	229.358	-2.31517e-06	0.00144268	0.422178	0.999975
BICRA	747.559	-1.87797e-06	0.00144261	0.808547	0.999975
SPHK2	308.34	-1.43797e-06	0.00144265	0.806228	0.999975
RPL18	6324.5	-4.9148e-06	0.00144261	0.544456	0.999975
CA11	177.055	-1.88813e-06	0.00144269	0.409034	0.999975
ISOC2	474.276	1.63846e-05	0.00144265	0.0469184	0.999975
U2AF2	2780.67	-6.44102e-06	0.00144258	0.495342	0.999975
EPN1	2542.71	4.26847e-06	0.00144261	0.593548	0.999975
MED29	923.707	-1.71909e-05	0.00144264	0.371545	0.999975
AHRR	87.0764	-3.77609e-06	0.00144269	0.171764	0.999975
GSC2	2.11674	5.1727e-08	0.0014427	0.983623	0.999975
ZNF275	1279.2	2.64119e-06	0.00144265	0.635728	0.999975
MTMR1	706.656	1.93136e-06	0.0014426	0.68501	0.999975
GPC1	4502.91	2.63327e-06	0.00144262	0.725798	0.999975
ADCK1	185.88	3.67596e-06	0.00144266	0.50071	0.999975
HAGH	566.271	-8.73034e-06	0.00144266	0.15197	0.999975
RNF4	1649.02	2.05547e-05	0.0014426	0.662787	0.999975
CASP8	262.745	-9.56395e-06	0.00144265	0.143593	0.999975
LIMCH1	3052.54	-1.7534e-06	0.00144268	0.566531	0.999975
INTS13	429.171	3.28912e-06	0.00144267	0.440092	0.999975
TM7SF3	1047.13	-4.27342e-06	0.00144263	0.52833	0.999975
DLX3	8.03758	-3.47629e-07	0.00144269	0.601068	0.999975
SPA17	66.5487	-4.25687e-06	0.00144268	0.261392	0.999975
TSPAN32	2.27191	4.49023e-07	0.00144269	0.604557	0.999975
CCN5	70.093	1.04192e-06	0.00144269	0.437054	0.999975
ST3GAL6	110.141	3.008e-06	0.00144269	0.272857	0.999975
ATP2C2	2.0623	5.75436e-07	0.00144269	0.455341	0.999975
NGFR	44.3224	-1.96285e-06	0.00144269	0.02704	0.999975
CDON	301.493	2.62057e-07	0.00144268	0.939095	0.999975
TAF2	680.685	-1.33554e-05	0.00144264	0.0990221	0.999975
HIPK2	2333.11	4.39194e-06	0.00144265	0.472557	0.999975
TNPO3	1590.5	2.54658e-06	0.00144262	0.574905	0.999975
RFXANK	389.62	1.59953e-06	0.00144266	0.751753	0.999975
TMEM161A	278.809	4.79495e-06	0.00144267	0.296941	0.999975
LPAR2	50.0001	2.63269e-06	0.00144269	0.181109	0.999975
CTSA	3421.03	-1.73198e-05	0.00144263	0.0620547	0.999975
SUGP2	2240.01	-1.43047e-06	0.00144267	0.747412	0.999975
SLC12A2	587.243	-3.64948e-05	0.00144286	0.101983	0.999975
SNX24	191.568	5.25417e-06	0.00144268	0.177755	0.999975
EYA2	7.8267	-5.76131e-07	0.00144269	0.495619	0.999975
CNN2	11819.4	-1.69481e-06	0.00144267	0.702685	0.999975
ABCA7	189.454	-1.83741e-07	0.00144269	0.942469	0.999975
SNCAIP	663.362	-1.90767e-07	0.00144269	0.932298	0.999975
DDX20	372.727	1.28617e-06	0.00144267	0.739327	0.999975
BTBD1	927.913	-2.04623e-05	0.00144264	0.0303543	0.999975
FAR2	403.098	-7.13677e-06	0.00144269	0.245208	0.999975
CHI3L2	1.36577	4.88695e-07	0.00144269	0.260791	0.999975
SBNO2	2028.83	-8.62495e-07	0.00144267	0.839574	0.999975
PMS1	196.75	-2.59529e-06	0.00144267	0.581797	0.999975
HMG20B	1128.59	-2.76613e-06	0.00144261	0.718877	0.999975
CALCRL	35.4819	2.84026e-06	0.00144269	0.222519	0.999975
TAF11	367.287	-9.88097e-07	0.00144263	0.881312	0.999975
ANKS1A	1054.2	5.03721e-06	0.00144262	0.507689	0.999975
AP3D1	5223.44	1.15014e-05	0.00144262	0.165049	0.999975
ZNF76	531.336	-2.24915e-06	0.00144267	0.169127	0.999975
SLC9A3R2	1345.64	2.33791e-05	0.00144275	0.739097	0.999975
NTHL1	134.564	-1.13189e-05	0.00144267	0.0390281	0.999975
UHRF1BP1	1484.75	2.52557e-06	0.00144268	0.447424	0.999975
GNAI3	2129.67	2.58633e-07	0.00144259	0.977502	0.999975
IPO5	4643.07	-3.9303e-06	0.00144266	0.473748	0.999975
OAT	1810.4	5.7849e-06	0.00144254	0.593122	0.999975
WDR3	630.187	-4.19391e-06	0.00144263	0.537828	0.999975
PKN2	911.846	1.0722e-05	0.00144262	0.288907	0.999975
WDR18	319.916	2.87595e-06	0.00144268	0.41862	0.999975
TRAM2	13028.5	-1.58517e-06	0.00144265	0.787207	0.999975
NTN1	160.529	-9.51419e-07	0.00144269	0.39277	0.999975
GLP2R	5.18935	8.55292e-07	0.00144269	0.253739	0.999975
MCM10	41.3834	-2.30851e-06	0.00144269	0.348227	0.999975
DGKA	1062.9	4.24761e-06	0.00144267	0.335856	0.999975
ERBB3	88.7779	5.52529e-07	0.00144269	0.549062	0.999975
ANKRD44	235.577	1.34871e-06	0.00144268	0.682786	0.999975
KARS1	1966.8	-7.41362e-06	0.0014426	0.400221	0.999975
ADAT1	549.778	6.90205e-07	0.00144264	0.913442	0.999975
PDIA5	576.68	1.27226e-05	0.00144267	0.0459418	0.999975
TBC1D22B	653.444	-4.39446e-06	0.00144265	0.470758	0.999975
NDUFB4	741.422	7.68222e-06	0.00144263	0.834601	0.999975
SPEN	3701.25	1.73096e-06	0.00144255	0.867618	0.999975
MYLK	46632.6	-1.30363e-05	0.00144268	0.0252522	0.999975
ZC3H15	635.651	-1.35186e-05	0.00144259	0.174459	0.999975
MAP2K4	508.779	1.68992e-05	0.00144269	0.870754	0.999975
PACC1	184.675	-4.23025e-06	0.00144267	0.329282	0.999975
SNAP91	20.0165	-9.37689e-08	0.00144269	0.915642	0.999975
SLK	1607.36	-1.27319e-06	0.00144262	0.858174	0.999975
CYB5R4	193.604	-4.42379e-06	0.00144268	0.235104	0.999975
COL17A1	4.75262	6.53774e-07	0.00144269	0.242393	0.999975
GSTO2	61.0469	-2.80685e-06	0.00144269	0.196119	0.999975
SEC61A2	198.626	1.557e-06	0.00144266	0.676878	0.999975
PRKCQ	4.38226	-7.52067e-07	0.00144269	0.498147	0.999975
TLE2	520.065	1.64214e-06	0.00144269	0.203766	0.999975
ASB1	1429.36	-7.51585e-07	0.00144265	0.89637	0.999975
FAM107B	433.113	-2.90192e-06	0.00144269	0.270191	0.999975
ME1	723.505	-4.79138e-07	0.00144269	0.840773	0.999975
TBC1D1	1144.07	2.2058e-07	0.00144268	0.940539	0.999975
CDK13	2275.38	1.25727e-05	0.00144255	0.261613	0.999975
MTHFD2	3130.16	6.52961e-07	0.00144269	0.795593	0.999975
SLC9A7	2044.94	3.02188e-06	0.00144268	0.423358	0.999975
FOXJ2	1194.19	8.87007e-06	0.00144265	0.17727	0.999975
YBX1	6863.15	-6.07024e-06	0.00144258	0.51166	0.999975
PDE4A	852.248	5.16013e-06	0.00144267	0.252858	0.999975
PPP2R5A	226.076	1.00899e-06	0.00144265	0.857233	0.999975
CTNNA2	7.64283	7.67326e-07	0.00144269	0.104128	0.999975
ELAVL1	1801.09	-6.64591e-06	0.00144257	0.491301	0.999975
TIE1	3.69784	-2.05651e-07	0.00144269	0.705859	0.999975
DIP2B	2550.57	-6.81082e-06	0.0014426	0.568959	0.999975
SMARCD1	1355.58	-1.08644e-05	0.00144264	0.148723	0.999975
KDM4A	1122.61	-3.60702e-06	0.00144252	0.749945	0.999975
NFYC	603.976	1.92287e-06	0.0014426	0.818046	0.999975
ZMYND12	1.98504	-8.30813e-08	0.00144269	0.892922	0.999975
SLC9A3	39.7056	7.93631e-07	0.00144268	0.771035	0.999975
NGEF	32.8628	3.20864e-07	0.00144269	0.459058	0.999975
ASPM	138.842	1.77846e-07	0.00144269	0.940993	0.999975
ELOVL1	1061.96	-2.69638e-06	0.00144262	0.718723	0.999975
SPI1	0.805095	-5.3162e-10	0.00144269	0.979544	0.999975
POLR1H	149.709	1.19242e-06	0.00144265	0.835886	0.999975
MPPED2	17.4843	1.40962e-07	0.00144269	0.771454	0.999975
CLDN18	1.08967	1.10351e-07	0.00144269	0.83134	0.999975
ZBTB11	480.41	-1.47053e-05	0.0014426	0.128409	0.999975
ATXN3	574.892	3.32529e-06	0.00144255	0.74962	0.999975
GOLGA5	1072.02	2.83153e-05	0.00144269	0.0163189	0.999975
FGFR2	117.559	3.43194e-07	0.00144269	0.38064	0.999975
LRRC40	157.179	6.03559e-06	0.00144266	0.239793	0.999975
ISOC1	163.169	-5.87753e-06	0.00144268	0.100483	0.999975
EML1	794.848	-2.45695e-06	0.00144269	0.177504	0.999975
TRMT11	192.181	-2.85294e-06	0.00144267	0.496274	0.999975
THUMPD1	676.865	-8.62882e-08	0.00144264	0.988101	0.999975
MSANTD3	922.932	-6.20736e-06	0.00144264	0.351262	0.999975
KIF26A	113.91	-3.24934e-06	0.00144269	0.0768987	0.999975
ATG2B	1507.9	1.76829e-05	0.00144263	0.746554	0.999975
ARFGEF1	1595.7	2.18753e-06	0.00144253	0.840397	0.999975
ZFAT	396.474	-2.57933e-06	0.00144263	0.751528	0.999975
MTFR1	333.163	-2.70268e-06	0.00144263	0.696482	0.999975
STAG3	19.4707	1.71355e-06	0.00144269	0.425362	0.999975
FECH	563.786	-1.09391e-05	0.00144268	0.193814	0.999975
MYO9A	1859.02	-3.82101e-05	0.00144287	0.841142	0.999975
PFKP	4618.88	2.69435e-06	0.00144269	0.280975	0.999975
IDI1	282.112	4.00009e-07	0.00144265	0.942652	0.999975
SP100	2229.04	1.28087e-07	0.00144261	0.988418	0.999975
KLF6	4054.89	-6.54519e-07	0.00144269	0.782074	0.999975
PLPP1	995.622	-7.33242e-06	0.00144268	0.0740542	0.999975
NEO1	2682.34	-6.20591e-06	0.00144267	0.211688	0.999975
TRAM1	2135.73	1.55088e-06	0.00144266	0.757511	0.999975
PHKA1	328.159	-3.06771e-06	0.00144268	0.31681	0.999975
TNFRSF1A	2056.4	-4.82702e-06	0.00144266	0.383335	0.999975
CACNB1	286.6	3.92426e-06	0.00144268	0.297359	0.999975
EVI5	1396.4	-1.44105e-07	0.00144264	0.979533	0.999975
STOML1	277.016	3.63219e-06	0.00144267	0.30139	0.999975
PKM	26423.6	2.02744e-07	0.00144264	0.976063	0.999975
DHX29	829.257	5.08231e-06	0.00144263	0.374334	0.999975
DNTTIP2	540.219	-8.66237e-06	0.00144266	0.987621	0.999975
METTL22	621.363	-3.35877e-06	0.0014426	0.947392	0.999975
TP53BP1	3771.9	-6.71414e-07	0.00144253	0.949441	0.999975
TRO	813.675	1.19963e-08	0.00144269	0.999712	0.999975
RRP15	277.359	-3.08368e-06	0.00144266	0.557334	0.999975
RHOA	9891.23	2.47045e-06	0.00144264	0.686619	0.999975
DHX8	1787.49	-5.188e-06	0.00144254	0.517634	0.999975
PMS2P4	59.4448	-7.79621e-06	0.00144269	0.042533	0.999975
PRKCZ	412.107	5.08864e-06	0.00144266	0.314031	0.999975
IARS2	1464.33	-4.64544e-05	0.00144298	0.2359	0.999975
SYT1	47.8214	-4.85501e-07	0.00144269	0.653474	0.999975
NAV3	3601.41	-4.72572e-07	0.00144268	0.89206	0.999975
IDH3G	681.983	-5.13338e-06	0.00144261	0.528233	0.999975
ROGDI	165.238	-9.62347e-07	0.00144268	0.765847	0.999975
PDZD4	262.83	7.87282e-07	0.00144269	0.698494	0.999975
ATP2B3	101.785	2.35159e-06	0.00144269	0.113559	0.999975
ROCK1	1844.03	-1.03002e-05	0.00144256	0.330839	0.999975
CBFB	717.325	0.000243953	0.00145318	0.635085	0.999975
PDK3	424.943	8.8833e-06	0.00144268	0.0456664	0.999975
HYAL2	524.336	-1.11359e-05	0.00144266	0.0728457	0.999975
HDAC4	1128.82	2.58446e-06	0.00144264	0.684354	0.999975
RASSF1	579.148	4.51948e-06	0.00144265	0.459113	0.999975
FGFR3	158.491	7.74755e-07	0.00144269	0.675651	0.999975
IFI35	228.291	-4.91096e-06	0.00144267	0.268081	0.999975
HEATR6	806.954	5.93019e-06	0.00144261	0.463059	0.999975
COASY	806.996	-3.19903e-08	0.00144261	0.994391	0.999975
PLEKHH3	267.101	-3.60895e-07	0.00144268	0.918988	0.999975
MEF2A	1465.36	3.03911e-07	0.00144265	0.960537	0.999975
OTUD5	1778.7	-4.42836e-06	0.00144255	0.669138	0.999975
TFE3	2673.8	2.38979e-06	0.00144245	0.461875	0.999975
TBC1D25	414.056	2.53981e-06	0.00144263	0.704927	0.999975
ACSL4	1494.68	1.07388e-06	0.00144265	0.848604	0.999975
INPP5A	827.467	-3.41611e-06	0.00144265	0.553045	0.999975
GPKOW	436.407	8.45133e-06	0.00144264	0.27589	0.999975
GRIPAP1	879.952	-4.64001e-07	0.00144259	0.957465	0.999975
FTSJ1	716.447	4.30261e-06	0.00144263	0.533859	0.999975
PRR11	119.274	1.30021e-06	0.00144269	0.605441	0.999975
REEP1	40.2944	8.49631e-07	0.00144269	0.504648	0.999975
ATP11A	1033.75	3.41835e-06	0.00144267	0.916173	0.999975
POLR1A	3163.38	-0.000147499	0.00144632	0.0445498	0.999975
LAPTM4A	4416.2	5.07623e-06	0.0014426	0.552371	0.999975
TTC7A	1307.26	7.13037e-06	0.00144265	0.463394	0.999975
IP6K2	1240.66	-1.06948e-06	0.00144267	0.813534	0.999975
STON1-GTF2A1L	12.8895	-1.66301e-07	0.00144269	0.862065	0.999975
SRBD1	341.443	7.073e-06	0.00144266	0.138726	0.999975
KIF2A	690.433	-3.99094e-07	0.00144263	0.616193	0.999975
RASGRP2	98.8031	-3.75043e-06	0.00144269	0.11626	0.999975
PSME4	3603.25	7.60492e-06	0.00144263	0.29764	0.999975
IFT80	155.861	3.41385e-06	0.00144267	0.406867	0.999975
SIRT2	1041.45	-1.27813e-05	0.00144262	0.535922	0.999975
ERLEC1	893.704	6.76671e-07	0.00144264	0.905682	0.999975
PPP2R5B	854.959	8.72375e-06	0.00144267	0.346706	0.999975
PYGM	16.2903	1.68403e-06	0.00144269	0.232836	0.999975
PITX1	269.352	-1.41806e-06	0.00144269	0.168256	0.999975
MAST4	1582.91	5.94774e-06	0.00144268	0.20538	0.999975
SDK2	119.971	1.07522e-06	0.00144269	0.443901	0.999975
NUP133	931.151	-3.33869e-06	0.00144261	0.87282	0.999975
NUCKS1	5547.36	-5.54497e-06	0.00144262	0.460972	0.999975
VPS35	1647.87	4.39333e-06	0.00144263	0.51938	0.999975
DNAJA2	1397.45	-2.9761e-07	0.00144261	0.968687	0.999975
BCL3	407.323	-5.07634e-06	0.00144268	0.220172	0.999975
KCNAB2	286.734	4.65667e-06	0.00144267	0.268298	0.999975
ABCC9	964.608	-3.65037e-06	0.00144269	0.155822	0.999975
GAL	12.3659	-3.44447e-08	0.0014427	0.972219	0.999975
CLEC2D	244.302	2.63541e-06	0.00144268	0.44855	0.999975
FUNDC1	89.2991	1.87131e-06	0.00144268	0.628509	0.999975
MAOB	161.877	6.29767e-07	0.00144269	0.489025	0.999975
RORA	508.486	4.92058e-06	0.00144269	0.0497091	0.999975
DRD4	27.2386	3.26919e-06	0.00144269	0.204752	0.999975
TGFBR3	230.707	-1.23438e-06	0.00144269	0.404197	0.999975
HES2	114.236	1.58825e-07	0.00144269	0.765928	0.999975
ATP1B3	1124.43	-3.30772e-06	0.00144265	0.568858	0.999975
NEDD4	958.353	-1.69495e-07	0.00144267	0.96232	0.999975
PIGB	91.2328	2.31315e-06	0.00144267	0.585326	0.999975
MAPK6	1863.71	-1.76249e-06	0.00144267	0.662888	0.999975
GNB5	2397.57	-3.05109e-06	0.00144267	0.467233	0.999975
RAB27A	268.324	5.88226e-07	0.00144268	0.836091	0.999975
HDHD5	461.068	1.48111e-05	0.00144266	0.0463317	0.999975
UFD1	1040.16	-9.73424e-06	0.00144258	0.317776	0.999975
LRP6	2504.19	-4.6762e-06	0.00144265	0.412801	0.999975
GUCY2C	1.15995	1.642e-07	0.00144269	0.696752	0.999975
SCT	0.931656	-3.12107e-07	0.00144269	0.392053	0.999975
PHRF1	1781.06	-7.43884e-06	0.00144264	0.592931	0.999975
ELP1	1257.43	-1.02264e-05	0.00144261	0.240542	0.999975
NUCB2	643.264	8.13481e-06	0.00144267	0.0925932	0.999975
PFN2	1262.26	9.07947e-07	0.00144263	0.892405	0.999975
PTPN3	103.133	-1.16185e-07	0.00144269	0.933993	0.999975
SPTB	10.4123	1.6178e-06	0.00144269	0.0951235	0.999975
DAPP1	12.2165	1.7897e-07	0.00144269	0.567844	0.999975
FGF10	9.88947	-7.31534e-07	0.00144269	0.37607	0.999975
SLC44A1	1688.62	2.1428e-06	0.00144267	0.632136	0.999975
TMEM260	348.858	8.45618e-06	0.00144264	0.396942	0.999975
SMG6	3250.78	-2.90301e-06	0.00144265	0.629948	0.999975
EXOC5	908.867	0.000319459	0.00146104	0.570814	0.999975
CLTCL1	944.191	3.65179e-06	0.00144269	0.136016	0.999975
FGF22	2.32499	-1.01872e-06	0.00144269	0.115291	0.999975
FSTL3	1096.37	4.0811e-06	0.00144269	0.180058	0.999975
DGCR2	1844.25	1.27117e-06	0.00144253	0.821188	0.999975
RNF126	534.914	7.65809e-06	0.00144265	0.602844	0.999975
MNT	1336.79	-2.68964e-06	0.00144262	0.709699	0.999975
ZXDC	857.181	-4.57471e-05	0.00144295	0.991038	0.999975
JMJD6	547.793	-3.48313e-05	0.0014428	0.0323722	0.999975
POLB	180.623	2.27635e-07	0.00144265	0.969547	0.999975
ST6GALNAC1	1.11789	-4.41872e-07	0.00144269	0.346146	0.999975
WIPI1	1140.24	-9.52704e-07	0.00144267	0.814201	0.999975
FRMPD1	3.31832	-3.30771e-07	0.00144269	0.616414	0.999975
GBA2	888.659	-9.69734e-06	0.00144268	0.502328	0.999975
NDST1	13579	3.05482e-06	0.00144266	0.550758	0.999975
ASNS	110.347	1.18875e-06	0.00144269	0.399602	0.999975
AP3M2	494.578	-2.49261e-06	0.00144266	0.73237	0.999975
ST6GALNAC2	32.9597	-2.19135e-06	0.00144269	0.248742	0.999975
PABPC1	14848.5	-2.41421e-06	0.00144264	0.709716	0.999975
TESK2	76.9072	-5.50725e-06	0.00144268	0.505286	0.999975
CFAP20	327.234	6.64017e-06	0.00144262	0.429702	0.999975
CSNK2A2	1807.68	-1.38999e-05	0.00144259	0.170565	0.999975
PTPN21	2168.96	6.49804e-07	0.00144247	0.960065	0.999975
EIF2B3	363.913	-8.59181e-07	0.00144265	0.872146	0.999975
CAMK2A	41.2047	2.57178e-06	0.00144269	0.0119574	0.999975
TCOF1	1501.05	-2.30079e-06	0.00144263	0.738013	0.999975
CDC42	3162.24	3.108e-06	0.00144261	0.697001	0.999975
OSBPL3	1188.23	1.84293e-06	0.00144265	0.75867	0.999975
EPHA8	17.3043	-3.18828e-07	0.00144269	0.561878	0.999975
RAD18	298.488	8.4264e-06	0.00144268	0.0748343	0.999975
ATP2B1	2650.09	-1.6608e-06	0.00144269	0.395615	0.999975
NCK2	757.825	-5.19894e-06	0.00144261	0.513574	0.999975
MAP4K4	10421.1	-7.7944e-06	0.00144245	0.561522	0.999975
MGAT4A	12.7391	1.69324e-07	0.00144269	0.84343	0.999975
RPL31	5884.67	-5.52644e-06	0.00144259	0.540561	0.999975
WDR1	15664.1	-6.73642e-09	0.00144267	0.996746	0.999975
SNX13	615.741	-6.37132e-06	0.00144264	0.328909	0.999975
MS4A12	1.11496	-2.92479e-08	0.0014427	0.983737	0.999975
ARHGAP10	513.05	-1.73241e-06	0.00144269	0.488908	0.999975
RPS6KA2	2319.41	1.45785e-06	0.00144269	0.539474	0.999975
ING3	129.943	-2.60491e-06	0.00144266	0.59024	0.999975
VASH1	970.561	1.31194e-05	0.00144265	0.0824952	0.999975
LMCD1	3286.39	2.46124e-06	0.00144268	0.49339	0.999975
BUD23	692.551	-1.63538e-05	0.00144258	0.125274	0.999975
SEL1L	3722.19	1.9973e-06	0.00144265	0.739478	0.999975
TRIP13	72.4635	-9.84635e-07	0.00144268	0.748956	0.999975
ATP6AP1	2348.69	-7.00776e-06	0.00144262	0.371357	0.999975
TCF3	2204.93	-2.53242e-06	0.00144265	0.644488	0.999975
TRIB2	1378.31	5.98448e-06	0.00144268	0.102871	0.999975
DAZAP1	1689.93	-1.0655e-06	0.00144265	0.851733	0.999975
MBD3	1206.81	-2.13319e-06	0.00144257	0.823096	0.999975
HLTF	612.279	8.05291e-06	0.00144263	0.425755	0.999975
FAM50A	1214.7	9.30227e-06	0.00144262	0.243365	0.999975
FAM3A	589.287	1.94266e-05	0.00144266	0.0255377	0.999975
CPSF1	2037.47	1.53094e-07	0.00144266	0.977811	0.999975
MYO3B	1.71144	-1.14636e-06	0.00144269	0.0827511	0.999975
CYBRD1	3718.85	1.92627e-06	0.00144267	0.667438	0.999975
PDCD2	447.899	-4.0465e-06	0.00144264	0.516924	0.999975
SLC6A15	0.807952	-1.73092e-07	0.00144269	0.768015	0.999975
RDH11	1032.67	3.81993e-07	0.00144265	0.946816	0.999975
PRKACA	2193.17	-2.45676e-05	0.00144265	0.476789	0.999975
ADGRL1	1416.4	5.5605e-06	0.00144268	0.134156	0.999975
ACTN1	36454.6	1.48475e-06	0.00144268	0.633303	0.999975
ZFYVE26	1949.47	2.31456e-06	0.00144243	0.867822	0.999975
RPS6KA6	200.938	2.06035e-06	0.00144267	0.605963	0.999975
EPN2	1652.93	-1.05149e-05	0.00144257	0.293877	0.999975
PTPN18	489.002	3.73174e-06	0.00144266	0.486747	0.999975
LIMS2	3169.74	2.06496e-06	0.00144269	0.447577	0.999975
ASIC4	3.26439	2.35174e-07	0.00144269	0.813581	0.999975
SPEG	4511.09	1.8236e-06	0.00144269	0.48063	0.999975
LNX1	31.5209	2.73761e-06	0.00144269	0.250836	0.999975
ALDH3A2	420.296	-0.322328	0.233558	0.00277771	0.774131
TFRC	3295.86	-7.49153e-06	0.00144265	0.288963	0.999975
SREBF1	867.402	1.61963e-06	0.00144267	0.693473	0.999975
TRPC5	2.35824	-8.56378e-07	0.00144269	0.177422	0.999975
AFF4	6695.68	-3.672e-06	0.00144252	0.74172	0.999975
UBE2D1	175.817	-3.16933e-06	0.00144266	0.549105	0.999975
PALS1	597.952	-5.88551e-06	0.00144263	0.396515	0.999975
RHOBTB1	1329.98	-5.97024e-06	0.00144266	0.27414	0.999975
SMC1A	2688.84	6.36283e-06	0.00144261	0.777393	0.999975
HSD17B10	554.455	-1.45912e-05	0.0014427	0.354233	0.999975
MARK2	1148.94	-4.97862e-06	0.00144256	0.615402	0.999975
HMMR	29.1054	-3.57285e-07	0.00144269	0.834782	0.999975
CHFR	1245.91	1.68646e-06	0.00144264	0.783831	0.999975
TRHDE	562.648	-1.4172e-07	0.00144269	0.953156	0.999975
P4HA2	4381.17	1.17253e-05	0.00144268	0.0189782	0.999975
NFATC3	916.558	2.66637e-06	0.00144259	0.765395	0.999975
TRNT1	268.72	-4.43429e-06	0.00144265	0.466693	0.999975
ACADVL	3588.49	1.15652e-06	0.00144267	0.776071	0.999975
STK10	1183.51	7.26299e-08	0.00144263	0.992595	0.999975
FBXW11	1915.2	1.98812e-05	0.00144265	0.717838	0.999975
ACAP1	19.6898	1.67848e-06	0.00144269	0.369938	0.999975
CRMP1	542.091	3.07459e-08	0.00144269	0.989089	0.999975
EVC	3552.94	5.4121e-06	0.00144264	0.402391	0.999975
DERL2	460.689	1.07592e-06	0.00144261	0.89064	0.999975
NDE1	642.959	-7.00496e-06	0.00144266	0.201139	0.999975
IRAG1	7950.02	-8.05584e-06	0.00144269	0.0361779	0.999975
TMEM38A	43.1011	-9.14627e-08	0.00144269	0.970535	0.999975
AP1M1	1484.44	-7.61648e-06	0.0014426	0.380825	0.999975
PVR	2899.46	-1.07853e-05	0.00144267	0.0581214	0.999975
XRCC1	545.475	5.32624e-06	0.00144262	0.495414	0.999975
SCARB1	2181.61	5.04177e-07	0.00144268	0.896749	0.999975
CYP2W1	4.76721	3.92329e-07	0.00144269	0.662839	0.999975
MCM2	286.965	-5.00351e-06	0.00144264	0.438723	0.999975
MOV10L1	401.087	1.31823e-06	0.00144268	0.645066	0.999975
PANX2	184.145	-8.74689e-07	0.00144267	0.835303	0.999975
SELENOO	370.921	-2.87883e-06	0.00144267	0.453931	0.999975
ALPK1	548.249	-7.61095e-06	0.00144263	0.284959	0.999975
LLGL2	55.5423	5.13227e-08	0.00144269	0.977741	0.999975
PDE8A	683.348	5.25358e-06	0.00144265	0.394156	0.999975
CLCN4	65.9289	-2.06009e-06	0.00144269	0.370346	0.999975
NLE1	258.874	8.904e-06	0.00144265	0.181805	0.999975
SDHA	538.511	3.23986e-06	0.00144268	0.410539	0.999975
SMARCE1	355.027	-5.5875e-06	0.00144267	0.258247	0.999975
GSDMB	451.437	2.32144e-06	0.00144268	0.505019	0.999975
KDM5A	3477.89	-1.58952e-06	0.00144257	0.866622	0.999975
ADAM11	80.7105	5.60719e-07	0.00144269	0.817123	0.999975
PPP2R3A	1030.43	3.13368e-06	0.00144263	0.660226	0.999975
FERMT2	5518.18	1.67474e-06	0.00144268	0.612575	0.999975
ABCB11	1.10199	-2.7772e-07	0.00144269	0.253475	0.999975
PTGS2	11.8091	-2.7411e-07	0.00144269	0.639294	0.999975
IGF2BP2	2312.44	3.76754e-06	0.00144265	0.522218	0.999975
MAP3K13	317.097	-3.959e-06	0.00144265	0.512909	0.999975
ST6GAL1	220.08	-3.48478e-06	0.00144268	0.316028	0.999975
TBX21	2.54749	1.56501e-08	0.0014427	0.982872	0.999975
FRY	5592.86	4.12367e-08	0.00144268	0.993317	0.999975
PICALM	2665.64	1.60956e-06	0.00144261	0.840136	0.999975
NSF	566.921	-7.86546e-06	0.00144262	0.389645	0.999975
GLI2	2181.66	2.07641e-06	0.00144266	0.675615	0.999975
CLASP1	3503.41	3.21783e-06	0.00144263	0.642504	0.999975
MRPS34	598.145	-4.89726e-06	0.00144263	0.48476	0.999975
NOTCH3	3858.72	7.36036e-06	0.00144269	0.030703	0.999975
CLNS1A	755.482	-2.23368e-07	0.0014426	0.977873	0.999975
PPP2R2C	147.342	3.1923e-07	0.00144269	0.598625	0.999975
TEAD2	1673.94	-3.72941e-06	0.00144264	0.55692	0.999975
EED	205.374	2.40451e-06	0.00144266	0.625717	0.999975
CDHR2	1.4224	3.44599e-07	0.00144269	0.731575	0.999975
SNCB	15.1571	1.52983e-06	0.00144269	0.0276779	0.999975
TSG101	981.582	1.39881e-06	0.00144261	0.856917	0.999975
NCBP3	1622.83	2.59558e-06	0.00144261	0.740458	0.999975
ATP2A3	168.328	1.43968e-06	0.00144269	0.0781807	0.999975
CA12	508.725	5.04231e-07	0.00144269	0.661123	0.999975
MGLL	3498.09	1.83718e-06	0.00144268	0.62195	0.999975
NTN4	2099.89	-4.19269e-06	0.0014427	0.00739302	0.999975
BCS1L	267.757	-8.102e-06	0.00144267	0.134212	0.999975
NUAK1	11388.9	3.85313e-06	0.00144269	0.202286	0.999975
DPP8	1105.9	5.54091e-06	0.00144266	0.330568	0.999975
SLC24A1	477.566	2.14181e-06	0.00144267	0.613599	0.999975
ZNF532	4239.47	1.96106e-06	0.00144261	0.80488	0.999975
SCARF1	16.3125	-7.61833e-07	0.00144269	0.666491	0.999975
LMAN1	2260.62	1.34867e-05	0.00144263	0.105685	0.999975
HACD3	1406.39	-1.78524e-05	0.00144257	0.469063	0.999975
IPCEF1	12.7888	-3.78132e-06	0.00144269	0.0168856	0.999975
ZZEF1	2935.38	1.29193e-05	0.00144265	0.698771	0.999975
ENO1	17276.6	5.74757e-06	0.00144268	0.144626	0.999975
MYDGF	1384.41	9.83568e-06	0.00144261	0.241626	0.999975
ANO8	350.535	3.05706e-06	0.00144268	0.396818	0.999975
TUBE1	229.099	1.17812e-06	0.00144268	0.649553	0.999975
ARHGEF10L	528.041	1.29024e-06	0.00144265	0.827401	0.999975
TXK	1.55222	-5.98389e-08	0.00144269	0.877471	0.999975
KCNQ2	77.7769	-1.98574e-08	0.0014427	0.968199	0.999975
TACR2	3.70011	-1.37416e-07	0.00144269	0.883637	0.999975
ACTR6	78.5239	2.22583e-06	0.00144268	0.547382	0.999975
TIPIN	63.3214	-4.38555e-06	0.00144268	0.222543	0.999975
SRI	593.467	-7.36627e-06	0.0014426	0.390099	0.999975
EIF4G3	5214.48	1.73694e-05	0.00144249	0.207033	0.999975
NUP37	153.586	-4.0873e-06	0.00144267	0.362819	0.999975
SEMA3A	1075.6	-5.32054e-07	0.00144269	0.465008	0.999975
GTSE1	93.0192	-6.50452e-07	0.00144269	0.78176	0.999975
SEMA3C	4986.05	4.00122e-06	0.00144269	0.0981115	0.999975
TTC38	407.933	-1.21756e-06	0.00144264	0.845098	0.999975
ACAT1	462.593	-1.65914e-05	0.00144265	0.0473793	0.999975
GRAMD4	638.622	-5.88311e-06	0.00144266	0.250576	0.999975
CELSR1	779.108	-7.59746e-07	0.00144269	0.69454	0.999975
ZNF638	2056.16	3.14103e-07	0.00144261	0.970346	0.999975
SLC25A40	97.0363	3.98099e-06	0.00144267	0.331925	0.999975
TIMM21	214.665	2.56639e-06	0.00144265	0.648322	0.999975
ADD2	46.1107	-6.83218e-07	0.00144269	0.312541	0.999975
RASAL2	2138.4	-3.10533e-06	0.00144263	0.64527	0.999975
VPS9D1	529.096	7.44726e-07	0.00144267	0.864521	0.999975
ZNF37A	657.184	3.50779e-06	0.00144261	0.651646	0.999975
MARK3	2429.62	1.45375e-06	0.00144263	0.827377	0.999975
SLC25A3	4730.32	-1.116e-06	0.00144264	0.858833	0.999975
FNDC3B	10235.4	8.71177e-06	0.00144261	0.302599	0.999975
FOSL2	7369.83	-7.39089e-07	0.00144266	0.874057	0.999975
CACNG4	311.139	-4.22271e-07	0.00144269	0.412328	0.999975
FRYL	1286.5	1.05446e-05	0.00144263	0.186387	0.999975
TMEM131	1811.73	3.67859e-07	0.00144264	0.956264	0.999975
FSCN1	4467.38	2.12435e-06	0.00144266	0.694571	0.999975
ACTB	145442	-5.06276e-08	0.00144268	0.984653	0.999975
MOCOS	140.671	-5.99541e-07	0.00144269	0.750035	0.999975
PLD1	670.749	-3.00916e-06	0.00144269	0.196893	0.999975
WDR62	55.8345	-3.97593e-07	0.00144269	0.845897	0.999975
DLG1	1857.63	1.2584e-06	0.00144263	0.854351	0.999975
RAB7A	3727.15	-3.38203e-06	0.0014426	0.6815	0.999975
BCAP29	329.529	4.76851e-05	0.00144301	0.98787	0.999975
SEC31B	348.09	-2.8358e-06	0.00144268	0.365778	0.999975
SART3	1209.32	-6.04383e-06	0.00144255	0.556981	0.999975
EXOSC7	419.627	2.92048e-06	0.00144266	0.398141	0.999975
KIFAP3	417.243	1.18668e-06	0.00144266	0.823055	0.999975
MKRN2	905.322	2.96813e-06	0.00144259	0.798444	0.999975
MCM6	511.304	2.24418e-06	0.00144266	0.639916	0.999975
REXO2	1257.15	2.42219e-06	0.00144265	0.674469	0.999975
RBM7	314.82	-3.4745e-06	0.0014426	0.672942	0.999975
RBMS2	4643.78	2.35802e-06	0.00144258	0.793478	0.999975
BAZ2A	4072.45	1.02535e-07	0.00144262	0.99022	0.999975
PTPN23	2351	6.81623e-06	0.00144257	0.491895	0.999975
MLH1	605.834	5.90848e-06	0.00144264	0.356026	0.999975
UNG	446.919	1.25275e-05	0.00144262	0.153219	0.999975
FMO4	28.7073	-1.27843e-06	0.00144269	0.49	0.999975
KLHL20	823.977	1.59799e-06	0.00144265	0.770905	0.999975
RGS11	169.759	7.83721e-07	0.00144269	0.583765	0.999975
SLC46A1	336.996	-9.16716e-05	0.00144411	0.0231894	0.999975
PLXNA2	119.698	2.06088e-07	0.00144269	0.92464	0.999975
SPAG5	146.085	-2.20416e-06	0.00144269	0.410531	0.999975
ANKRD13A	3858.39	-3.37307e-06	0.00144265	0.577565	0.999975
TPD52	11.7755	-3.78165e-07	0.00144269	0.711166	0.999975
ACACB	244.556	3.0542e-06	0.00144268	0.348379	0.999975
TRAF4	926.102	-1.7767e-06	0.00144268	0.627355	0.999975
PAG1	1409.19	4.22455e-06	0.00144269	0.146911	0.999975
GPATCH1	286.334	-4.29492e-06	0.00144263	0.540619	0.999975
ICAM3	101.541	-1.19255e-06	0.00144268	0.70772	0.999975
NT5C2	1696.54	5.68391e-06	0.00144265	0.278406	0.999975
MCAM	5256.98	7.33446e-07	0.00144269	0.589763	0.999975
GPC4	2920.78	1.43481e-06	0.00144269	0.500881	0.999975
MBNL3	17.8396	-1.6653e-06	0.00144269	0.261214	0.999975
CAMSAP3	57.3281	-7.32246e-07	0.00144269	0.230134	0.999975
RAP1GAP	126.364	5.14385e-07	0.00144269	0.831288	0.999975
XAB2	783.719	1.14661e-06	0.00144261	0.882197	0.999975
ARHGEF1	1407.18	1.74999e-06	0.00144265	0.772349	0.999975
STXBP2	69.6425	1.99071e-06	0.00144269	0.18906	0.999975
MAP2K7	989.984	3.96813e-07	0.00144258	0.950529	0.999975
DGKD	809.214	4.11393e-06	0.0014426	0.624796	0.999975
CTTNBP2	95.9258	-8.40254e-07	0.00144269	0.624857	0.999975
RARB	204.469	1.18371e-06	0.00144269	0.605882	0.999975
TOP2B	2424.69	-9.88451e-06	0.00144263	0.827983	0.999975
TM9SF3	2460.59	3.87975e-06	0.00144265	0.527428	0.999975
NFKB2	549.027	3.19832e-06	0.00144266	0.509291	0.999975
UBE2T	42.7904	-6.34255e-06	0.00144269	0.0320244	0.999975
PPP1R12B	7093.16	-3.71216e-07	0.00144269	0.870636	0.999975
DNAJC10	1663.63	4.91248e-06	0.00144263	0.475657	0.999975
GTF3C1	4736.79	-2.61126e-05	0.00144266	0.589982	0.999975
IL4R	842.817	2.78313e-06	0.00144268	0.426349	0.999975
USP33	937.755	-0.000169303	0.00144768	0.600131	0.999975
PAK3	10.3736	1.20797e-06	0.00144269	0.238401	0.999975
CAPN6	1315.75	1.6352e-06	0.00144269	0.148039	0.999975
SNRPA	523.653	-5.35039e-06	0.00144261	0.509816	0.999975
EXOSC5	78.7233	-1.81165e-07	0.00144268	0.478579	0.999975
DYNC1I2	2047.78	1.31203e-06	0.00144262	0.864375	0.999975
APBB1IP	154.857	-3.05188e-06	0.00144269	0.158561	0.999975
LRCH4	377.149	2.19504e-06	0.00144267	0.579667	0.999975
FAM76B	143.333	-2.75994e-06	0.00144267	0.507145	0.999975
SIRT6	252.159	-4.70604e-08	0.00144264	0.992835	0.999975
POLD3	251.624	-1.16027e-06	0.00144267	0.793348	0.999975
ACTN2	34.1344	6.90745e-07	0.00144269	0.536542	0.999975
CAPZB	6787.37	4.43497e-06	0.00144266	0.405696	0.999975
GPR137B	540.386	-1.89775e-06	0.00144267	0.660427	0.999975
NAALAD2	5.64416	-5.82752e-07	0.00144269	0.59011	0.999975
JADE1	1848.9	2.29394e-06	0.00144266	0.649578	0.999975
SLC25A43	319.6	4.31766e-07	0.00144269	0.855725	0.999975
UBE2A	756.214	-2.31397e-06	0.0014426	0.780378	0.999975
FGFR1	5500.97	2.32657e-06	0.00144263	0.738644	0.999975
FBLN1	6895.5	-2.12513e-07	0.00144269	0.849324	0.999975
ITGA8	67.817	-1.81688e-06	0.00144269	0.0681706	0.999975
MAP2	134.795	-4.33051e-06	0.00144269	0.0437836	0.999975
PIAS2	722.165	-2.07592e-06	0.00144263	0.76998	0.999975
AMPH	214.185	2.35967e-07	0.00144269	0.811043	0.999975
ARAF	1215.85	-1.56335e-06	0.00144262	0.829135	0.999975
MCCC1	303.653	-2.05222e-06	0.00144262	0.428011	0.999975
LAMP3	24.8566	5.92747e-07	0.00144269	0.550953	0.999975
FAP	2458.94	-2.21272e-06	0.00144268	0.554229	0.999975
NEBL	6.36327	-1.05209e-06	0.00144269	0.117728	0.999975
ACER3	322.352	-1.4901e-05	0.00144268	0.0137223	0.999975
UBE2K	845.38	-2.05745e-06	0.00144262	0.777965	0.999975
PIK3C3	1231.42	7.26935e-06	0.00144264	0.283857	0.999975
N4BP2	362.967	-6.09704e-06	0.00144266	0.271031	0.999975
TIGAR	327.969	-3.35106e-06	0.00144263	0.618713	0.999975
TULP3	962.967	6.42231e-06	0.00144263	0.383246	0.999975
SYNJ2	3713.65	2.64759e-06	0.00144266	0.62132	0.999975
ADCY2	49.2684	1.67395e-06	0.00144269	0.287715	0.999975
PPP2R5C	1783.87	1.14143e-07	0.00144252	0.68589	0.999975
PMS2P1	151.08	-1.08939e-06	0.00144265	0.849624	0.999975
GNB1	10385.9	-5.65441e-07	0.0014426	0.944782	0.999975
HOXA9	241.534	8.2992e-06	0.00144266	0.157602	0.999975
EDN1	253.126	8.19178e-08	0.00144269	0.967086	0.999975
MLLT10	795.612	1.01191e-06	0.00144266	0.834838	0.999975
ZCWPW1	77.6507	3.02714e-06	0.00144268	0.416021	0.999975
ADCYAP1R1	17.9831	-3.1935e-08	0.0014427	0.984253	0.999975
NRDC	2831.29	-5.39501e-06	0.00144252	0.635654	0.999975
VDAC3	1032.69	1.33906e-06	0.00144259	0.876592	0.999975
PCM1	2311.55	-2.05712e-06	0.00144264	0.746078	0.999975
TNRC6C	1032.6	-8.46301e-06	0.0014427	0.00161303	0.667979
CBFA2T2	652.939	1.14047e-05	0.00144265	0.114109	0.999975
BRINP1	112.376	-1.22826e-06	0.00144269	0.133055	0.999975
ITCH	1952.14	1.69107e-05	0.00144257	0.598831	0.999975
PKD2L2	1.19179	-8.59606e-07	0.00144269	0.150402	0.999975
TP53INP2	1579.01	-3.53006e-06	0.00144267	0.457082	0.999975
SDF4	3482.05	-5.23609e-06	0.00144257	0.58693	0.999975
MYH7B	11.1844	1.31471e-06	0.00144269	0.507459	0.999975
TP73	5.5367	-7.89387e-07	0.00144269	0.321319	0.999975
TOLLIP	1229.71	-2.06373e-06	0.0014426	0.803268	0.999975
UBE2D4	469.977	-1.20571e-05	0.00144264	0.121224	0.999975
RUNX1T1	1038.49	-2.42885e-06	0.00144267	0.579002	0.999975
CDH17	1.22217	2.47429e-07	0.00144269	0.656717	0.999975
THOC1	274.906	-1.74825e-07	0.00144264	0.97582	0.999975
FKBP7	237.968	-1.19045e-06	0.00144267	0.78189	0.999975
OSBPL6	148.85	-1.01248e-06	0.00144269	0.564543	0.999975
SLC1A3	1.6319	-7.3257e-07	0.00144269	0.0933159	0.999975
XRCC5	4324.13	-4.66643e-06	0.00144263	0.508431	0.999975
LXN	358.512	3.84978e-06	0.00144269	0.151284	0.999975
SP140	4.66762	8.06824e-07	0.00144269	0.386519	0.999975
MKNK1	556.168	-1.77625e-05	0.00144272	0.851878	0.999975
TNS1	35262.6	3.89374e-06	0.00144268	0.203009	0.999975
REXO1	987.041	-7.63272e-06	0.00144263	0.310396	0.999975
SAR1A	2871.26	-1.04981e-06	0.00144259	0.903942	0.999975
CDC14A	75.023	-2.08846e-06	0.00144268	0.519619	0.999975
RAPGEF3	157.726	6.92349e-07	0.00144269	0.694385	0.999975
CEACAM1	1.01687	-1.92314e-07	0.00144269	0.716642	0.999975
SENP1	457.68	-1.55568e-07	0.00144263	0.980363	0.999975
DUSP13	1.84342	-1.20857e-07	0.0014427	0.81636	0.999975
CIC	2912.08	6.42259e-06	0.00144262	0.355549	0.999975
LIPE	28.304	-5.30031e-06	0.00144269	0.0837574	0.999975
FDFT1	1617.93	-5.08282e-07	0.00144264	0.932289	0.999975
PAFAH1B3	172.851	9.08066e-08	0.00144267	0.98435	0.999975
OPHN1	418.122	-1.29018e-06	0.00144268	0.782692	0.999975
KIF22	245.884	-5.16296e-06	0.00144267	0.290957	0.999975
CARMIL1	459.993	1.6628e-06	0.00144269	0.531348	0.999975
PGM1	1270.9	8.68956e-06	0.00144269	0.0146772	0.999975
DDX1	1521.08	-5.15868e-06	0.00144262	0.497478	0.999975
DNM2	3243.78	6.45199e-07	0.00144261	0.937581	0.999975
EPB41L2	1627.48	-3.53372e-06	0.00144267	0.382347	0.999975
RIMS1	98.3186	8.49321e-07	0.00144269	0.494358	0.999975
MOXD1	515.786	-4.8343e-06	0.00144269	0.0176497	0.999975
STX7	1153.83	-6.31469e-06	0.00144263	0.392704	0.999975
RABL2B	371.812	5.75386e-06	0.00144266	0.29577	0.999975
KEAP1	1228.34	-3.80502e-05	0.00144276	0.0841926	0.999975
DDX43	14.3594	2.92696e-07	0.00144269	0.736665	0.999975
PTPRH	60.9522	1.67153e-06	0.00144269	0.293407	0.999975
SLC35C2	886.184	-1.57594e-06	0.00144266	0.740925	0.999975
CRYBG3	1065.95	-4.1415e-06	0.00144263	0.56669	0.999975
EPHA6	11.5485	-7.25151e-07	0.00144269	0.324149	0.999975
RFX3	254.348	1.44859e-06	0.00144267	0.74839	0.999975
RIF1	1599.95	8.86419e-06	0.00144264	0.369216	0.999975
RAB21	1192.12	-4.2361e-06	0.00144265	0.447979	0.999975
SLC4A4	232.53	-6.74227e-07	0.00144269	0.776761	0.999975
SMARCA2	2251.47	-6.68932e-06	0.00144264	0.299598	0.999975
SESN1	322.34	2.75034e-06	0.00144267	0.556613	0.999975
MID2	307.54	-8.84739e-07	0.00144267	0.820708	0.999975
COL5A3	546.35	9.78611e-07	0.00144269	0.5652	0.999975
SRCAP	467.087	-5.1107e-07	0.00144262	0.945413	0.999975
PUM3	505.399	-7.80573e-06	0.00144265	0.0674077	0.999975
CHRNA3	16.2733	2.5094e-07	0.00144269	0.700089	0.999975
KCNN2	32.9929	-2.2947e-06	0.00144269	0.0437881	0.999975
CNOT4	788.203	-1.89116e-05	0.00144262	0.483841	0.999975
PSEN1	1799.39	-8.41791e-06	0.00144257	0.558857	0.999975
CPOX	326.068	5.60333e-06	0.00144265	0.333866	0.999975
CLDND1	514.975	1.13607e-06	0.00144266	0.798472	0.999975
MOK	163.419	-7.93668e-07	0.00144268	0.815869	0.999975
HSP90AA1	10225.9	-6.46681e-06	0.00144265	0.273767	0.999975
RBL1	120.652	-2.22259e-06	0.00144267	0.618886	0.999975
DLGAP4	5682.09	6.32875e-06	0.0014426	0.460848	0.999975
IGSF9B	43.4628	-9.51767e-07	0.00144269	0.387694	0.999975
CROCCP3	297.781	2.17055e-06	0.00144267	0.596826	0.999975
NDC80	37.2299	1.28405e-06	0.00144269	0.541679	0.999975
AP4E1	706.395	5.43508e-06	0.00144265	0.3455	0.999975
RSBN1	348.797	3.74746e-06	0.00144266	0.491683	0.999975
MAGI3	507.905	-1.03054e-06	0.00144263	0.882743	0.999975
CXCL2	5.12881	-6.51886e-07	0.00144269	0.391798	0.999975
AFP	0.747975	-1.1027e-07	0.00144269	0.729601	0.999975
COL4A4	144.139	-1.63441e-06	0.00144269	0.283548	0.999975
TCF7	63.9532	-3.44126e-06	0.00144269	0.198608	0.999975
OSTM1	484.284	-3.6353e-07	0.00144266	0.937846	0.999975
IMPG2	30.4608	-1.48477e-06	0.00144269	0.50474	0.999975
PCNP	843.174	-1.70486e-06	0.00144263	0.592039	0.999975
EXD2	834.039	-3.42243e-06	0.00144265	0.278629	0.999975
ARG2	22.0089	1.07364e-06	0.00144269	0.612736	0.999975
MEF2C	197.325	-8.21848e-06	0.00144268	0.0517904	0.999975
PTPRC	28.0287	-3.42028e-07	0.00144269	0.454147	0.999975
PKP1	2.00948	8.43023e-07	0.00144269	0.093036	0.999975
UBA5	393.262	6.31861e-06	0.00144264	0.745054	0.999975
STK17B	466.715	-7.64128e-06	0.00144268	0.0755736	0.999975
CDC14B	406.893	-4.15195e-06	0.00144267	0.306472	0.999975
ZNF510	352.833	3.92918e-06	0.00144265	0.493107	0.999975
LRP2	17.1156	-3.06222e-07	0.00144269	0.740888	0.999975
ZNF506	358.969	1.85456e-06	0.00144266	0.731685	0.999975
JMJD4	355.53	2.14715e-06	0.00144267	0.607786	0.999975
DUSP12	167.567	-3.55603e-06	0.00144266	0.938896	0.999975
AACS	905.951	-4.43177e-06	0.00144258	0.63064	0.999975
DELE1	1024.28	-1.70099e-05	0.00144256	0.144456	0.999975
CADPS2	416.251	-2.69202e-08	0.00144269	0.973231	0.999975
PCDHB4	46.3007	-2.07072e-08	0.00144269	0.986828	0.999975
PCDHA6	26.9189	1.06186e-06	0.00144269	0.554811	0.999975
PCDHGA2	193.313	1.87788e-07	0.00144269	0.933388	0.999975
HSPB11	116.469	4.46486e-06	0.00144268	0.217453	0.999975
PHLPP1	294.49	5.85907e-06	0.00144268	0.412215	0.999975
ATP8B1	904.528	-3.63038e-06	0.00144268	0.286041	0.999975
IL12RB2	2.02166	-2.19886e-08	0.0014427	0.981493	0.999975
SMARCD3	774.876	-5.0656e-06	0.00144266	0.913951	0.999975
WDR70	560.219	-2.71214e-06	0.00144263	0.703189	0.999975
FYB1	0.708293	-2.95693e-08	0.0014427	0.987299	0.999975
MPP4	36.4372	9.79959e-08	0.00144269	0.948048	0.999975
STRADB	226.312	1.48073e-06	0.00144267	0.743246	0.999975
BZW1	1409.79	-2.54507e-07	0.0014426	0.974058	0.999975
PGR	728.858	-3.16337e-06	0.00144269	0.180745	0.999975
C1QTNF3	30.6018	1.41912e-06	0.00144269	0.487574	0.999975
ME2	519.784	-4.51397e-06	0.00144264	0.477566	0.999975
C5orf22	411.379	-4.14038e-06	0.00144266	0.44214	0.999975
CCNT2	612.716	-2.89623e-06	0.00144263	0.678812	0.999975
FAM135A	198.775	-1.40152e-06	0.00144268	0.645966	0.999975
COL19A1	130.34	-3.72608e-08	0.00144269	0.976795	0.999975
EPB41L3	58.0239	5.28197e-07	0.00144269	0.278831	0.999975
COBLL1	1210.37	8.33252e-07	0.00144268	0.771072	0.999975
DLG3	578.107	4.65518e-07	0.00144264	0.944358	0.999975
KCNK2	312.413	2.61611e-06	0.00144268	0.364981	0.999975
SERTAD4	921.431	3.80013e-06	0.00144268	0.270595	0.999975
TRAF5	1508.06	1.4088e-06	0.00144268	0.61178	0.999975
MRPL22	209.954	1.63194e-05	0.00144268	0.780708	0.999975
GEMIN5	695.184	-4.18991e-06	0.00144262	0.586697	0.999975
NFE2L1	10366.6	4.01791e-06	0.00144263	0.553109	0.999975
SEMA5B	14.3843	6.40551e-07	0.00144269	0.289746	0.999975
GSK3B	3433.19	1.71209e-06	0.00144261	0.832468	0.999975
ITGB5	11993.7	1.13798e-05	0.00144265	0.0645619	0.999975
ERC1	4401.01	-5.01722e-06	0.00144262	0.504665	0.999975
XPO1	1758.83	2.09811e-06	0.00144261	0.796198	0.999975
RNF13	313.653	-2.32921e-06	0.00144265	0.763561	0.999975
TRPM3	1.59107	1.35787e-07	0.00144269	0.818469	0.999975
PALB2	281.808	-4.19987e-06	0.00144264	0.519458	0.999975
DOP1A	832.253	1.56125e-06	0.00144265	0.94024	0.999975
LYRM2	467.07	-6.84088e-06	0.00144266	0.224545	0.999975
BCKDHB	161.994	6.72102e-07	0.00144267	0.821375	0.999975
KAT6A	2192.35	1.5345e-06	0.00144246	0.906426	0.999975
TUT7	1400.6	-5.74751e-06	0.0014426	0.489716	0.999975
ULK2	850.112	-3.08115e-06	0.00144261	0.691191	0.999975
GRHL2	0.668683	2.3605e-09	0.00144269	0.994243	0.999975
TNPO1	2984.87	-6.13415e-06	0.00144267	0.212343	0.999975
PLOD1	11725.7	5.95727e-06	0.00144268	0.10982	0.999975
P2RX5	17.9384	-3.95584e-07	0.00144269	0.8473	0.999975
ITGAE	234.795	4.38703e-06	0.00144266	0.401555	0.999975
DIS3	653.3	1.32652e-05	0.00144268	0.437677	0.999975
PIBF1	255.979	4.45592e-06	0.00144266	0.376595	0.999975
TDRD3	376.987	-1.6959e-07	0.00144261	0.851421	0.999975
NUFIP1	133.811	-5.1886e-06	0.00144268	0.188295	0.999975
PDS5B	1028.27	2.33334e-06	0.00144265	0.675997	0.999975
OXCT1	550.632	-9.01899e-07	0.00144268	0.805355	0.999975
RRAGB	374.493	-1.86768e-05	0.00144267	0.0152112	0.999975
EPYC	4.39123	4.43688e-07	0.00144269	0.624211	0.999975
CYLD	1321.22	-3.42531e-06	0.00144264	0.594836	0.999975
SLC27A5	67.1919	2.51549e-06	0.00144268	0.421502	0.999975
ZNF324	262.293	-1.04491e-05	0.00144264	0.152907	0.999975
ZNF671	144.846	-6.38238e-06	0.00144267	0.198589	0.999975
ZNF416	160.44	4.04445e-06	0.00144266	0.420322	0.999975
ZNF586	348.053	-2.12487e-06	0.00144265	0.663094	0.999975
ZNF446	206.714	-6.35699e-06	0.00144267	0.154107	0.999975
ZNF264	1230.6	2.16128e-06	0.0014426	0.800865	0.999975
RPS5	4470.92	-2.88566e-05	0.00144277	0.443961	0.999975
FAT1	32120.1	5.99964e-07	0.00144263	0.929487	0.999975
YTHDC1	1722.27	2.08023e-06	0.00144264	0.735137	0.999975
CHMP2B	410.687	7.4335e-06	0.00144267	0.124034	0.999975
SMAP2	518.921	2.48471e-06	0.00144267	0.59846	0.999975
PPIE	465.689	-1.33658e-06	0.00144264	0.907284	0.999975
ZMPSTE24	770.375	-2.6322e-06	0.00144265	0.737471	0.999975
STARD7	2145.59	-7.36441e-06	0.00144259	0.424794	0.999975
NOA1	424.396	-3.04304e-06	0.00144264	0.643532	0.999975
REST	2015.61	-2.5784e-06	0.00144261	0.736876	0.999975
HAL	8.20788	1.09571e-06	0.00144269	0.450008	0.999975
SSH1	5813.2	2.14434e-09	0.00144265	0.998514	0.999975
GSTP1	3903.89	-1.60784e-06	0.0014426	0.844654	0.999975
APLP2	7934.91	-4.54147e-06	0.00144267	0.344361	0.999975
FAM234B	257.435	-4.97843e-06	0.00144267	0.291007	0.999975
SLCO1A2	61.0625	-5.28333e-08	0.00144269	NA	NA
WBP11	1080.83	-1.05783e-05	0.00144261	0.214399	0.999975
EIF3I	2233.54	-9.95014e-06	0.00144258	0.303576	0.999975
NKAIN1	60.3807	1.23895e-06	0.00144269	0.56525	0.999975
COL16A1	4902.23	8.50037e-07	0.00144269	0.572557	0.999975
TXLNA	4446.18	-1.59597e-05	0.0014426	0.113281	0.999975
APOB	8.20787	-1.00661e-06	0.00144269	0.301069	0.999975
NCOA1	1465.97	-2.38683e-05	0.00144262	0.0328156	0.999975
AGBL5	641.028	1.08899e-05	0.00144265	0.123625	0.999975
EFR3B	49.037	-2.26726e-06	0.00144269	0.303169	0.999975
KIF3C	1487.61	2.27476e-06	0.00144266	0.644152	0.999975
RAB10	1515.35	3.22335e-06	0.00144261	0.686099	0.999975
GCKR	8.00151	1.53106e-06	0.00144269	0.224353	0.999975
HADHA	3053.83	-7.11801e-06	0.00144259	0.439616	0.999975
MAPRE3	434.569	3.08367e-06	0.00144263	0.651435	0.999975
CAD	2085.71	5.64751e-06	0.00144265	0.353326	0.999975
CD59	6020.35	9.80211e-07	0.00144267	0.811925	0.999975
CD82	499.655	3.43626e-07	0.00144268	0.922772	0.999975
BCORL1	1259.31	1.33325e-06	0.00144262	0.865772	0.999975
ATRX	2625.47	-7.18922e-05	0.00144352	0.871141	0.999975
AK6	63.3817	-8.91464e-08	0.00144267	0.979998	0.999975
MYNN	292.158	6.65311e-06	0.00144261	0.416593	0.999975
MECOM	93.016	2.67114e-06	0.00144269	0.225301	0.999975
SCAMP1	567.121	-4.725e-05	0.00144301	0.606898	0.999975
PREP	1009.91	-4.29359e-06	0.00144263	0.539235	0.999975
HACE1	367.145	2.00809e-06	0.00144262	0.756737	0.999975
SEH1L	565.719	3.53312e-06	0.00144262	0.404099	0.999975
WDR47	695.313	2.87992e-06	0.00144266	0.596839	0.999975
WDFY1	989.509	3.17551e-06	0.00144264	0.610369	0.999975
OVGP1	91.6017	-7.1566e-07	0.00144268	0.805685	0.999975
SLC25A24	904.983	4.14465e-07	0.00144262	0.954863	0.999975
MAP3K4	1101.61	-5.08286e-06	0.00144262	0.505963	0.999975
PILRA	20.4698	-1.80804e-06	0.00144269	0.20953	0.999975
IGSF9	11.1349	1.03728e-06	0.00144269	0.0787173	0.999975
ABCB1	2.76789	-7.88916e-07	0.00144269	0.161568	0.999975
ZNF213	383.28	4.45436e-06	0.00144266	0.384552	0.999975
AKR1B1	662.649	-5.53935e-06	0.00144267	0.263637	0.999975
CPNE3	1469.81	-5.58298e-07	0.00144261	0.941773	0.999975
RRN3	738.493	-2.76792e-06	0.00144262	0.716192	0.999975
CTTN	13272	-2.0274e-06	0.00144261	0.798436	0.999975
WNT11	37.1026	-2.22951e-06	0.00144269	0.0753559	0.999975
MTIF2	389.862	-4.4586e-06	0.00144265	0.447276	0.999975
DDHD2	949.706	8.95491e-07	0.00144264	0.891811	0.999975
TTC39A	15.0299	-1.16148e-06	0.00144269	0.422605	0.999975
EPS15	1579.01	2.14805e-06	0.00144259	0.802706	0.999975
ORC1	23.926	-5.27426e-06	0.00144269	0.0457097	0.999975
MGST2	74.959	5.02663e-07	0.00144269	0.79059	0.999975
CHERP	1133.53	-1.95582e-06	0.00144251	0.864318	0.999975
ATG16L1	730.522	-2.57851e-06	0.00144263	0.35169	0.999975
USP40	1102.64	1.84531e-06	0.00144266	0.714461	0.999975
POMGNT1	1605.16	-5.36458e-06	0.00144263	0.457654	0.999975
RAD54L	33.7168	-2.98772e-06	0.00144269	0.176714	0.999975
MAST2	3408.94	1.59981e-06	0.00144266	0.748754	0.999975
DNAJA1	2956.53	-5.14269e-06	0.00144261	0.519695	0.999975
B4GALT1	4249.83	3.07773e-06	0.00144267	0.492503	0.999975
CHMP5	732.655	2.32901e-07	0.00144262	0.975226	0.999975
NFX1	1265.04	-5.12452e-06	0.00144242	0.881769	0.999975
DIMT1	253.972	-6.46933e-06	0.00144267	0.539424	0.999975
IPO11	361.7	-5.23306e-07	0.00144266	0.919165	0.999975
EIF2AK1	2277.43	-3.60375e-06	0.00144259	0.677076	0.999975
EPDR1	1044.43	-1.28128e-06	0.00144269	0.449166	0.999975
SNX10	5.18988	4.9761e-07	0.00144269	0.486232	0.999975
[truncated: 18,417 more rows]

## Sheet: SUZ12_vs_GFP_d8
	baseMean	log2FoldChange	lfcSE	pvalue	padj
[truncated: 20,414 more rows]

## Sheet: SUZ12D93_vs_GFP_d8
	baseMean	log2FoldChange	lfcSE	pvalue	padj
[truncated: 20,414 more rows]

[truncated: 3 more sheets: JAZF1-SUZ12_vs_GFP_d8, JAZF1_vs_GFP_d8, d0_vs_d8_GFP]
