# Supplementary material for: JAZF1-SUZ12 dysregulates PRC2 function and gene expression during cell differentiation
Source: Cell Rep. 2022 May 31;39(9):110889. doi: 10.1016/j.celrep.2022.110889 (PMC9637993; doi:10.1016/j.celrep.2022.110889)
Supplement: Table S3. Oligonucleotide sequences, related to STAR Methods [file mmc4.xlsx]

## Sheet: Sheet1
Table S3. Oligonucleotide sequences, related to STAR Methods.
RT-qPCR primers	Forward	Reverse	Reference
Nanog mRNA	CCTCCAGCAGATGCAAGAACTC	CTTCAACCACTGGTTTTTCTGCC	Brien et al., 2012
Pou5f1 (Oct4) mRNA	GCTCACCCTGGGCGTTCTC	GGCCGCAGCTTACACATGTTC	Brien et al., 2012
Fgf4 mRNA	CTACTGCAACGTGGGCATCG	CGCTGCACCGGAGAGAGC	Brien et al., 2012
Utf1 mRNA	ACCAGATCCGCCAACTCATGGG	TCGTCGTGGAAGAACTGAA	Brien et al., 2012
Fgf5 mRNA	CTGCAAGATGCACTTAGGACCC	TGAGGAAGAGCAAGGACAGGC	Brien et al., 2012
Pax3 mRNA	TCCCATGGTTGCGTCTCTAAG	CTCCACGTCAGGCGTTGTC	Brien et al., 2012
Brachyury (T) mRNA	TTTCTTGCTGGACTTCGTGACG	CCACTCCCCGTTCACATATTTC	Brien et al., 2012
Gata4 mRNA	CACAAGATGAACGGCATCAACC	CAGCGTGGTGGTGGTAGTCTG	Brien et al., 2012
Gapdh mRNA	CATCTTCTTGTGCAGTGCCAG	GGCAACAATCTCCACTTTGCC	Pasini et al., 2007
